# Supplementary material for: Transcriptome Comparison Reveals Key Candidate Genes Responsible for the Unusual Reblooming Trait in Tree Peonies
Source: PLoS One. 2013 Nov 14;8(11):e79996. doi: 10.1371/journal.pone.0079996 (PMC3828231; doi:10.1371/journal.pone.0079996)
Supplement: Table S2 — Overview of HN and LYH transcriptome sequencing and assembly. (A) Size distribution of Illumina sequencing contigs. (B) Size distribution of Illumina sequencing unigenes after paired-end gap filling. (XLS) [file pone.0079996.s002.xls]

## Sheet: Sheet1
A
	Sample	Number/percent	Length distribution of contig
			100-200nt	200-300nt	300-400nt	400-500nt	≥500nt
	HN	number	95032	19798	9147	5008	21422
		percent	0.6318	0.1316	0.0608	0.0333	0.1424
	LYH	number	79457	19079	8490	4803	20670
		percent	0.5997	0.144	0.0641	0.0362	0.156
B
	Sample	Number/percent	Length distribution of unigene					The distribution of (N/lenth)%
			100-500nt	500-1000nt	1000-1500nt	1500-2000nt	≥2000nt	0%~5%	5%~20%	20%~40%	40%~60%	60%~80%	80%~100%
	HN	number	36578	13998	6336	3579	3471	63962	0	0	0	0	0
		percent	0.5719	0.2188	0.0991	0.056	0.0543	1	0	0	0	0	0
	LYH	number	33545	13121	6069	3387	3153	59275	0	0	0	0	0
		percent	0.5659	0.2214	0.1024	0.0571	0.0532	1	0	0	0	0	0
	All	number	50104	17438	7918	4646	4813	84919	0	0	0	0	0
		percent	0.59	0.2053	0.0932	0.0547	0.0567	1	0	0	0	0	0
