# Supplementary material for: Transcriptome Comparison Reveals Key Candidate Genes Responsible for the Unusual Reblooming Trait in Tree Peonies
Source: PLoS One. 2013 Nov 14;8(11):e79996. doi: 10.1371/journal.pone.0079996 (PMC3828231; doi:10.1371/journal.pone.0079996)
Supplement: Table S3 — Top BLAST hits from the NCBI NR database. BLAST results against the NCBI NR database for all distinct sequences with e-value < 0.00001. (XLSX) [file pone.0079996.s003.xlsx]

## Sheet: S-3-annotation
Gene ID	Gene length	RPKM in LYH	RPKM in HN	NR e-value	NR annotation
CL1.Contig1_All	241	0.5691	1.0942	--	--
CL1.Contig2_All	256	0	1.0301	--	--
CL10.Contig1_All	1336	0.6159	1.0308	2e-94	Zinc finger protein [Medicago truncatula] >gi|355517585|gb|AES99208.1| Zinc finger protein [Medicago truncatula]
CL10.Contig2_All	1296	0.1905	0	2e-94	Zinc finger protein [Medicago truncatula] >gi|355517585|gb|AES99208.1| Zinc finger protein [Medicago truncatula]
CL100.Contig1_All	920	0.2385	0.5414	6e-69	PREDICTED: nuclear transcription factor Y subunit B-8-like isoform 2 [Glycine max]
CL100.Contig2_All	848	1.8114	5.1138	7e-69	PREDICTED: nuclear transcription factor Y subunit B-8-like isoform 1 [Glycine max]
CL100.Contig3_All	1023	0.1073	0.4583	7e-69	PREDICTED: nuclear transcription factor Y subunit B-8-like isoform 2 [Glycine max]
CL100.Contig4_All	951	2.0479	0.1232	9e-69	PREDICTED: nuclear transcription factor Y subunit B-8-like isoform 1 [Glycine max]
CL1000.Contig1_All	511	0.6441	0	--	--
CL1000.Contig2_All	500	0	0	--	--
CL1000.Contig3_All	442	1.6135	0	--	--
CL1000.Contig4_All	431	0.1273	0	--	--
CL1000.Contig5_All	320	1.3715	7.0505	--	--
CL10000.Contig1_All	1430	2.2634	6.6797	1e-147	Porphobilinogen deaminase [Medicago truncatula] >gi|355508386|gb|AES89528.1| Porphobilinogen deaminase [Medicago truncatula]
CL10000.Contig2_All	1359	2.6643	2.1345	1e-143	Porphobilinogen deaminase [Medicago truncatula] >gi|355508386|gb|AES89528.1| Porphobilinogen deaminase [Medicago truncatula]
CL10000.Contig3_All	256	0.6429	3.5481	8e-40	PREDICTED: porphobilinogen deaminase, chloroplastic-like [Glycine max]
CL10000.Contig4_All	498	3.1946	4.0009	1e-36	PREDICTED: porphobilinogen deaminase, chloroplastic-like [Glycine max]
CL10001.Contig1_All	407	0.4044	1.0079	--	--
CL10001.Contig2_All	297	0	0.3946	--	--
CL10002.Contig1_All	250	0	3.3989	--	--
CL10002.Contig2_All	551	10.9521	1.7548	--	--
CL10003.Contig1_All	761	58.248	20.0215	--	--
CL10003.Contig2_All	249	2.4235	0	--	--
CL10004.Contig1_All	518	0	1.6404	--	--
CL10004.Contig2_All	353	0	0.581	2e-06	PREDICTED: uncharacterized protein LOC100815720 [Glycine max]
CL10004.Contig3_All	359	1.9102	0	5e-08	PREDICTED: uncharacterized protein LOC100815720 [Glycine max]
CL10005.Contig1_All	2822	11.285	17.6614	0	PREDICTED: armadillo repeat-containing kinesin-like protein 3-like [Glycine max]
CL10005.Contig2_All	2326	0.3066	0.2267	0	PREDICTED: armadillo repeat-containing kinesin-like protein 2-like [Glycine max]
CL10005.Contig3_All	3241	4.7649	5.7408	0	PREDICTED: armadillo repeat-containing kinesin-like protein 2-like [Glycine max]
CL10006.Contig1_All	299	1.6513	0	--	--
CL10006.Contig2_All	229	0.4791	0	--	--
CL10007.Contig1_All	449	0.8553	52.4018	2e-29	PREDICTED: high mobility group B protein 1 [Glycine max]
CL10007.Contig2_All	524	39.7315	31.9288	2e-30	PREDICTED: high mobility group B protein 1 [Glycine max]
CL10008.Contig1_All	2046	0.8044	11.0271	0	protein disulfide isomerase L-3b [Glycine max]
CL10008.Contig2_All	1992	11.3603	5.2953	0	protein disulfide isomerase L-3b [Glycine max]
CL10009.Contig1_All	461	0	1.5254	--	--
CL10009.Contig2_All	422	0	0.9721	--	--
CL10009.Contig3_All	315	0	2.4185	--	--
CL1001.Contig1_All	237	0	1.1127	--	--
CL1001.Contig2_All	576	3.6668	1.1191	--	--
CL10010.Contig1_All	801	1.404	0.7316	1e-29	PREDICTED: F-box protein PP2-B1-like [Glycine max]
CL10010.Contig2_All	387	0	0	8e-14	PREDICTED: F-box protein PP2-B1-like [Glycine max]
CL10011.Contig1_All	451	0	2.8586	--	--
CL10011.Contig2_All	458	3.4138	0.5118	--	--
CL10012.Contig1_All	530	0.414	2.1008	3e-18	Ac transposase-like protein [Arabidopsis thaliana]
CL10012.Contig2_All	411	0.3337	1.7823	2e-18	Ac transposase-like protein [Arabidopsis thaliana]
CL10012.Contig3_All	660	4.3223	4.3951	1e-18	Ac transposase-like protein [Arabidopsis thaliana]
CL10013.Contig1_All	2271	9.5057	8.4896	0	PREDICTED: peroxisome biogenesis protein 1-like [Glycine max]
CL10013.Contig2_All	268	0	2.4053	4e-17	peroxisome biogenesis protein PEX1 [Arabidopsis lyrata subsp. lyrata] >gi|297317166|gb|EFH47588.1| peroxisome biogenesis protein PEX1 [Arabidopsis lyrata subsp. lyrata]
CL10014.Contig1_All	207	1.3251	0.1415	--	--
CL10014.Contig2_All	576	0.5238	23.1455	7e-06	PREDICTED: uncharacterized protein yqjG-like [Glycine max]
CL10015.Contig1_All	286	3.8364	1.4343	--	--
CL10015.Contig2_All	573	0.4787	3.9374	--	--
CL10016.Contig1_All	1456	9.2877	0.0805	--	--
CL10016.Contig2_All	854	12.2696	0.0343	--	--
CL10017.Contig1_All	656	0.669	0.8486	--	--
CL10017.Contig2_All	284	0.1932	0	--	--
CL10018.Contig1_All	296	0	1.0889	--	--
CL10018.Contig2_All	271	0	0.6487	--	--
CL10019.Contig1_All	368	3.876	1.8313	--	--
CL10019.Contig2_All	225	1.341	0.5209	--	--
CL1002.Contig1_All	555	0.8896	0.7919	--	--
CL1002.Contig2_All	933	1.8522	2.5124	--	--
CL1002.Contig3_All	753	0.8378	0.8561	--	--
CL1002.Contig4_All	233	0.9418	1.006	--	--
CL10020.Contig1_All	618	3.5064	0	5e-07	PREDICTED: 60S ribosomal protein L37-2-like [Brachypodium distachyon]
CL10020.Contig2_All	221	0.2482	0	--	--
CL10021.Contig1_All	2472	1.3759	3.1292	0	photosystem II CP47 chlorophyll apoprotein [Staphylea colchica]
CL10021.Contig2_All	1060	0.6728	0	1e-153	photosystem II CP47 chlorophyll apoprotein [Sanguisorba sitchensis]
CL10021.Contig3_All	374	1.6135	0.5484	3e-28	photosystem II protein N [Oryza sativa Indica Group] >gi|42795505|gb|AAS46072.1| photosystem II protein N [Oryza sativa Indica Group] >gi|42795572|gb|AAS46138.1| photosystem II protein N [Oryza sativa Japonica Group] >gi|42795636|gb|AAS46201.1| photosystem II protein N [Oryza sativa Japonica Group] >gi|290790592|gb|ADD62852.1| photosystem II protein N [Oryza sativa Japonica Group] >gi|290790661|g…
CL10022.Contig1_All	2005	3.0645	14.1315	0	PREDICTED: probable E3 ubiquitin-protein ligase HERC1-like [Glycine max]
CL10022.Contig2_All	2083	16.6186	5.1624	0	PREDICTED: probable E3 ubiquitin-protein ligase HERC1-like [Glycine max]
CL10023.Contig1_All	1639	15.8655	15.1062	1e-157	PREDICTED: uncharacterized protein LOC100806138 [Glycine max]
CL10023.Contig2_All	844	0.78	0.5555	1e-64	PREDICTED: uncharacterized protein LOC100806138 [Glycine max]
CL10023.Contig3_All	226	0.1214	0.3889	--	--
CL10024.Contig1_All	1594	2.2199	6.691	4e-94	PREDICTED: mutS2 protein-like [Glycine max]
CL10024.Contig2_All	792	11.4638	10.7658	2e-34	ferredoxin/thioredoxin reductase subunit A (variable subunit) 1 [Arabidopsis thaliana] >gi|45752724|gb|AAS76260.1| At5g23440 [Arabidopsis thaliana] >gi|332005785|gb|AED93168.1| ferredoxin/thioredoxin reductase subunit A (variable subunit) 1 [Arabidopsis thaliana]
CL10025.Contig1_All	387	0	3.1042	--	--
CL10025.Contig2_All	371	0	0.7108	--	--
CL10026.Contig1_All	2087	9.0688	16.3702	2e-19	PREDICTED: uncharacterized protein LOC100788258 [Glycine max]
CL10026.Contig2_All	738	0.8177	0.6749	7e-09	RING/FYVE/PHD zinc finger-containing protein [Arabidopsis thaliana] >gi|332193874|gb|AEE31995.1| RING/FYVE/PHD zinc finger-containing protein [Arabidopsis thaliana]
CL10027.Contig1_All	1350	6.7864	3.5812	1e-117	PREDICTED: nudix hydrolase 9-like [Glycine max]
CL10027.Contig2_All	1012	0	1.3898	1e-117	PREDICTED: nudix hydrolase 9-like [Glycine max]
CL10027.Contig3_All	332	0.5783	0	--	--
CL10028.Contig1_All	324	1.3546	0	--	--
CL10028.Contig2_All	297	0.4618	0	--	--
CL10029.Contig1_All	845	1.4283	1.0056	1e-20	EPIDERMAL PATTERNING FACTOR-like protein [Medicago truncatula] >gi|355510400|gb|AES91542.1| EPIDERMAL PATTERNING FACTOR-like protein [Medicago truncatula]
CL10029.Contig2_All	634	2.293	8.9196	7e-21	EPIDERMAL PATTERNING FACTOR-like protein [Medicago truncatula] >gi|355510400|gb|AES91542.1| EPIDERMAL PATTERNING FACTOR-like protein [Medicago truncatula]
CL1003.Contig1_All	1366	0.241	0.1716	1e-93	PREDICTED: probable WRKY transcription factor 20-like [Glycine max]
CL1003.Contig2_All	1641	17.6849	18.7838	1e-172	PREDICTED: probable WRKY transcription factor 20-like [Glycine max]
CL1003.Contig3_All	1928	9.0769	9.4224	1e-131	PREDICTED: probable WRKY transcription factor 20 [Glycine max]
CL1003.Contig4_All	1787	24.2065	8.3786	1e-122	PREDICTED: probable WRKY transcription factor 20 [Glycine max]
CL1003.Contig5_All	1140	5.895	2.673	1e-121	WRKY domain class transcription factor [Malus x domestica]
CL10030.Contig1_All	806	0.2382	0.3635	1e-108	PREDICTED: OTU domain-containing protein DDB_G0284757-like [Glycine max]
CL10030.Contig2_All	797	0	0.1471	1e-108	PREDICTED: OTU domain-containing protein DDB_G0284757-like [Glycine max]
CL10030.Contig3_All	688	0	0	2e-88	PREDICTED: OTU domain-containing protein DDB_G0284757-like [Glycine max]
CL10030.Contig4_All	688	0	0	2e-88	PREDICTED: OTU domain-containing protein DDB_G0284757-like [Glycine max]
CL10031.Contig1_All	306	1.6135	2.1066	4e-14	PREDICTED: aluminum-activated malate transporter 4-like [Glycine max]
CL10031.Contig2_All	1861	8.3719	3.9047	0	PREDICTED: aluminum-activated malate transporter 4-like [Glycine max]
CL10031.Contig3_All	239	1.2625	1.3486	2e-31	PREDICTED: aluminum-activated malate transporter 4-like [Glycine max]
CL10032.Contig1_All	333	0	0.8799	--	--
CL10032.Contig2_All	303	0	0.4835	--	--
CL10033.Contig1_All	666	0	0.9679	--	--
CL10033.Contig2_All	573	0	5.1647	--	--
CL10033.Contig3_All	298	2.1171	0	--	--
CL10034.Contig1_All	249	0.1102	1.1767	--	--
CL10034.Contig2_All	203	0.6756	0	--	--
CL10035.Contig1_All	2572	0	1.0709	0	L-galactono-1,4-lactone dehydrogenase [Malus x domestica]
CL10035.Contig2_All	2456	0.0223	2.6724	0	L-galactono-1,4-lactone dehydrogenase [Malus x domestica]
CL10035.Contig3_All	2417	1.4753	0.4728	0	L-galactono-1,4-lactone dehydrogenase [Malus x domestica]
CL10035.Contig4_All	2301	4.5776	2.534	0	L-galactono-1,4-lactone dehydrogenase [Malus x domestica]
CL10036.Contig1_All	823	71.5911	102	3e-68	uncharacterized protein LOC100305947 [Glycine max]
CL10036.Contig2_All	317	36.6021	14.4192	6e-06	uncharacterized protein LOC100500143 [Glycine max]
CL10037.Contig1_All	279	4.1292	0.5251	--	--
CL10037.Contig2_All	294	3.9186	4.9831	--	--
CL10038.Contig1_All	560	1.7144	0.3139	--	--
CL10038.Contig2_All	528	0	1.1099	--	--
CL10039.Contig1_All	749	0	0.7824	2e-09	Serine/threonine protein kinase atr [Medicago truncatula] >gi|355507918|gb|AES89060.1| Serine/threonine protein kinase atr [Medicago truncatula]
CL10039.Contig2_All	651	0	0.3601	6e-06	predicted protein [Arabidopsis lyrata subsp. lyrata] >gi|297334624|gb|EFH65042.1| predicted protein [Arabidopsis lyrata subsp. lyrata]
CL1004.Contig1_All	250	4.0596	2.8129	--	--
CL1004.Contig2_All	559	8.1456	3.3022	--	--
CL10040.Contig1_All	2863	1.8683	3.5513	0	PREDICTED: KUP2 [Vitis vinifera]
CL10040.Contig2_All	2796	2.227	48.6458	0	PREDICTED: KUP2 [Vitis vinifera]
CL10040.Contig3_All	3542	4.1896	2.9367	0	PREDICTED: KUP2 [Vitis vinifera]
CL10041.Contig1_All	1685	13.7719	16.3632	0	xyloglucan 6-xylosyltransferase [Arabidopsis thaliana] >gi|3193287|gb|AAC19271.1| T14P8.23 [Arabidopsis thaliana] >gi|16209669|gb|AAL14393.1| AT4g02500/T10P11_20 [Arabidopsis thaliana] >gi|30387559|gb|AAP31945.1| At4g02500 [Arabidopsis thaliana] >gi|332656781|gb|AEE82181.1| xyloglucan 6-xylosyltransferase [Arabidopsis thaliana]
CL10041.Contig2_All	1699	6.7001	12.279	0	xyloglucan 6-xylosyltransferase [Arabidopsis thaliana] >gi|32441254|gb|AAP81802.1| At1g74380 [Arabidopsis thaliana] >gi|332197463|gb|AEE35584.1| xyloglucan 6-xylosyltransferase [Arabidopsis thaliana]
CL10041.Contig3_All	208	1.7144	0.2817	3e-16	galactosyl transferase GMA12/MNN10 family protein [Arabidopsis lyrata subsp. lyrata] >gi|297333379|gb|EFH63797.1| galactosyl transferase GMA12/MNN10 family protein [Arabidopsis lyrata subsp. lyrata]
CL10042.Contig1_All	642	0	1.7343	--	--
CL10042.Contig2_All	539	0	1.5765	--	--
CL10043.Contig1_All	401	0	2.4843	2e-14	Ring finger protein [Medicago truncatula] >gi|355491083|gb|AES72286.1| Ring finger protein [Medicago truncatula]
CL10043.Contig2_All	240	0	0.2442	--	--
CL10044.Contig1_All	1095	34.4189	41.5828	1e-126	Ran3A-1 [Dimocarpus longan] >gi|344189957|gb|AEM97805.1| Ran3A-2 [Dimocarpus longan] >gi|344189959|gb|AEM97806.1| Ran3A-3 [Dimocarpus longan] >gi|344189961|gb|AEM97807.1| Ran3A-4 [Dimocarpus longan] >gi|344189963|gb|AEM97808.1| Ran3A-5 [Dimocarpus longan] >gi|344189965|gb|AEM97809.1| Ran3A-6 [Dimocarpus longan] >gi|344189967|gb|AEM97810.1| Ran3A-7 [Dimocarpus longan] >gi|344189969|gb|AEM97811.1| …
CL10044.Contig2_All	1059	84.3101	13.0041	1e-126	Ran3A-1 [Dimocarpus longan] >gi|344189957|gb|AEM97805.1| Ran3A-2 [Dimocarpus longan] >gi|344189959|gb|AEM97806.1| Ran3A-3 [Dimocarpus longan] >gi|344189961|gb|AEM97807.1| Ran3A-4 [Dimocarpus longan] >gi|344189963|gb|AEM97808.1| Ran3A-5 [Dimocarpus longan] >gi|344189965|gb|AEM97809.1| Ran3A-6 [Dimocarpus longan] >gi|344189967|gb|AEM97810.1| Ran3A-7 [Dimocarpus longan] >gi|344189969|gb|AEM97811.1| …
CL10044.Contig3_All	1062	0.0517	2.5107	1e-126	Ran3A-1 [Dimocarpus longan] >gi|344189957|gb|AEM97805.1| Ran3A-2 [Dimocarpus longan] >gi|344189959|gb|AEM97806.1| Ran3A-3 [Dimocarpus longan] >gi|344189961|gb|AEM97807.1| Ran3A-4 [Dimocarpus longan] >gi|344189963|gb|AEM97808.1| Ran3A-5 [Dimocarpus longan] >gi|344189965|gb|AEM97809.1| Ran3A-6 [Dimocarpus longan] >gi|344189967|gb|AEM97810.1| Ran3A-7 [Dimocarpus longan] >gi|344189969|gb|AEM97811.1| …
CL10044.Contig4_All	882	12.8131	34.4166	1e-124	Ran3E-1 [Dimocarpus longan]
CL10044.Contig5_All	515	8.948	1.4224	5e-77	Ran3E-1 [Dimocarpus longan]
CL10045.Contig1_All	2764	11.363	2.5124	1e-109	PNCBP [Solanum tuberosum]
CL10045.Contig2_All	706	0.8159	3.0712	7e-08	Pathogen-induced calmodulin-binding protein [Medicago truncatula] >gi|355500073|gb|AES81276.1| Pathogen-induced calmodulin-binding protein [Medicago truncatula]
CL10045.Contig3_All	442	0.0621	1.3921	2e-36	PREDICTED: uncharacterized protein LOC100804484 [Glycine max]
CL10046.Contig1_All	1090	74.9164	103.278	4e-63	uncharacterized protein [Arabidopsis thaliana] >gi|90568004|gb|ABD94072.1| At5g47870 [Arabidopsis thaliana] >gi|332008199|gb|AED95582.1| uncharacterized protein [Arabidopsis thaliana]
CL10046.Contig2_All	331	3.6463	0	--	--
CL10046.Contig3_All	224	0	1.8313	2e-15	uncharacterized protein [Arabidopsis thaliana] >gi|90568004|gb|ABD94072.1| At5g47870 [Arabidopsis thaliana] >gi|332008199|gb|AED95582.1| uncharacterized protein [Arabidopsis thaliana]
CL10047.Contig1_All	1807	5.6772	2.3836	2e-08	uncharacterized protein [Arabidopsis thaliana] >gi|332193434|gb|AEE31555.1| uncharacterized protein [Arabidopsis thaliana]
CL10047.Contig2_All	2292	5.6368	6.4175	1e-10	Os08g0157800 [Oryza sativa Japonica Group] >gi|113623002|dbj|BAF22947.1| Os08g0157800 [Oryza sativa Japonica Group]
CL10048.Contig1_All	475	0	4.318	--	--
CL10048.Contig2_All	315	0	4.2788	--	--
CL10049.Contig1_All	247	0.6663	0	--	--
CL10049.Contig2_All	214	0	3.1491	--	--
CL1005.Contig1_All	363	5.9696	10.8969	1e-08	ATP binding protein, putative [Ricinus communis] >gi|223534224|gb|EEF35939.1| ATP binding protein, putative [Ricinus communis]
CL1005.Contig2_All	630	5.3989	4.5114	--	--
CL1005.Contig3_All	561	0	5.3796	--	--
CL1005.Contig4_All	512	0	52.8785	8e-07	octicosapeptide/Phox/Bem1p domain-containing protein [Arabidopsis thaliana] >gi|56381921|gb|AAV85679.1| At5g49920 [Arabidopsis thaliana] >gi|58331811|gb|AAW70403.1| At5g49920 [Arabidopsis thaliana] >gi|332008488|gb|AED95871.1| octicosapeptide/Phox/Bem1p domain-containing protein [Arabidopsis thaliana]
CL1005.Contig5_All	669	0	4.8177	--	--
CL1005.Contig6_All	1007	0	6.2558	--	--
CL1005.Contig7_All	317	7.0089	5.6383	--	--
CL1005.Contig8_All	473	16.7015	1.7964	--	--
CL1005.Contig9_All	219	0.1253	0.5352	--	--
CL10050.Contig1_All	796	0.0689	28.0491	4e-18	uncharacterized protein LOC100500241 [Glycine max]
CL10050.Contig2_All	593	31.1304	9.2398	3e-18	uncharacterized protein LOC100500241 [Glycine max]
CL10051.Contig1_All	722	0	0.1217	--	--
CL10051.Contig2_All	701	0	0.0836	--	--
CL10052.Contig1_All	1272	17.5319	3.6856	3e-42	Os09g0268600 [Oryza sativa Japonica Group] >gi|113630959|dbj|BAF24640.1| Os09g0268600 [Oryza sativa Japonica Group]
CL10052.Contig2_All	355	0	1.6507	7e-23	transposase [Solanum demissum]
CL10052.Contig3_All	203	0	1.7321	8e-06	Os09g0268600 [Oryza sativa Japonica Group] >gi|113630959|dbj|BAF24640.1| Os09g0268600 [Oryza sativa Japonica Group]
CL10053.Contig1_All	393	1.5355	0	--	--
CL10053.Contig2_All	378	6.7486	0	--	--
CL10054.Contig1_All	333	8.9786	2.9037	--	--
CL10054.Contig2_All	246	1.0035	3.6924	--	--
CL10055.Contig1_All	646	1.9957	1.7689	7e-51	PREDICTED: uncharacterized protein LOC100790239 [Glycine max]
CL10055.Contig2_All	625	0	13.6893	5e-46	PREDICTED: uncharacterized protein LOC100790239 [Glycine max]
CL10055.Contig3_All	1747	7.3167	16.5204	0	PREDICTED: uncharacterized protein LOC100801140 [Glycine max]
CL10056.Contig1_All	448	0.6123	0.1308	5e-27	PREDICTED: hypothetical protein [Vitis vinifera] >gi|297738835|emb|CBI28080.3| unnamed protein product [Vitis vinifera]
CL10056.Contig2_All	384	2.0715	3.2048	1e-28	PREDICTED: hypothetical protein [Vitis vinifera] >gi|297738835|emb|CBI28080.3| unnamed protein product [Vitis vinifera]
CL10057.Contig1_All	222	0.6178	0.132	--	--
CL10057.Contig2_All	201	0.8188	0.1458	--	--
CL10057.Contig3_All	680	3.5094	6.0325	5e-61	Centromere protein V [Medicago truncatula] >gi|355489739|gb|AES70942.1| Centromere protein V [Medicago truncatula]
CL10058.Contig1_All	289	0	3.8527	--	--
CL10058.Contig2_All	265	0	0	--	--
CL10059.Contig1_All	620	3.5393	0.6144	3e-20	Pol polyprotein [Medicago truncatula] >gi|355506807|gb|AES87949.1| Pol polyprotein [Medicago truncatula]
CL10059.Contig2_All	204	0	0.7182	--	--
CL1006.Contig1_All	525	3.0826	0.8372	--	--
CL1006.Contig2_All	370	0.0741	2.8509	--	--
CL1006.Contig3_All	392	2.3791	0	--	--
CL1006.Contig4_All	263	1.1473	1.2255	--	--
CL10060.Contig1_All	1172	2.7383	1.925	1e-123	PREDICTED: LRR receptor-like serine/threonine-protein kinase FLS2-like [Glycine max]
CL10060.Contig2_All	867	0.1898	0.9125	4e-73	PREDICTED: LRR receptor-like serine/threonine-protein kinase FLS2-like [Glycine max]
CL10061.Contig1_All	1058	0.0778	0.1385	4e-81	f-box family protein [Populus trichocarpa] >gi|222869267|gb|EEF06398.1| f-box family protein [Populus trichocarpa]
CL10061.Contig2_All	1058	2.7223	1.8001	5e-82	f-box family protein [Populus trichocarpa] >gi|222869267|gb|EEF06398.1| f-box family protein [Populus trichocarpa]
CL10061.Contig3_All	1600	6.3775	5.8052	1e-150	f-box family protein [Populus trichocarpa] >gi|222869267|gb|EEF06398.1| f-box family protein [Populus trichocarpa]
CL10062.Contig1_All	2654	27.1095	20.7887	1e-147	PREDICTED: uncharacterized protein LOC100817570 [Glycine max]
CL10062.Contig2_All	456	1.3234	20.5619	5e-06	conserved hypothetical protein [Ricinus communis] >gi|223551063|gb|EEF52549.1| conserved hypothetical protein [Ricinus communis]
CL10063.Contig1_All	454	3.2626	0.0645	--	--
CL10063.Contig2_All	450	0	1.758	--	--
CL10064.Contig1_All	1925	90.7111	214.907	0	PREDICTED: 3-ketoacyl-CoA synthase 6-like [Glycine max]
CL10064.Contig2_All	228	1.2031	0.8996	5e-27	3-ketoacyl-CoA synthase [Medicago truncatula]
CL10065.Contig1_All	652	2.7766	5.4377	1e-41	PREDICTED: rhomboid-like protease 2-like [Glycine max]
CL10065.Contig2_All	337	1.1395	0.1739	4e-11	Rhomboid protease gluP [Medicago truncatula] >gi|355485530|gb|AES66733.1| Rhomboid protease gluP [Medicago truncatula]
CL10066.Contig1_All	482	3.8698	6.8085	--	--
CL10066.Contig2_All	347	0	11.0616	--	--
CL10067.Contig1_All	269	0	0.1089	--	--
CL10067.Contig2_All	254	0	0	--	--
CL10068.Contig1_All	489	0	9.2276	5e-43	mitochondrial import inner membrane translocase subunit TIM14 precursor [Zea mays] >gi|195604188|gb|ACG23924.1| mitochondrial import inner membrane translocase subunit TIM14 [Zea mays] >gi|195605908|gb|ACG24784.1| mitochondrial import inner membrane translocase subunit TIM14 [Zea mays]
CL10068.Contig2_All	471	1.3977	12.4419	4e-43	mitochondrial import inner membrane translocase subunit TIM14 precursor [Zea mays] >gi|195604188|gb|ACG23924.1| mitochondrial import inner membrane translocase subunit TIM14 [Zea mays] >gi|195605908|gb|ACG24784.1| mitochondrial import inner membrane translocase subunit TIM14 [Zea mays]
CL10068.Contig3_All	578	9.7761	7.4519	7e-43	mitochondrial import inner membrane translocase subunit TIM14 precursor [Zea mays] >gi|195604188|gb|ACG23924.1| mitochondrial import inner membrane translocase subunit TIM14 [Zea mays] >gi|195605908|gb|ACG24784.1| mitochondrial import inner membrane translocase subunit TIM14 [Zea mays]
CL10069.Contig1_All	1344	0.0612	5.3195	1e-174	Transmembrane Fragile-X-F-associated protein [Arabidopsis thaliana] >gi|332196722|gb|AEE34843.1| Transmembrane Fragile-X-F-associated protein [Arabidopsis thaliana]
CL10069.Contig2_All	1663	1.8638	2.8719	0	PREDICTED: uncharacterized protein LOC100791390 isoform 1 [Glycine max]
CL10069.Contig3_All	1419	0.174	0.1652	1e-160	Transmembrane Fragile-X-F-associated protein [Arabidopsis thaliana] >gi|332196722|gb|AEE34843.1| Transmembrane Fragile-X-F-associated protein [Arabidopsis thaliana]
CL10069.Contig4_All	1390	0.2763	0.0843	1e-166	Transmembrane Fragile-X-F-associated protein [Arabidopsis thaliana] >gi|332196722|gb|AEE34843.1| Transmembrane Fragile-X-F-associated protein [Arabidopsis thaliana]
CL1007.Contig1_All	445	4.1299	0.3292	--	--
CL1007.Contig2_All	282	0	1.7664	--	--
CL10070.Contig1_All	404	0.2716	1.3055	2e-20	PREDICTED: probable polyol transporter 4-like [Glycine max]
CL10070.Contig2_All	478	3.8448	0.7969	6e-14	PREDICTED: probable polyol transporter 4-like [Glycine max]
CL10071.Contig1_All	1765	12.8213	19.8879	1e-179	protein trichome birefringence-like 5 [Arabidopsis thaliana] >gi|332005481|gb|AED92864.1| protein trichome birefringence-like 5 [Arabidopsis thaliana]
CL10071.Contig2_All	1013	14.0805	4.975	1e-106	protein trichome birefringence-like 5 [Arabidopsis thaliana] >gi|332005481|gb|AED92864.1| protein trichome birefringence-like 5 [Arabidopsis thaliana]
CL10072.Contig1_All	888	0	2.2107	--	--
CL10072.Contig2_All	799	0	1.2468	--	--
CL10073.Contig1_All	1663	7.9997	20.8082	1e-154	P-loop containing nucleoside triphosphate hydrolase-like protein [Arabidopsis thaliana] >gi|51968516|dbj|BAD42950.1| AAA-type ATPase like protein [Arabidopsis thaliana] >gi|51968792|dbj|BAD43088.1| AAA-type ATPase like protein [Arabidopsis thaliana] >gi|51971357|dbj|BAD44343.1| AAA-type ATPase like protein [Arabidopsis thaliana] >gi|111074238|gb|ABH04492.1| At2g18193 [Arabidopsis thaliana] >gi|33…
CL10073.Contig2_All	1543	6.8619	7.9376	1e-144	P-loop containing nucleoside triphosphate hydrolase-like protein [Arabidopsis thaliana] >gi|51968516|dbj|BAD42950.1| AAA-type ATPase like protein [Arabidopsis thaliana] >gi|51968792|dbj|BAD43088.1| AAA-type ATPase like protein [Arabidopsis thaliana] >gi|51971357|dbj|BAD44343.1| AAA-type ATPase like protein [Arabidopsis thaliana] >gi|111074238|gb|ABH04492.1| At2g18193 [Arabidopsis thaliana] >gi|33…
CL10073.Contig3_All	1644	0	0	1e-167	PREDICTED: mitochondrial chaperone BCS1-like isoform 5 [Glycine max]
CL10073.Contig4_All	1628	14.9449	2.9157	1e-153	P-loop containing nucleoside triphosphate hydrolase-like protein [Arabidopsis thaliana] >gi|51968516|dbj|BAD42950.1| AAA-type ATPase like protein [Arabidopsis thaliana] >gi|51968792|dbj|BAD43088.1| AAA-type ATPase like protein [Arabidopsis thaliana] >gi|51971357|dbj|BAD44343.1| AAA-type ATPase like protein [Arabidopsis thaliana] >gi|111074238|gb|ABH04492.1| At2g18193 [Arabidopsis thaliana] >gi|33…
CL10074.Contig1_All	1001	0	8.5472	--	--
CL10074.Contig2_All	382	0	0	--	--
CL10075.Contig1_All	1626	0	0.937	1e-134	UDP-glucosyltransferase family 1 protein [Citrus sinensis]
CL10075.Contig2_All	1566	0	0.2807	1e-133	UDP-glucosyltransferase family 1 protein [Citrus sinensis]
CL10075.Contig3_All	1604	14.7752	19.5459	1e-135	UDP-glucosyltransferase family 1 protein [Citrus sinensis]
CL10076.Contig1_All	1344	0.4082	6.7801	4e-52	PREDICTED: protein SPA1-RELATED 3-like [Glycine max]
CL10076.Contig2_All	2799	1.96	10.0077	0	PREDICTED: protein SPA1-RELATED 3-like [Glycine max]
CL10076.Contig3_All	3536	9.3166	6.8031	0	PREDICTED: protein SPA1-RELATED 3-like [Glycine max]
CL10077.Contig1_All	563	1.0719	0.3123	3e-58	WRKY transcription factor B [Dimocarpus longan]
CL10077.Contig2_All	412	0.9321	0	1e-25	WRKY transcription factor B [Dimocarpus longan]
CL10078.Contig1_All	315	0	2.0464	--	--
CL10078.Contig2_All	3094	29.7084	29.7268	0	PREDICTED: uncharacterized protein LOC100803769 [Glycine max]
CL10079.Contig1_All	511	0	19.4382	--	--
CL10079.Contig2_All	265	0	0.9951	--	--
CL1008.Contig1_All	2776	1.245	0.5066	0	PREDICTED: uncharacterized protein LOC100814373 [Glycine max]
CL1008.Contig2_All	2734	0	0.2251	0	PREDICTED: uncharacterized protein LOC100814373 [Glycine max]
CL1008.Contig3_All	2315	0	0.0506	0	PREDICTED: uncharacterized protein LOC100814373 [Glycine max]
CL10080.Contig1_All	498	0.2203	0	--	--
CL10080.Contig2_All	1977	14.263	7.1733	1e-157	PREDICTED: uncharacterized protein LOC100794689 [Glycine max]
CL10081.Contig1_All	527	0.3123	2.4464	--	--
CL10081.Contig2_All	283	3.3924	0	--	--
CL10082.Contig1_All	2192	0.1502	1.0159	1e-143	WD-40 repeat family [Medicago truncatula]
CL10082.Contig2_All	2193	6.1414	3.1398	1e-143	WD-40 repeat family [Medicago truncatula]
CL10082.Contig3_All	2664	1.0811	2.0898	1e-143	WD-40 repeat family [Medicago truncatula]
CL10082.Contig4_All	311	1.9404	0.2826	5e-24	PREDICTED: uncharacterized WD repeat-containing protein C2A9.03-like [Glycine max]
CL10083.Contig1_All	1553	11.0921	15.5465	1e-144	formamidopyrimidine-DNA glycosylase [Arabidopsis thaliana] >gi|5903053|gb|AAD55612.1|AC008016_22 Identical to gb|AB010690 mutM homologue-1 (formamidopyrimidine-DNA glycosylase 1) from Arabidopsis thaliana. EST gb|Z18192 comes from this gene >gi|3550982|dbj|BAA32702.1| AtMMH-1 [Arabidopsis thaliana] >gi|195947437|gb|ACG58696.1| At1g52500 [Arabidopsis thaliana] >gi|332194693|gb|AEE32814.1| formamid…
CL10083.Contig2_All	994	10.0448	1.7981	2e-68	formamidopyrimidine-DNA glycosylase [Arabidopsis thaliana] >gi|5903053|gb|AAD55612.1|AC008016_22 Identical to gb|AB010690 mutM homologue-1 (formamidopyrimidine-DNA glycosylase 1) from Arabidopsis thaliana. EST gb|Z18192 comes from this gene >gi|3550982|dbj|BAA32702.1| AtMMH-1 [Arabidopsis thaliana] >gi|195947437|gb|ACG58696.1| At1g52500 [Arabidopsis thaliana] >gi|332194693|gb|AEE32814.1| formamid…
CL10084.Contig1_All	505	1.1406	4.4096	--	--
CL10084.Contig2_All	1078	8.2951	0	--	--
CL10085.Contig1_All	594	11.914	13.4665	3e-17	arabinogalactan protein 16 [Arabidopsis thaliana] >gi|75100629|sp|O82337.1|AGP16_ARATH RecName: Full=Arabinogalactan peptide 16; Short=AG-peptide 16; Flags: Precursor >gi|10880509|gb|AAG24284.1|AF195897_1 arabinogalactan protein [Arabidopsis thaliana] >gi|15294170|gb|AAK95262.1|AF410276_1 At2g46330/F11C10.2 [Arabidopsis thaliana] >gi|4559376|gb|AAD23036.1| expressed protein [Arabidopsis thaliana]…
CL10085.Contig2_All	570	5.0048	26.1136	2e-17	arabinogalactan protein 16 [Arabidopsis thaliana] >gi|75100629|sp|O82337.1|AGP16_ARATH RecName: Full=Arabinogalactan peptide 16; Short=AG-peptide 16; Flags: Precursor >gi|10880509|gb|AAG24284.1|AF195897_1 arabinogalactan protein [Arabidopsis thaliana] >gi|15294170|gb|AAK95262.1|AF410276_1 At2g46330/F11C10.2 [Arabidopsis thaliana] >gi|4559376|gb|AAD23036.1| expressed protein [Arabidopsis thaliana]…
CL10086.Contig1_All	662	0	0	--	--
CL10086.Contig2_All	662	0	8.7636	--	--
CL10086.Contig3_All	451	0	2.144	--	--
CL10087.Contig1_All	360	0	3.2556	--	--
CL10087.Contig2_All	224	0.6123	0.9156	--	--
CL10087.Contig3_All	326	5.8899	0.3595	--	--
CL10088.Contig1_All	1180	3.6728	4.3951	4e-46	PREDICTED: uncharacterized protein LOC100779278 [Glycine max]
CL10088.Contig2_All	1419	2.455	3.2006	3e-63	PREDICTED: uncharacterized protein LOC100779278 [Glycine max]
CL10089.Contig1_All	1244	0.9702	1.5781	1e-150	hypersensitive-induced response protein [Carica papaya]
CL10089.Contig2_All	1229	0.8035	3.7907	1e-150	hypersensitive-induced response protein [Carica papaya]
CL10089.Contig3_All	1220	25.8336	8.8863	1e-150	hypersensitive-induced response protein [Carica papaya]
CL1009.Contig1_All	596	4.6023	0.1475	--	--
CL1009.Contig2_All	245	0.112	3.3486	--	--
CL1009.Contig3_All	300	0	1.8557	--	--
CL10090.Contig1_All	313	0	2.902	--	--
CL10090.Contig2_All	278	0	4.1105	--	--
CL10091.Contig1_All	2124	0	1.1174	0	alpha-L-arabinofuranosidase [Malus x domestica]
CL10091.Contig2_All	2217	1.7322	2.7226	0	alpha-L-arabinofuranosidase protein [Prunus persica]
CL10092.Contig1_All	601	0	4.2903	--	--
CL10092.Contig2_All	227	1.45	0.5163	--	--
CL10092.Contig3_All	262	3.5596	0.1118	--	--
CL10093.Contig1_All	2249	2.6222	15.2171	0	PREDICTED: aspartic proteinase-like protein 1-like [Glycine max]
CL10093.Contig2_All	2152	3.8749	1.2935	1e-162	aspartic proteinase-like protein 1 [Arabidopsis thaliana] >gi|75180764|sp|Q9LX20.1|ASPL1_ARATH RecName: Full=Aspartic proteinase-like protein 1; Flags: Precursor >gi|332004108|gb|AED91491.1| aspartic proteinase-like protein 1 [Arabidopsis thaliana]
CL10093.Contig3_All	1308	0.0839	0.0672	1e-132	PREDICTED: aspartic proteinase-like protein 1-like [Glycine max]
CL10094.Contig1_All	305	3.6873	2.882	8e-17	reverse transcriptase family member [Glycine max]
CL10094.Contig2_All	817	5.2711	1.327	8e-43	PREDICTED: uncharacterized protein LOC100840703 [Brachypodium distachyon]
CL10094.Contig3_All	216	0	1.3565	5e-15	reverse transcriptase family member [Glycine max]
CL10095.Contig1_All	482	0.3984	4.924	4e-34	M18S-3Ap [Malus floribunda]
CL10095.Contig2_All	230	0	2.2931	6e-08	Leucine-rich repeat protein, partial [Medicago truncatula] >gi|355488943|gb|AES70146.1| Leucine-rich repeat protein, partial [Medicago truncatula]
CL10096.Contig1_All	1109	10.3388	9.5379	1e-143	protein inositol requiring 1-1 [Arabidopsis thaliana] >gi|332005920|gb|AED93303.1| protein inositol requiring 1-1 [Arabidopsis thaliana]
CL10096.Contig2_All	989	2.1079	4.5921	1e-142	Serine/threonine protein kinase/endoribonuclease IRE1 [Medicago truncatula] >gi|355513725|gb|AES95348.1| Serine/threonine protein kinase/endoribonuclease IRE1 [Medicago truncatula]
CL10097.Contig1_All	743	315.906	350.425	5e-50	thioredoxin H-type [Jatropha curcas]
CL10097.Contig2_All	271	0.911	2.8111	9e-39	Thioredoxin H-type [Ricinus communis] >gi|11135282|sp|Q43636.1|TRXH_RICCO RecName: Full=Thioredoxin H-type; Short=Trx-H >gi|1255954|emb|CAA94534.1| thioredoxin [Ricinus communis] >gi|223525803|gb|EEF28248.1| Thioredoxin H-type [Ricinus communis]
CL10098.Contig1_All	286	8.3441	9.8352	2e-10	PREDICTED: hypothetical protein [Vitis vinifera]
CL10098.Contig2_All	298	2.9455	1.6715	5e-10	PREDICTED: uncharacterized protein LOC100801421 [Glycine max]
CL10099.Contig1_All	531	6.1989	4.3592	--	--
CL10099.Contig2_All	243	1.3546	0	--	--
CL101.Contig1_All	447	1.5955	2.1631	6e-09	NADH-ubiquinone oxidoreductase chain [Medicago truncatula] >gi|355477395|gb|AES58598.1| NADH-ubiquinone oxidoreductase chain [Medicago truncatula]
CL101.Contig2_All	279	0.1966	1.9954	6e-09	NADH-ubiquinone oxidoreductase chain [Medicago truncatula] >gi|355477395|gb|AES58598.1| NADH-ubiquinone oxidoreductase chain [Medicago truncatula]
CL101.Contig3_All	446	0.6765	0.0657	1e-40	conserved hypothetical protein [Ricinus communis] >gi|223523062|gb|EEF26930.1| conserved hypothetical protein [Ricinus communis]
CL1010.Contig1_All	1605	10.1687	3.3956	1e-105	PREDICTED: transcription factor bHLH63-like [Glycine max]
CL1010.Contig2_All	1410	2.529	5.3406	6e-99	PREDICTED: transcription factor bHLH63-like [Glycine max]
CL10100.Contig1_All	2635	2.0507	1.1009	0	PREDICTED: protein PLASTID MOVEMENT IMPAIRED 2-like [Glycine max]
CL10100.Contig2_All	2480	0.0664	0	0	PREDICTED: protein PLASTID MOVEMENT IMPAIRED 2-like [Glycine max]
CL10101.Contig1_All	282	1.2645	0	--	--
CL10101.Contig2_All	313	0.0876	2.902	--	--
CL10102.Contig1_All	1644	3.8375	3.4933	1e-140	RNA polymerase IV subunit [Populus trichocarpa] >gi|222845329|gb|EEE82876.1| RNA polymerase IV subunit [Populus trichocarpa]
CL10102.Contig2_All	730	0.3006	1.9668	3e-48	RNA polymerase IV subunit [Populus trichocarpa] >gi|222845329|gb|EEE82876.1| RNA polymerase IV subunit [Populus trichocarpa]
CL10103.Contig1_All	544	0.0504	1.185	--	--
CL10103.Contig2_All	464	0.0591	2.0839	--	--
CL10103.Contig3_All	381	1.5839	0.1538	--	--
CL10104.Contig1_All	353	0.1554	0.581	2e-43	PREDICTED: GDP-L-galactose phosphorylase 1-like [Glycine max]
CL10104.Contig2_All	1459	9.043	9.8807	1e-148	PREDICTED: GDP-L-galactose phosphorylase 2-like [Brachypodium distachyon]
CL10105.Contig1_All	710	7.9972	3.2602	--	--
CL10105.Contig2_All	284	0.1932	1.1349	--	--
CL10106.Contig1_All	1329	5.7171	4.7401	1e-107	PREDICTED: uncharacterized protein LOC100804253 [Glycine max]
CL10106.Contig2_All	881	0	0	1e-85	PREDICTED: uncharacterized protein LOC100804253 [Glycine max]
CL10107.Contig1_All	1540	10.9542	0	--	--
CL10107.Contig2_All	1619	2.372	0.4524	--	--
CL10108.Contig1_All	216	1.1429	0	--	--
CL10108.Contig2_All	244	0.8993	4.0829	--	--
CL10109.Contig1_All	371	0.1479	1.5795	--	--
CL10109.Contig2_All	355	1.159	0.3301	--	--
CL1011.Contig1_All	1609	27.7197	32.1415	0	NEDD8-activating enzyme E1 catalytic subunit [Medicago truncatula] >gi|355511444|gb|AES92586.1| NEDD8-activating enzyme E1 catalytic subunit [Medicago truncatula]
CL1011.Contig2_All	956	0.9468	0.4597	1e-98	PREDICTED: NEDD8-activating enzyme E1 catalytic subunit-like [Glycine max]
CL10110.Contig1_All	1448	0.8903	2.2866	7e-40	PREDICTED: DNA repair and recombination protein RDH54-like [Glycine max]
CL10110.Contig2_All	1133	2.9294	0.5172	4e-14	PREDICTED: DNA repair protein rhp54-like [Glycine max]
CL10111.Contig1_All	408	0	0.1436	--	--
CL10111.Contig2_All	393	0	0.0746	--	--
CL10112.Contig1_All	1882	8.1328	8.9677	0	phosphate starvation-induced protein [Arabidopsis thaliana] >gi|332644758|gb|AEE78279.1| phosphate starvation-induced protein [Arabidopsis thaliana]
CL10112.Contig2_All	1889	0.3921	4.126	0	phosphate starvation-induced protein [Arabidopsis thaliana] >gi|332644758|gb|AEE78279.1| phosphate starvation-induced protein [Arabidopsis thaliana]
CL10113.Contig1_All	378	3.1203	0	--	--
CL10113.Contig2_All	308	0	3.4248	--	--
CL10114.Contig1_All	581	0	4.8414	--	--
CL10114.Contig2_All	269	2.8552	0	--	--
CL10115.Contig1_All	1085	0.2528	0	1e-131	PREDICTED: protein brittle-1, chloroplastic/amyloplastic-like [Glycine max]
CL10115.Contig2_All	990	0.4433	0.1184	1e-110	PREDICTED: protein brittle-1, chloroplastic/amyloplastic-like [Glycine max]
CL10115.Contig3_All	973	0.1128	0	1e-110	PREDICTED: protein brittle-1, chloroplastic/amyloplastic-like [Glycine max]
CL10115.Contig4_All	1068	0.0514	0.1097	1e-133	PREDICTED: protein brittle-1, chloroplastic/amyloplastic-like [Glycine max]
CL10116.Contig1_All	1226	1.7451	5.927	6e-63	PREDICTED: uncharacterized protein LOC100810350 [Glycine max]
CL10116.Contig2_All	1207	8.204	4.3211	5e-62	PREDICTED: uncharacterized protein LOC100810350 [Glycine max]
CL10117.Contig1_All	307	0.1787	0.5727	--	--
CL10117.Contig2_All	244	0	1.3209	--	--
CL10118.Contig1_All	1950	0.4642	6.6114	0	PREDICTED: D-lactate dehydrogenase [cytochrome], mitochondrial-like [Glycine max]
CL10118.Contig2_All	2005	7.5518	4.4718	0	PREDICTED: D-lactate dehydrogenase [cytochrome], mitochondrial-like [Glycine max]
CL10119.Contig1_All	2394	0.4812	2.9129	0	white-brown-complex ABC transporter family [Populus trichocarpa] >gi|222862427|gb|EEE99933.1| white-brown-complex ABC transporter family [Populus trichocarpa]
CL10119.Contig2_All	2506	9.2163	1.216	0	white-brown-complex ABC transporter family [Populus trichocarpa] >gi|222862427|gb|EEE99933.1| white-brown-complex ABC transporter family [Populus trichocarpa]
CL1012.Contig1_All	1569	20.0349	27.8253	2e-97	uncharacterized protein [Arabidopsis thaliana] >gi|79313363|ref|NP_001030761.1| uncharacterized protein [Arabidopsis thaliana] >gi|19715579|gb|AAL91615.1| AT3g24740/K7P8_3 [Arabidopsis thaliana] >gi|20334910|gb|AAM16211.1| AT3g24740/K7P8_3 [Arabidopsis thaliana] >gi|332643420|gb|AEE76941.1| uncharacterized protein [Arabidopsis thaliana] >gi|332643421|gb|AEE76942.1| uncharacterized protein [Arabid…
CL1012.Contig2_All	472	3.1382	4.4075	7e-07	uncharacterized protein [Arabidopsis thaliana] >gi|79313363|ref|NP_001030761.1| uncharacterized protein [Arabidopsis thaliana] >gi|19715579|gb|AAL91615.1| AT3g24740/K7P8_3 [Arabidopsis thaliana] >gi|20334910|gb|AAM16211.1| AT3g24740/K7P8_3 [Arabidopsis thaliana] >gi|332643420|gb|AEE76941.1| uncharacterized protein [Arabidopsis thaliana] >gi|332643421|gb|AEE76942.1| uncharacterized protein [Arabid…
CL10120.Contig1_All	1157	0	1.5701	1e-114	PREDICTED: uncharacterized protein LOC100791331 [Glycine max]
CL10120.Contig2_All	1371	1.4405	1.7311	1e-114	PREDICTED: uncharacterized protein LOC100791331 [Glycine max]
CL10120.Contig3_All	208	0.6594	0.4226	--	--
CL10121.Contig1_All	1218	15.5616	41.0402	3e-85	PREDICTED: uncharacterized protein LOC100800682 [Glycine max]
CL10121.Contig2_All	592	13.3443	8.909	2e-53	PREDICTED: uncharacterized protein LOC100800682 [Glycine max]
CL10121.Contig3_All	400	45.9451	2.5638	8e-22	PREDICTED: uncharacterized protein LOC100800682 [Glycine max]
CL10122.Contig1_All	2454	4.1804	6.6028	2e-55	PREDICTED: uncharacterized protein LOC100805582 [Glycine max]
CL10122.Contig2_All	399	1.6499	0.2937	3e-06	Os05g0414600 [Oryza sativa Japonica Group] >gi|113579103|dbj|BAF17466.1| Os05g0414600 [Oryza sativa Japonica Group]
CL10123.Contig1_All	1040	0	1.4087	--	--
CL10123.Contig2_All	1033	0	0.2553	--	--
CL10123.Contig3_All	737	0	0.1193	--	--
CL10124.Contig1_All	1388	13.8138	4.6653	1e-137	PREDICTED: auxin-induced protein 5NG4-like [Glycine max]
CL10124.Contig2_All	1401	1.2335	13.155	1e-137	PREDICTED: auxin-induced protein 5NG4-like [Glycine max]
CL10125.Contig1_All	302	2.8157	1.3583	3e-06	unnamed protein product [Vitis vinifera]
CL10125.Contig2_All	346	0	0.3387	3e-06	unnamed protein product [Vitis vinifera]
CL10126.Contig1_All	584	0	2.9602	--	--
CL10126.Contig2_All	449	0	0.1305	--	--
CL10127.Contig1_All	1154	19.4196	5.2051	1e-135	PREDICTED: protein RMD5 homolog A-like [Glycine max]
CL10127.Contig2_All	1453	7.9288	10.345	1e-149	PREDICTED: protein RMD5 homolog A-like [Glycine max]
CL10127.Contig3_All	292	6.7635	2.5086	--	--
CL10128.Contig1_All	1967	8.9527	13.1682	0	PREDICTED: diacylglycerol kinase 1-like [Glycine max]
CL10128.Contig2_All	576	1.0953	0.1017	3e-35	PREDICTED: diacylglycerol kinase 1-like [Glycine max]
CL10129.Contig1_All	663	0	1.0165	2e-08	uncharacterized protein LOC100500011 [Glycine max]
CL10129.Contig2_All	462	0	0	2e-09	uncharacterized protein LOC100500011 [Glycine max]
CL1013.Contig1_All	956	12.4525	2.9423	--	--
CL1013.Contig2_All	387	1.6302	1.8928	--	--
CL10130.Contig1_All	1469	3.3984	0.0598	1e-140	cytochrome P450 [Populus trichocarpa] >gi|222837776|gb|EEE76141.1| cytochrome P450 [Populus trichocarpa]
CL10130.Contig2_All	1266	0.26	0	1e-106	cytochrome P450 [Populus trichocarpa] >gi|222837776|gb|EEE76141.1| cytochrome P450 [Populus trichocarpa]
CL10131.Contig1_All	457	10.5038	23.1456	1e-21	Tetratricopeptide repeat protein [Medicago truncatula] >gi|355498002|gb|AES79205.1| Tetratricopeptide repeat protein [Medicago truncatula]
CL10131.Contig2_All	555	17.6935	18.6891	5e-69	PREDICTED: tetratricopeptide repeat protein 1-like [Glycine max]
CL10131.Contig3_All	1196	34.5626	16.9287	1e-88	Tetratricopeptide repeat protein [Medicago truncatula] >gi|355498002|gb|AES79205.1| Tetratricopeptide repeat protein [Medicago truncatula]
CL10132.Contig1_All	272	0	1.4004	3e-25	PREDICTED: protein FAR1-RELATED SEQUENCE 5-like [Glycine max]
CL10132.Contig2_All	512	3.9645	2.9758	1e-78	PREDICTED: uncharacterized protein LOC100813124 [Glycine max]
CL10133.Contig1_All	2810	5.1736	3.806	0	PREDICTED: uncharacterized protein LOC100809372 [Glycine max]
CL10133.Contig2_All	1189	0.7844	0.8872	2e-69	PREDICTED: uncharacterized protein LOC100809372 [Glycine max]
CL10134.Contig1_All	796	0	8.2086	--	--
CL10134.Contig2_All	517	0	2.2103	--	--
CL10135.Contig1_All	373	0	0.9426	1e-37	PREDICTED: pleiotropic drug resistance protein 3-like [Glycine max]
CL10135.Contig2_All	372	0	0	1e-37	PREDICTED: pleiotropic drug resistance protein 3-like [Glycine max]
CL10136.Contig1_All	430	2.6792	0	--	--
CL10136.Contig2_All	208	3.0331	0	--	--
CL10136.Contig3_All	630	2.8301	3.0696	--	--
CL10137.Contig1_All	1515	4.7799	60.516	0	RecName: Full=Aspartate aminotransferase, cytoplasmic; AltName: Full=Transaminase A >gi|167546|gb|AAA33134.1| aspartate aminotransferase [Daucus carota] >gi|445587|prf||1909339A Asp aminotransferase
CL10137.Contig2_All	1238	34.8967	50.7673	0	aspartate aminotransferase [Arabidopsis thaliana] >gi|1168258|sp|P46644.1|AAT3_ARATH RecName: Full=Aspartate aminotransferase, chloroplastic; AltName: Full=Transaminase A; Flags: Precursor >gi|693692|gb|AAA79371.1| aspartate aminotransferase [Arabidopsis thaliana] >gi|7573409|emb|CAB87712.1| aspartate aminotransferase (Asp3) [Arabidopsis thaliana] >gi|332004308|gb|AED91691.1| aspartate aminotrans…
CL10137.Contig3_All	1594	55.8579	30.7161	0	RecName: Full=Aspartate aminotransferase, cytoplasmic; AltName: Full=Transaminase A >gi|167546|gb|AAA33134.1| aspartate aminotransferase [Daucus carota] >gi|445587|prf||1909339A Asp aminotransferase
CL10138.Contig1_All	212	0.2588	2.0732	4e-10	polyprotein [Glycine max]
CL10138.Contig2_All	555	2.4217	1.1087	6e-51	PREDICTED: uncharacterized protein LOC100800881 [Glycine max]
CL10139.Contig1_All	871	2.6769	3.5995	2e-85	PREDICTED: protein-S-isoprenylcysteine O-methyltransferase B-like [Glycine max]
CL10139.Contig2_All	892	2.0911	2.595	2e-85	PREDICTED: protein-S-isoprenylcysteine O-methyltransferase B-like [Glycine max]
CL10139.Contig3_All	703	0.9755	0.5418	9e-72	PREDICTED: protein-S-isoprenylcysteine O-methyltransferase B-like [Glycine max]
CL1014.Contig1_All	2312	1.6847	19.5802	0	metal-nicotianamine transporter YSL1 [Arabidopsis thaliana] >gi|160359043|sp|Q6R3L0.2|YSL1_ARATH RecName: Full=Metal-nicotianamine transporter YSL1; AltName: Full=Protein YELLOW STRIPE LIKE 1; Short=AtYSL1 >gi|332659452|gb|AEE84852.1| metal-nicotianamine transporter YSL1 [Arabidopsis thaliana]
CL1014.Contig2_All	1478	8.8154	13.1238	0	PREDICTED: metal-nicotianamine transporter YSL3-like isoform 1 [Glycine max]
CL10140.Contig1_All	371	0	0.3949	--	--
CL10140.Contig2_All	283	0	0.3106	1e-06	PREDICTED: hypothetical protein [Vitis vinifera] >gi|296083279|emb|CBI22915.3| unnamed protein product [Vitis vinifera]
CL10141.Contig1_All	589	2.2819	0	1e-44	AGC (cAMP-dependent, cGMP-dependent and protein kinase C) kinase family protein [Arabidopsis thaliana] >gi|6729346|dbj|BAA89783.1| IRE [Arabidopsis thaliana] >gi|8809644|dbj|BAA97195.1| IRE [Arabidopsis thaliana] >gi|332010212|gb|AED97595.1| AGC (cAMP-dependent, cGMP-dependent and protein kinase C) kinase family protein [Arabidopsis thaliana]
CL10141.Contig2_All	513	1.3902	0.1142	3e-72	PREDICTED: uncharacterized protein LOC100806311 [Glycine max]
CL10142.Contig1_All	557	0	4.6818	2e-68	PREDICTED: E3 ubiquitin-protein ligase HOS1-like [Glycine max]
CL10142.Contig2_All	670	18.464	13.7319	3e-68	PREDICTED: E3 ubiquitin-protein ligase HOS1-like [Glycine max]
CL10143.Contig1_All	1080	2.0826	2.713	2e-96	Mitotic checkpoint protein bub3 [Medicago truncatula] >gi|355515285|gb|AES96908.1| Mitotic checkpoint protein bub3 [Medicago truncatula]
CL10143.Contig2_All	634	0.0865	0.9705	3e-47	Mitotic checkpoint protein bub3 [Medicago truncatula] >gi|355515285|gb|AES96908.1| Mitotic checkpoint protein bub3 [Medicago truncatula]
CL10144.Contig1_All	353	0.3108	2.5731	--	--
CL10144.Contig2_All	222	0	1.3198	--	--
CL10145.Contig1_All	895	5.9151	2.9792	4e-93	PREDICTED: pentatricopeptide repeat-containing protein At4g33170-like [Glycine max]
CL10145.Contig2_All	224	1.2245	0	7e-06	PREDICTED: hypothetical protein [Vitis vinifera]
CL10146.Contig1_All	1574	24.5371	24.6654	1e-102	PREDICTED: uncharacterized protein LOC100831046 isoform 2 [Brachypodium distachyon]
CL10146.Contig2_All	403	0.7487	0.6544	--	--
CL10147.Contig1_All	856	22.9117	47.8189	7e-49	uncharacterized protein LOC100500532 [Glycine max]
CL10147.Contig2_All	832	9.8906	2.113	5e-49	uncharacterized protein LOC100500532 [Glycine max]
CL10148.Contig1_All	1099	0.624	0	2e-73	Ribosomal protein S10 [Medicago truncatula] >gi|355477385|gb|AES58588.1| Ribosomal protein S10 [Medicago truncatula]
CL10148.Contig2_All	2946	65.4836	86.7084	0	ATP synthase subunit alpha [Medicago truncatula] >gi|355477374|gb|AES58577.1| ATP synthase subunit alpha [Medicago truncatula]
CL10149.Contig1_All	227	0	0.6454	--	--
CL10149.Contig2_All	436	2.2019	0.0672	--	--
CL1015.Contig1_All	1236	84.6865	137.092	1e-118	NC domain-containing protein [Arabidopsis lyrata subsp. lyrata] >gi|297319090|gb|EFH49512.1| NC domain-containing protein [Arabidopsis lyrata subsp. lyrata]
CL1015.Contig2_All	251	0	1.6343	4e-30	Os05g0440050 [Oryza sativa Japonica Group] >gi|255676404|dbj|BAH93176.1| Os05g0440050 [Oryza sativa Japonica Group]
CL10150.Contig1_All	365	0.3758	4.1743	--	--
CL10150.Contig2_All	442	3.4753	5.9662	--	--
CL10151.Contig1_All	285	0.8662	0.7197	--	--
CL10151.Contig2_All	382	1.9388	1.0738	--	--
CL10152.Contig1_All	1465	2.6026	1.6	1e-168	PREDICTED: uncharacterized protein LOC100818216 [Glycine max]
CL10152.Contig2_All	1096	0.8509	2.3259	1e-123	PREDICTED: uncharacterized protein LOC100818216 [Glycine max]
CL10153.Contig1_All	405	2.0996	4.7749	3e-14	f-box family protein [Populus trichocarpa] >gi|222850098|gb|EEE87645.1| f-box family protein [Populus trichocarpa]
CL10153.Contig2_All	717	7.9574	6.0481	4e-35	f-box family protein [Populus trichocarpa] >gi|222850098|gb|EEE87645.1| f-box family protein [Populus trichocarpa]
CL10154.Contig1_All	533	30.5692	7.2015	2e-43	PREDICTED: protein translation factor SUI1 homolog 2-like [Glycine max]
CL10154.Contig2_All	659	5.3278	9.6483	1e-38	PREDICTED: protein translation factor SUI1 homolog 2-like [Glycine max]
CL10155.Contig1_All	589	0	3.8802	--	--
CL10155.Contig2_All	456	2.0452	0.257	--	--
CL10155.Contig3_All	243	1.4674	0	--	--
CL10156.Contig1_All	282	0	1.5585	--	--
CL10156.Contig2_All	347	2.5296	2.2799	--	--
CL10157.Contig1_All	323	0.3397	8.7086	8e-11	uncharacterized protein LOC778320 [Solanum lycopersicum]
CL10157.Contig2_All	1042	13.7413	56.7173	3e-56	glycine- and proline-rich protein [Vicia faba]
CL10157.Contig3_All	857	65.9342	48.0025	9e-49	glycine- and proline-rich protein [Vicia faba]
CL10158.Contig1_All	494	0	7.5328	4e-32	PREDICTED: uncharacterized protein LOC100784863 [Glycine max]
CL10158.Contig2_All	679	1.2119	1.4672	1e-34	uncharacterized protein [Arabidopsis thaliana] >gi|28372938|gb|AAO39951.1| At5g03050 [Arabidopsis thaliana] >gi|332003168|gb|AED90551.1| uncharacterized protein [Arabidopsis thaliana]
CL10159.Contig1_All	677	2.512	3.549	5e-75	sulfate transporter [Vitis vinifera]
CL10159.Contig2_All	958	2.6915	0.734	5e-73	sulfate transporter [Vitis vinifera]
CL10159.Contig3_All	299	0.4587	0.98	2e-44	high affinity sulfate transporter SAT-1, Sulfate/bicarbonate/oxalate exchanger SLC26 family protein [Populus trichocarpa] >gi|222856843|gb|EEE94390.1| high affinity sulfate transporter SAT-1, Sulfate/bicarbonate/oxalate exchanger SLC26 family protein [Populus trichocarpa]
CL1016.Contig10_All	1056	0.1039	1.2764	2e-85	PREDICTED: probable U3 small nucleolar RNA-associated protein 11-like [Glycine max]
CL1016.Contig1_All	1012	0	0	2e-91	PREDICTED: probable U3 small nucleolar RNA-associated protein 11-like [Glycine max]
CL1016.Contig2_All	1977	0	0	5e-85	PREDICTED: probable U3 small nucleolar RNA-associated protein 11-like [Glycine max]
CL1016.Contig3_All	1677	0	0	5e-91	PREDICTED: probable U3 small nucleolar RNA-associated protein 11-like [Glycine max]
CL1016.Contig4_All	1596	0	0	4e-74	PREDICTED: probable U3 small nucleolar RNA-associated protein 11-like [Glycine max]
CL1016.Contig5_All	1312	0	0	3e-85	PREDICTED: probable U3 small nucleolar RNA-associated protein 11-like [Glycine max]
CL1016.Contig6_All	951	0	0	2e-91	PREDICTED: probable U3 small nucleolar RNA-associated protein 11-like [Glycine max]
CL1016.Contig7_All	931	0	0	2e-74	PREDICTED: probable U3 small nucleolar RNA-associated protein 11-like [Glycine max]
CL1016.Contig8_All	870	0	0	2e-74	PREDICTED: probable U3 small nucleolar RNA-associated protein 11-like [Glycine max]
CL1016.Contig9_All	3025	3.5455	8.0783	0	PREDICTED: similar to protein kinase [Vitis vinifera]
CL10160.Contig1_All	282	7.3925	7.7927	--	--
CL10160.Contig2_All	232	0.7094	0.1263	--	--
CL10161.Contig1_All	228	0.4812	1.1566	--	--
CL10161.Contig2_All	213	0	0.4127	--	--
CL10162.Contig1_All	305	0	3.7466	--	--
CL10162.Contig2_All	272	0	3.6626	--	--
CL10163.Contig1_All	908	0	3.0011	--	--
CL10163.Contig2_All	1075	4.0571	6.0509	--	--
CL10163.Contig3_All	554	28.4697	0	--	--
CL10164.Contig1_All	1949	5.2636	5.8481	0	PREDICTED: probable alpha-mannosidase I MNS5-like [Glycine max]
CL10164.Contig2_All	372	1.2535	1.1027	2e-23	ER degradation-enhancing alpha-mannosidase-like protein [Medicago truncatula] >gi|355509970|gb|AES91112.1| ER degradation-enhancing alpha-mannosidase-like protein [Medicago truncatula]
CL10165.Contig1_All	1390	65.0819	45.4687	1e-178	D-cysteine desulfhydrase [Solanum lycopersicum] >gi|186920269|gb|ACC95419.1| D-cysteine desulfhydrase [Solanum lycopersicum]
CL10165.Contig2_All	871	3.1178	20.9242	6e-98	D-cysteine desulfhydrase [Medicago truncatula] >gi|355525170|gb|AET05624.1| D-cysteine desulfhydrase [Medicago truncatula]
CL10166.Contig1_All	576	1.1905	3.8661	--	--
CL10166.Contig2_All	210	0.7837	0.2791	--	--
CL10167.Contig1_All	508	5.2916	3.1146	5e-33	DNAJ heat shock N-terminal domain-containing protein [Arabidopsis lyrata subsp. lyrata] >gi|297328434|gb|EFH58853.1| DNAJ heat shock N-terminal domain-containing protein [Arabidopsis lyrata subsp. lyrata]
CL10167.Contig2_All	217	1.8961	1.4853	--	--
CL10168.Contig1_All	300	10.2405	7.8135	--	--
CL10168.Contig2_All	487	4.1117	2.0456	--	--
CL10169.Contig1_All	208	0	2.113	--	--
CL10169.Contig2_All	358	2.1454	0.0818	--	--
CL1017.Contig1_All	1073	4.2691	2.5123	9e-57	PREDICTED: uncharacterized protein LOC100784735 [Glycine max]
CL1017.Contig2_All	1057	0	8.0944	9e-57	PREDICTED: uncharacterized protein LOC100784735 [Glycine max]
CL1017.Contig3_All	511	0	0.5734	6e-12	PREDICTED: uncharacterized protein LOC100784735 [Glycine max]
CL1017.Contig4_All	639	16.2261	9.0332	2e-13	PREDICTED: uncharacterized protein LOC100784735 [Glycine max]
CL10170.Contig1_All	1127	0.2434	0.572	3e-76	PREDICTED: RNA-binding protein 24-like [Glycine max]
CL10170.Contig2_All	1842	8.4583	7.4445	1e-133	PREDICTED: RNA-binding protein 24-like [Glycine max]
CL10170.Contig3_All	1111	5.8761	3.7977	2e-82	PREDICTED: RNA-binding protein 24-like [Glycine max]
CL10171.Contig1_All	934	0.4699	0.0627	--	--
CL10171.Contig2_All	843	0	0.2433	--	--
CL10172.Contig1_All	1964	0.4749	2.7898	0	PREDICTED: 3-phosphoinositide-dependent protein kinase 2-like [Glycine max]
CL10172.Contig2_All	2001	2.7553	1.6107	0	PREDICTED: 3-phosphoinositide-dependent protein kinase 2-like [Glycine max]
CL10173.Contig1_All	819	0.4354	0.0716	--	--
CL10173.Contig2_All	749	2.2339	1.0562	--	--
CL10173.Contig3_All	1034	0.1061	2.522	--	--
CL10173.Contig4_All	283	1.26	0	--	--
CL10174.Contig1_All	448	4.1635	0.0654	--	--
CL10174.Contig2_All	259	0	1.2444	--	--
CL10175.Contig1_All	1285	10.0327	28.8674	1e-178	anthocyanidin synthase [Theobroma cacao]
CL10175.Contig2_All	1318	8.8242	5.8023	1e-177	anthocyanidin synthase [Theobroma cacao]
CL10176.Contig1_All	287	2.6761	0.8167	6e-13	PREDICTED: similar to Tetratricopeptide-like helical [Vitis vinifera]
CL10176.Contig2_All	508	3.1318	7.9596	2e-21	PREDICTED: similar to Tetratricopeptide-like helical [Vitis vinifera]
CL10177.Contig1_All	1978	0.9707	5.2735	0	receptor-like kinase [Glycine max] >gi|223452309|gb|ACM89482.1| receptor-like kinase [Glycine max]
CL10177.Contig2_All	1036	6.3809	2.4889	1e-86	receptor-like kinase [Glycine max] >gi|223452309|gb|ACM89482.1| receptor-like kinase [Glycine max]
CL10178.Contig1_All	446	3.3211	3.2848	2e-11	protein disulfide isomerase [Quercus suber]
CL10178.Contig2_All	277	0	0.952	--	--
CL10179.Contig1_All	271	0	1.5137	--	--
CL10179.Contig2_All	400	4.6631	0	--	--
CL1018.Contig1_All	711	2.3533	0	9e-13	ZPT3-3 [Petunia x hybrida] >gi|7959293|dbj|BAA96071.1| C2H2 zinc-finger protein ZPT3-3 [Petunia x hybrida]
CL1018.Contig2_All	864	0.7302	4.1713	1e-08	ZPT2-10 [Petunia x hybrida] >gi|7959291|dbj|BAA96070.1| C2H2 zinc-finger protein ZPT2-10 [Petunia x hybrida]
CL1018.Contig3_All	697	1.7316	1.6395	7e-13	ZPT2-10 [Petunia x hybrida] >gi|7959291|dbj|BAA96070.1| C2H2 zinc-finger protein ZPT2-10 [Petunia x hybrida]
CL10180.Contig1_All	309	0	598.056	5e-08	hypothetical protein SELMODRAFT_446880 [Selaginella moellendorffii] >gi|300145050|gb|EFJ11729.1| hypothetical protein SELMODRAFT_446880 [Selaginella moellendorffii]
CL10180.Contig2_All	295	0	135.18	--	--
CL10181.Contig1_All	2254	0.2434	0.988	0	PREDICTED: LIMR family protein At5g01460-like [Glycine max]
CL10181.Contig2_All	2111	0	0.0278	0	PREDICTED: LIMR family protein At5g01460-like [Glycine max]
CL10181.Contig3_All	2097	0.4186	0.1397	0	PREDICTED: LIMR family protein At5g01460-like [Glycine max]
CL10181.Contig4_All	2343	1.6039	1.8258	0	PREDICTED: LIMR family protein At5g01460-like [Glycine max]
CL10182.Contig1_All	277	0.3961	2.1156	--	--
CL10182.Contig2_All	969	3.4818	4.2636	1e-38	uncharacterized protein LOC100499733 [Glycine max]
CL10183.Contig1_All	245	0	21.7662	--	--
CL10183.Contig2_All	300	0	13.869	--	--
CL10184.Contig1_All	701	3.326	4.974	2e-98	PREDICTED: uncharacterized protein LOC100806217 [Glycine max]
CL10184.Contig2_All	217	3.0337	6.4813	3e-16	PREDICTED: uncharacterized protein LOC100806217 [Glycine max]
CL10185.Contig1_All	882	0	12.6903	1e-10	proton-dependent oligopeptide transporter [Populus trichocarpa] >gi|222835641|gb|EEE74076.1| proton-dependent oligopeptide transporter [Populus trichocarpa]
CL10185.Contig2_All	358	0	0.4092	--	--
CL10186.Contig1_All	815	46.2101	68.1285	1e-62	uncharacterized protein LOC100499998 [Glycine max]
CL10186.Contig2_All	410	5.7536	7.075	1e-60	uncharacterized protein LOC100499998 [Glycine max]
CL10187.Contig1_All	440	0.8728	0.1998	--	--
CL10187.Contig2_All	298	1.1966	0.1966	--	--
CL10188.Contig1_All	1625	0.6752	7.8796	0	PREDICTED: 66 kDa stress protein-like [Glycine max]
CL10188.Contig2_All	1614	12.5253	6.6807	0	PREDICTED: 66 kDa stress protein-like [Glycine max]
CL10189.Contig1_All	351	2.657	0.0835	2e-14	pentatricopeptide repeat protein [Gossypium hirsutum] >gi|227463002|gb|ACP39953.1| pentatricopeptide repeat protein [Gossypium hirsutum]
CL10189.Contig2_All	312	0.7033	2.3478	5e-16	pentatricopeptide repeat protein [Gossypium hirsutum] >gi|227463002|gb|ACP39953.1| pentatricopeptide repeat protein [Gossypium hirsutum]
CL1019.Contig1_All	509	0	1.9572	9e-22	PREDICTED: uncharacterized protein yqeH-like [Glycine max]
CL1019.Contig2_All	1525	6.0795	6.5902	0	PREDICTED: uncharacterized protein yqeH-like [Glycine max]
CL10190.Contig1_All	730	4.4715	2.7294	1e-43	dihydroceramidase [Arabidopsis thaliana] >gi|14488266|dbj|BAB60897.1| Acyl-CoA independent ceramide synthase [Arabidopsis thaliana] >gi|332659194|gb|AEE84594.1| dihydroceramidase [Arabidopsis thaliana]
CL10190.Contig2_All	675	2.8852	1.9534	9e-44	dihydroceramidase [Arabidopsis thaliana] >gi|14488266|dbj|BAB60897.1| Acyl-CoA independent ceramide synthase [Arabidopsis thaliana] >gi|332659194|gb|AEE84594.1| dihydroceramidase [Arabidopsis thaliana]
CL10191.Contig1_All	1263	7.8402	4.4543	1e-109	PREDICTED: similar to anthranilate synthase beta subunit [Vitis vinifera]
CL10191.Contig2_All	1069	4.2851	3.2069	1e-108	PREDICTED: similar to anthranilate synthase beta subunit [Vitis vinifera]
CL10191.Contig3_All	1196	8.5776	14.2338	1e-110	PREDICTED: similar to anthranilate synthase beta subunit [Vitis vinifera]
CL10191.Contig4_All	1126	0.7795	0.6505	1e-105	PREDICTED: similar to anthranilate synthase beta subunit [Vitis vinifera]
CL10192.Contig1_All	620	11.8126	14.2723	3e-31	PREDICTED: uncharacterized protein LOC100527598 [Glycine max]
CL10192.Contig2_All	311	6.6149	5.5586	1e-22	PREDICTED: uncharacterized protein LOC100527598 [Glycine max]
CL10193.Contig1_All	1464	6.8013	4.263	1e-69	PREDICTED: zinc finger CCCH domain-containing protein 13-like [Glycine max]
CL10193.Contig2_All	1530	5.6832	8.8668	2e-91	PREDICTED: zinc finger CCCH domain-containing protein 13-like [Glycine max]
CL10194.Contig1_All	5093	17.2184	18.5251	1e-163	Protein SCAR2 [Medicago truncatula] >gi|355498498|gb|AES79701.1| Protein SCAR2 [Medicago truncatula]
CL10194.Contig2_All	366	5.8457	4.8034	--	--
CL10195.Contig1_All	205	1.2042	1.1434	--	--
CL10195.Contig2_All	314	0.9609	0.5599	--	--
CL10196.Contig1_All	631	0.1739	0.1393	9e-38	peptidase M48 family protein [Arabidopsis lyrata subsp. lyrata] >gi|297321196|gb|EFH51617.1| peptidase M48 family protein [Arabidopsis lyrata subsp. lyrata]
CL10196.Contig2_All	1329	1.8988	2.8661	1e-138	peptidase M48 family protein [Arabidopsis lyrata subsp. lyrata] >gi|297321196|gb|EFH51617.1| peptidase M48 family protein [Arabidopsis lyrata subsp. lyrata]
CL10197.Contig1_All	544	0	5.44	--	--
CL10197.Contig2_All	285	0	2.5702	--	--
CL10198.Contig1_All	2550	7.3684	9.629	0	PREDICTED: uncharacterized protein LOC100791625 [Glycine max]
CL10198.Contig2_All	551	1.7424	1.808	7e-85	PREDICTED: uncharacterized protein LOC100786477 [Glycine max]
CL10199.Contig1_All	1237	14.5022	5.7559	1e-146	myo-inositol oxygenase [Eucalyptus grandis]
CL10199.Contig2_All	316	5.0346	2.5035	--	--
CL102.Contig1_All	701	0.8217	0.0418	--	--
CL102.Contig2_All	794	0.4146	0.1845	--	--
CL102.Contig3_All	263	0.5215	0.6685	--	--
CL102.Contig4_All	259	0.1059	0.4525	--	--
CL1020.Contig1_All	2697	8.0245	4.476	5e-72	PREDICTED: uncharacterized protein LOC100817209 [Glycine max]
CL1020.Contig2_All	213	1.5453	1.1005	2e-19	histone-lysine N-methyltransferase ATX2 [Arabidopsis thaliana] >gi|240254020|ref|NP_001077464.4| histone-lysine N-methyltransferase ATX2 [Arabidopsis thaliana] >gi|257096236|sp|P0CB22.1|ATX2_ARATH RecName: Full=Histone-lysine N-methyltransferase ATX2; AltName: Full=Protein SET DOMAIN GROUP 30; AltName: Full=Trithorax-homolog protein 2; Short=TRX-homolog protein 2 >gi|332189779|gb|AEE27900.1| hist…
CL10200.Contig1_All	435	0.1892	1.3472	1e-52	uncharacterized protein [Arabidopsis thaliana] >gi|34365753|gb|AAQ65188.1| At3g26950 [Arabidopsis thaliana] >gi|332643728|gb|AEE77249.1| uncharacterized protein [Arabidopsis thaliana]
CL10200.Contig2_All	1699	5.5861	2.4662	0	PREDICTED: uncharacterized protein LOC100807268 [Glycine max]
CL10200.Contig3_All	1724	7.3189	6.6963	1e-136	PREDICTED: uncharacterized protein LOC100807268 [Glycine max]
CL10200.Contig4_All	843	2.7658	5.7698	1e-111	PREDICTED: uncharacterized protein LOC100807268 [Glycine max]
CL10200.Contig5_All	605	4.7152	4.6494	6e-36	PREDICTED: uncharacterized protein LOC100775912 [Glycine max]
CL10201.Contig1_All	934	1.8208	2.0391	2e-71	AP-3 complex subunit sigma [Arabidopsis thaliana] >gi|75161581|sp|Q8VZ37.1|AP3S_ARATH RecName: Full=AP-3 complex subunit sigma; AltName: Full=AP-3 complex subunit sigma-3; AltName: Full=Adapter-related protein complex 3 sigma subunit; AltName: Full=Sigma-adaptin 3; AltName: Full=Sigma3-adaptin >gi|332645198|gb|AEE78719.1| AP-3 complex subunit sigma [Arabidopsis thaliana]
CL10201.Contig2_All	875	0.1567	0.2009	2e-66	AP-3 complex subunit sigma [Arabidopsis thaliana] >gi|75161581|sp|Q8VZ37.1|AP3S_ARATH RecName: Full=AP-3 complex subunit sigma; AltName: Full=AP-3 complex subunit sigma-3; AltName: Full=Adapter-related protein complex 3 sigma subunit; AltName: Full=Sigma-adaptin 3; AltName: Full=Sigma3-adaptin >gi|332645198|gb|AEE78719.1| AP-3 complex subunit sigma [Arabidopsis thaliana]
CL10202.Contig1_All	262	1.4657	0	--	--
CL10202.Contig2_All	223	0	0.9198	--	--
CL10203.Contig1_All	250	0.3292	3.0473	--	--
CL10203.Contig2_All	366	1.4989	0	--	--
CL10204.Contig1_All	386	0	1.8977	--	--
CL10204.Contig2_All	266	2.3718	0.3305	--	--
CL10205.Contig1_All	671	0.2862	0	5e-76	PREDICTED: uncharacterized protein LOC100803195 [Glycine max]
CL10205.Contig2_All	1379	1.651	2.4222	1e-154	PREDICTED: uncharacterized protein LOC100798984 [Glycine max]
CL10206.Contig1_All	397	1.451	0.1476	--	--
CL10206.Contig2_All	221	0.1241	0.9281	--	--
CL10207.Contig1_All	816	1.0421	1.6877	8e-49	uncharacterized protein LOC100306257 [Glycine max]
CL10207.Contig2_All	718	1.0315	0	6e-49	uncharacterized protein LOC100306257 [Glycine max]
CL10207.Contig3_All	669	0.246	3.46	6e-48	uncharacterized protein LOC100306257 [Glycine max]
CL10208.Contig1_All	385	3.5623	2.9681	--	--
CL10208.Contig2_All	248	5.309	3.19	--	--
CL10209.Contig1_All	585	0	0.601	--	--
CL10209.Contig2_All	690	0	1.4438	--	--
CL10209.Contig3_All	280	1.8613	0	--	--
CL1021.Contig1_All	271	0	0	--	--
CL1021.Contig2_All	298	0.5523	0	--	--
CL10210.Contig1_All	1935	26.6644	115.537	0	PREDICTED: aspartic proteinase nepenthesin-1-like [Glycine max]
CL10210.Contig2_All	1873	118.492	70.0838	0	PREDICTED: aspartic proteinase nepenthesin-1-like [Glycine max]
CL10211.Contig1_All	1255	0	0.0934	4e-64	PREDICTED: probable LRR receptor-like serine/threonine-protein kinase At1g53430-like [Glycine max]
CL10211.Contig2_All	398	0	0.8098	--	--
CL10211.Contig3_All	229	0	0.8957	--	--
CL10211.Contig4_All	747	9.7308	0.1569	--	--
CL10212.Contig1_All	1517	3.1824	8.3633	1e-14	Os06g0148600 [Oryza sativa Japonica Group] >gi|113594851|dbj|BAF18725.1| Os06g0148600 [Oryza sativa Japonica Group]
CL10212.Contig2_All	222	0.6178	0	--	--
CL10213.Contig1_All	1255	20.0424	38.7329	1e-137	Alcohol dehydrogenase class-3 [Medicago truncatula] >gi|355515504|gb|AES97127.1| Alcohol dehydrogenase class-3 [Medicago truncatula]
CL10213.Contig2_All	1331	88.8432	41.7386	1e-138	PREDICTED: LOW QUALITY PROTEIN: alcohol dehydrogenase-like 2-like [Glycine max]
CL10213.Contig3_All	1328	78.8197	29.058	1e-132	Alcohol dehydrogenase class-3 [Medicago truncatula] >gi|355515504|gb|AES97127.1| Alcohol dehydrogenase class-3 [Medicago truncatula]
CL10214.Contig1_All	1114	0.1231	0.7102	1e-128	PREDICTED: flap endonuclease GEN-like 2-like [Glycine max]
CL10214.Contig2_All	202	0	8.9933	--	--
CL10214.Contig3_All	1795	1.9713	2.1384	0	Flap endonuclease GEN-like protein [Medicago truncatula] >gi|355494502|gb|AES75705.1| Flap endonuclease GEN-like protein [Medicago truncatula]
CL10215.Contig1_All	573	0.5266	0.4091	4e-16	Neurogenic locus notch-like protein [Medicago truncatula] >gi|355514050|gb|AES95673.1| Neurogenic locus notch-like protein [Medicago truncatula]
CL10215.Contig2_All	583	0.941	0.201	5e-16	Neurogenic locus notch-like protein [Medicago truncatula] >gi|355514050|gb|AES95673.1| Neurogenic locus notch-like protein [Medicago truncatula]
CL10216.Contig1_All	457	8.7031	2.6928	2e-32	ankyrin repeats-containing protein [Arabidopsis thaliana] >gi|75308849|sp|Q9C7A2.1|Y3236_ARATH RecName: Full=Ankyrin repeat-containing protein At3g12360 >gi|12321945|gb|AAG51002.1|AC069474_1 ankyrin-like protein; 93648-91299 [Arabidopsis thaliana] >gi|332641667|gb|AEE75188.1| ankyrin repeats-containing protein [Arabidopsis thaliana]
CL10216.Contig2_All	258	0.319	0.6814	2e-07	IGN1 [Lotus japonicus] >gi|128168568|dbj|BAF48667.1| IGN1 [Lotus japonicus]
CL10216.Contig3_All	473	3.1315	0.7434	8e-32	ankyrin repeats-containing protein [Arabidopsis thaliana] >gi|75308849|sp|Q9C7A2.1|Y3236_ARATH RecName: Full=Ankyrin repeat-containing protein At3g12360 >gi|12321945|gb|AAG51002.1|AC069474_1 ankyrin-like protein; 93648-91299 [Arabidopsis thaliana] >gi|332641667|gb|AEE75188.1| ankyrin repeats-containing protein [Arabidopsis thaliana]
CL10216.Contig4_All	306	6.0059	9.8626	2e-27	ankyrin-like protein [Arabidopsis thaliana]
CL10217.Contig1_All	225	0	1.4325	--	--
CL10217.Contig2_All	213	0.7727	0	--	--
CL10218.Contig1_All	409	0	2.2925	--	--
CL10218.Contig2_All	258	0	0	--	--
CL10219.Contig1_All	859	0	0.1706	1e-103	PREDICTED: E3 ubiquitin-protein ligase At3g02290-like [Glycine max]
CL10219.Contig2_All	1279	5.7905	2.4971	1e-103	PREDICTED: E3 ubiquitin-protein ligase At3g02290-like [Glycine max]
CL1022.Contig1_All	394	0	0.8924	--	--
CL1022.Contig2_All	359	0	0	--	--
CL10220.Contig1_All	1100	8.9023	14.5704	1e-93	CTV.22 [Citrus trifoliata]
CL10220.Contig2_All	1084	17.2829	6.6494	2e-93	CTV.22 [Citrus trifoliata]
CL10221.Contig1_All	710	0.1932	0.3714	5e-14	WD-repeat protein [Cucumis melo subsp. melo]
CL10221.Contig2_All	1868	16.6665	18.211	0	PREDICTED: WD repeat-containing protein WRAP73-like [Glycine max]
CL10222.Contig1_All	3171	5.8822	7.041	2e-75	Transcription factor tfiiib component [Medicago truncatula] >gi|355524126|gb|AET04580.1| Transcription factor tfiiib component [Medicago truncatula]
CL10222.Contig2_All	1299	0	2.7744	1e-52	PREDICTED: uncharacterized protein LOC100792788 [Glycine max]
CL10223.Contig1_All	1001	6.878	20.0802	--	--
CL10223.Contig2_All	1164	15.7651	14.4741	--	--
CL10224.Contig1_All	473	3.5375	0.0619	--	--
CL10224.Contig2_All	445	0	2.6338	--	--
CL10225.Contig1_All	443	2.8483	0.2646	--	--
CL10225.Contig2_All	375	0.8046	1.9534	4e-07	PREDICTED: hypothetical protein [Vitis vinifera]
CL10226.Contig1_All	1930	95.3083	82.1481	0	SDL-1 protein [Nicotiana plumbaginifolia]
CL10226.Contig2_All	711	4.861	3.5441	1e-124	SDL-1 protein [Medicago truncatula] >gi|355487948|gb|AES69151.1| SDL-1 protein [Medicago truncatula]
CL10226.Contig3_All	238	2.6508	1.9698	2e-33	SDL-1 protein [Medicago truncatula] >gi|355487948|gb|AES69151.1| SDL-1 protein [Medicago truncatula]
CL10227.Contig1_All	264	1.3507	0.7769	--	--
CL10227.Contig2_All	247	1.1105	0.7118	--	--
CL10228.Contig1_All	664	1.859	13.0176	--	--
CL10228.Contig2_All	958	9.1338	0.7952	--	--
CL10229.Contig1_All	493	0.3895	6.9537	1e-36	ABC transporter I family member [Medicago truncatula] >gi|355491667|gb|AES72870.1| ABC transporter I family member [Medicago truncatula]
CL10229.Contig2_All	519	3.541	0.9033	4e-39	ATNAP13 [Arabidopsis lyrata subsp. lyrata] >gi|297313016|gb|EFH43439.1| ATNAP13 [Arabidopsis lyrata subsp. lyrata]
CL1023.Contig1_All	307	0	3.3405	--	--
CL1023.Contig2_All	284	1.159	0.3095	--	--
CL10230.Contig1_All	428	0	4.176	--	--
CL10230.Contig2_All	316	0	2.3181	--	--
CL10231.Contig1_All	1063	2.9933	3.4455	1e-100	PREDICTED: uncharacterized protein LOC100818495 [Glycine max]
CL10231.Contig2_All	1143	8.0874	5.9729	1e-97	PREDICTED: uncharacterized protein LOC100814559 [Glycine max]
CL10232.Contig1_All	1095	0	2.328	--	--
CL10232.Contig2_All	825	0	0.4262	--	--
CL10233.Contig1_All	1128	0.4134	3.8964	1e-108	Transmembrane protein [Medicago truncatula] >gi|355478063|gb|AES59266.1| Transmembrane protein [Medicago truncatula]
CL10233.Contig2_All	702	0	0.0417	4e-41	PREDICTED: transmembrane protein 222-like [Glycine max]
CL10234.Contig1_All	776	3.6762	1.7369	--	--
CL10234.Contig2_All	678	1.3755	0.3025	--	--
CL10234.Contig3_All	426	0	1.1005	--	--
CL10235.Contig1_All	1250	6.5832	7.0087	1e-101	PREDICTED: protein N-terminal asparagine amidohydrolase-like [Glycine max]
CL10235.Contig2_All	275	0	0	3e-18	PREDICTED: protein N-terminal asparagine amidohydrolase-like [Glycine max]
CL10236.Contig1_All	452	4.4907	2.593	--	--
CL10236.Contig2_All	642	5.4262	0	1e-20	actin-depolymerizing factor 6 [Jatropha curcas]
CL10236.Contig3_All	226	2.4274	0	1e-09	actin-depolymerizing factor 6 [Jatropha curcas]
CL10237.Contig1_All	3519	18.653	23.5388	0	PREDICTED: AP-4 complex subunit epsilon-like [Glycine max]
CL10237.Contig2_All	1322	0	4.8096	1e-122	AP-4 complex subunit epsilon [Arabidopsis thaliana] >gi|75154132|sp|Q8L7A9.1|AP4E_ARATH RecName: Full=AP-4 complex subunit epsilon; AltName: Full=AP-4 adapter complex subunit epsilon; AltName: Full=Adapter-related protein complex 4 subunit epsilon; AltName: Full=Epsilon subunit of AP-4; AltName: Full=Epsilon-adaptin >gi|332193265|gb|AEE31386.1| AP-4 complex subunit epsilon [Arabidopsis thaliana]
CL10238.Contig1_All	597	2.9865	0	--	--
CL10238.Contig2_All	244	0.6745	0	--	--
CL10239.Contig1_All	1165	3.2257	3.6217	5e-38	F-box family-3 [Medicago truncatula] >gi|355488922|gb|AES70125.1| F-box family-3 [Medicago truncatula]
CL10239.Contig2_All	344	0.6379	0.5111	--	--
CL1024.Contig1_All	596	0.7824	0.2458	2e-78	cyclopropane fatty acid synthase [Populus trichocarpa]
CL1024.Contig2_All	324	0.0847	0.0904	1e-40	cyclopropane-fatty-acyl-phospholipid synthase, partial [Silene latifolia] >gi|343172076|gb|AEL98742.1| cyclopropane-fatty-acyl-phospholipid synthase, partial [Silene latifolia]
CL1024.Contig3_All	547	0.4513	0.8035	1e-80	cyclopropane fatty acid synthase [Gossypium hirsutum]
CL1024.Contig4_All	3065	37.8291	37.1492	0	cyclopropane fatty acid synthase [Gossypium hirsutum]
CL1024.Contig5_All	1869	11.4768	9.8609	0	cyclopropane fatty acid synthase [Gossypium hirsutum]
CL1024.Contig6_All	440	4.9249	4.3285	3e-53	cyclopropane fatty acid synthase [Gossypium hirsutum]
CL10240.Contig1_All	1293	2.6942	6.9796	1e-141	Alcohol dehydrogenase class-3 [Medicago truncatula] >gi|355515504|gb|AES97127.1| Alcohol dehydrogenase class-3 [Medicago truncatula]
CL10240.Contig2_All	977	0.0562	22.5228	1e-112	Alcohol dehydrogenase class-3 [Medicago truncatula] >gi|355515504|gb|AES97127.1| Alcohol dehydrogenase class-3 [Medicago truncatula]
CL10241.Contig1_All	363	1.2846	0	--	--
CL10241.Contig2_All	301	0.2734	0	--	--
CL10242.Contig1_All	1604	1.3339	4.4389	0	CPD photolyase [Cucumis sativus] >gi|20387244|dbj|BAB91322.1| CPD photolyase [Cucumis sativus]
CL10242.Contig2_All	1241	4.067	1.8416	0	CPD photolyase [Cucumis sativus] >gi|20387244|dbj|BAB91322.1| CPD photolyase [Cucumis sativus]
CL10243.Contig1_All	2033	0.8365	0	0	endo-1,4-beta-glucanase [Dimocarpus longan]
CL10243.Contig2_All	2111	0.3119	0.0555	0	endo-1,4-beta-glucanase [Dimocarpus longan]
CL10243.Contig3_All	997	0.6053	0	3e-98	endo-1,4-beta-glucanase [Dimocarpus longan]
CL10243.Contig4_All	2085	0.2368	6.5206	0	endo-1,4-beta-glucanase [Dimocarpus longan]
CL10244.Contig1_All	1593	1.9974	5.6652	1e-137	ribonuclease III family protein DCL3 [Gossypium hirsutum]
CL10244.Contig2_All	2904	14.3573	6.7198	0	ribonuclease III family protein DCL3 [Gossypium hirsutum]
CL10245.Contig1_All	584	4.556	1.3045	--	--
CL10245.Contig2_All	375	0.8778	1.9534	--	--
CL10246.Contig1_All	848	48.6169	50.205	6e-24	truncated S-locus F-box protein [Prunus avium]
CL10246.Contig2_All	381	134.126	24.4557	3e-09	f-box family protein [Populus trichocarpa] >gi|222874093|gb|EEF11224.1| f-box family protein [Populus trichocarpa]
CL10247.Contig1_All	702	9.2996	7.3043	--	--
CL10247.Contig2_All	399	0.2062	17.6245	--	--
CL10248.Contig1_All	285	0	0.2056	--	--
CL10248.Contig2_All	544	0	7.7561	--	--
CL10249.Contig1_All	310	4.6896	2.1739	6e-30	leucine-rich repeat family protein [Arabidopsis lyrata subsp. lyrata] >gi|297340403|gb|EFH70820.1| leucine-rich repeat family protein [Arabidopsis lyrata subsp. lyrata]
CL10249.Contig2_All	3409	8.851	7.2371	0	PREDICTED: probable LRR receptor-like serine/threonine-protein kinase At1g56130-like [Glycine max]
CL1025.Contig1_All	202	0	3.1912	--	--
CL1025.Contig2_All	570	0.5775	0.1542	--	--
CL1025.Contig3_All	1338	11.2549	2.9563	1e-138	Serine racemase [Medicago truncatula] >gi|355524552|gb|AET05006.1| Serine racemase [Medicago truncatula]
CL1025.Contig4_All	351	6.7989	11.1025	3e-07	PREDICTED: lysosomal beta glucosidase-like [Glycine max]
CL1025.Contig5_All	258	6.4854	4.7699	--	--
CL1025.Contig6_All	480	3.8859	3.4184	4e-15	glycosyl hydrolase family 3 protein [Arabidopsis lyrata subsp. lyrata] >gi|297319861|gb|EFH50283.1| glycosyl hydrolase family 3 protein [Arabidopsis lyrata subsp. lyrata]
CL1025.Contig7_All	670	1.8832	5.0729	4e-56	Beta-D-glucosidase [Medicago truncatula] >gi|355490398|gb|AES71601.1| Beta-D-glucosidase [Medicago truncatula]
CL1025.Contig8_All	584	0.6106	0.1505	--	--
CL1025.Contig9_All	218	9.0594	0	--	--
CL10250.Contig1_All	1010	45.626	9.4284	7e-80	uncharacterized protein LOC100527135 [Glycine max]
CL10250.Contig2_All	949	1.1562	39.2734	8e-80	uncharacterized protein LOC100527135 [Glycine max]
CL10251.Contig1_All	1946	12.5309	7.8446	1e-139	mitogen-activated protein kinase kinase kinase 5 [Arabidopsis thaliana] >gi|332010888|gb|AED98271.1| mitogen-activated protein kinase kinase kinase 5 [Arabidopsis thaliana]
CL10251.Contig2_All	570	0.1444	4.7292	7e-12	Os07g0119000 [Oryza sativa Japonica Group] >gi|113610304|dbj|BAF20682.1| Os07g0119000 [Oryza sativa Japonica Group]
CL10252.Contig1_All	243	0.2258	0.4823	--	--
CL10252.Contig2_All	258	0.2126	0	--	--
CL10253.Contig1_All	275	3.8901	1.9179	9e-07	PREDICTED: mitochondrial Rho GTPase 1-like [Glycine max]
CL10253.Contig2_All	243	0	0.4823	--	--
CL10254.Contig1_All	347	0	2.0266	1e-10	PREDICTED: similar to Golgi transport complex protein-related [Vitis vinifera]
CL10254.Contig2_All	297	0	2.1704	2e-11	PREDICTED: similar to Golgi transport complex protein-related [Vitis vinifera]
CL10254.Contig3_All	289	0	1.9263	--	--
CL10255.Contig1_All	616	2.4046	1.0465	3e-39	alpha-crystallin domain of heat shock protein-containing protein [Arabidopsis thaliana] >gi|42572129|ref|NP_974155.1| alpha-crystallin domain of heat shock protein-containing protein [Arabidopsis thaliana] >gi|79321321|ref|NP_001031287.1| alpha-crystallin domain of heat shock protein-containing protein [Arabidopsis thaliana] >gi|222424494|dbj|BAH20202.1| AT1G76440 [Arabidopsis thaliana] >gi|33219…
CL10255.Contig2_All	502	0.9835	6.187	4e-37	alpha-crystallin domain of heat shock protein-containing protein [Arabidopsis thaliana] >gi|42572129|ref|NP_974155.1| alpha-crystallin domain of heat shock protein-containing protein [Arabidopsis thaliana] >gi|79321321|ref|NP_001031287.1| alpha-crystallin domain of heat shock protein-containing protein [Arabidopsis thaliana] >gi|222424494|dbj|BAH20202.1| AT1G76440 [Arabidopsis thaliana] >gi|33219…
CL10256.Contig1_All	1396	0.786	1.1754	3e-20	PREDICTED: uncharacterized protein LOC100839326 [Brachypodium distachyon]
CL10256.Contig2_All	1111	0	0.5538	2e-17	PREDICTED: uncharacterized protein LOC100839326 [Brachypodium distachyon]
CL10256.Contig3_All	1902	3.0862	2.3416	4e-51	PREDICTED: uncharacterized protein LOC100839326 [Brachypodium distachyon]
CL10257.Contig1_All	1445	35.8202	51.4637	1e-151	PREDICTED: similar to phosphate/phosphoenolpyruvate translocator [Vitis vinifera]
CL10257.Contig2_All	650	1.7302	4.057	1e-97	phosphate/phosphoenolpyruvate translocator precursor [Nicotiana tabacum]
CL10258.Contig1_All	301	2.1871	1.0708	2e-15	concanavalin A-like lectin kinase-like protein [Arabidopsis thaliana] >gi|75333861|sp|Q9FHG4.1|LRKS7_ARATH RecName: Full=Probable L-type lectin-domain containing receptor kinase S.7; Short=LecRK-S.7; Flags: Precursor >gi|10176937|dbj|BAB10136.1| serine/threonine-specific kinase like protein [Arabidopsis thaliana] >gi|332009302|gb|AED96685.1| concanavalin A-like lectin kinase-like protein [Arabido…
CL10258.Contig2_All	1404	3.966	3.193	1e-127	concanavalin A-like lectin kinase-like protein [Arabidopsis thaliana] >gi|75333861|sp|Q9FHG4.1|LRKS7_ARATH RecName: Full=Probable L-type lectin-domain containing receptor kinase S.7; Short=LecRK-S.7; Flags: Precursor >gi|10176937|dbj|BAB10136.1| serine/threonine-specific kinase like protein [Arabidopsis thaliana] >gi|332009302|gb|AED96685.1| concanavalin A-like lectin kinase-like protein [Arabido…
CL10259.Contig1_All	1425	0.1925	2.6936	5e-37	22.7 kDa class IV heat shock protein [Medicago truncatula] >gi|355493216|gb|AES74419.1| 22.7 kDa class IV heat shock protein [Medicago truncatula]
CL10259.Contig2_All	1401	4.5227	2.928	4e-36	PREDICTED: uncharacterized protein LOC100817708 [Glycine max]
CL1026.Contig1_All	678	1.3755	0	--	--
CL1026.Contig2_All	483	0.3407	0	--	--
CL10260.Contig1_All	322	0	2.3659	4e-07	Root phototropism protein, putative [Ricinus communis] >gi|223545133|gb|EEF46643.1| Root phototropism protein, putative [Ricinus communis]
CL10260.Contig2_All	206	0	0.9957	2e-08	PREDICTED: BTB/POZ domain-containing protein At3g22104-like [Glycine max]
CL10261.Contig1_All	3072	0.0179	0.4674	0	PREDICTED: LOW QUALITY PROTEIN: polyribonucleotide nucleotidyltransferase-like [Glycine max]
CL10261.Contig2_All	3243	1.0742	0.6596	0	PREDICTED: LOW QUALITY PROTEIN: polyribonucleotide nucleotidyltransferase-like [Glycine max]
CL10262.Contig1_All	788	1.6012	0	8e-62	PREDICTED: phosphatidylinositol N-acetylglucosaminyltransferase subunit P-like [Glycine max]
CL10262.Contig2_All	2551	7.0967	2.8255	1e-119	zinc ion binding protein [Arabidopsis thaliana] >gi|332196904|gb|AEE35025.1| zinc ion binding protein [Arabidopsis thaliana]
CL10263.Contig1_All	372	0	12.2086	--	--
CL10263.Contig2_All	321	0	14.696	--	--
CL10264.Contig1_All	979	0	0.3292	--	--
CL10264.Contig2_All	920	0	0.7325	--	--
CL10265.Contig1_All	406	1.2161	0.5774	--	--
CL10265.Contig2_All	425	1.0972	0.1379	--	--
CL10266.Contig1_All	311	0	1.1306	--	--
CL10266.Contig2_All	200	0	1.3185	--	--
CL10267.Contig1_All	394	0	0	--	--
CL10267.Contig2_All	408	0.4034	1.0054	--	--
CL10268.Contig1_All	1241	72.277	22.9966	4e-36	uncharacterized protein [Arabidopsis thaliana] >gi|16648816|gb|AAL25598.1| AT5g54540/MRB17_4 [Arabidopsis thaliana] >gi|20466129|gb|AAM19986.1| AT5g54540/MRB17_4 [Arabidopsis thaliana] >gi|332009125|gb|AED96508.1| uncharacterized protein [Arabidopsis thaliana]
CL10268.Contig2_All	269	4.2827	0	--	--
CL10268.Contig3_All	1260	14.8034	73.0191	2e-35	PREDICTED: uncharacterized protein LOC100845511 [Brachypodium distachyon]
CL10269.Contig1_All	413	3.985	1.8446	--	--
CL10269.Contig2_All	233	0.4709	0.7545	--	--
CL1027.Contig1_All	236	0.2325	0.4966	--	--
CL1027.Contig2_All	443	1.9195	0.8598	--	--
CL10270.Contig1_All	556	4.2921	4.1105	3e-09	OSJNBa0017B10.12 [Oryza sativa Japonica Group]
CL10270.Contig2_All	324	0.508	0.9043	--	--
CL10271.Contig1_All	730	11.7235	4.6961	8e-07	preproMP73 [Cucurbita maxima]
CL10271.Contig2_All	203	0	1.8764	--	--
CL10272.Contig1_All	666	0	4.5315	7e-57	pentatricopeptide repeat-containing protein [Arabidopsis thaliana] >gi|75273968|sp|Q9LSF5.1|PP254_ARATH RecName: Full=Pentatricopeptide repeat-containing protein At3g25210, mitochondrial; Flags: Precursor >gi|332643472|gb|AEE76993.1| pentatricopeptide repeat-containing protein [Arabidopsis thaliana]
CL10272.Contig2_All	702	20.2794	5.5513	4e-56	pentatricopeptide repeat-containing protein [Arabidopsis thaliana] >gi|75273968|sp|Q9LSF5.1|PP254_ARATH RecName: Full=Pentatricopeptide repeat-containing protein At3g25210, mitochondrial; Flags: Precursor >gi|332643472|gb|AEE76993.1| pentatricopeptide repeat-containing protein [Arabidopsis thaliana]
CL10273.Contig1_All	1126	1.9488	74.5787	1e-110	chloroplast photosystem II 22 kDa component [Nicotiana benthamiana]
CL10273.Contig2_All	1164	26.0631	20.591	1e-110	chloroplast photosystem II 22 kDa component [Nicotiana benthamiana]
CL10274.Contig1_All	2725	7.8716	13.0751	0	ABC transporter family of the mitochondria family [Populus trichocarpa] >gi|222858363|gb|EEE95910.1| ABC transporter family of the mitochondria family [Populus trichocarpa]
CL10274.Contig2_All	626	2.7167	2.3403	8e-92	ABC transporter family of the mitochondria family [Populus trichocarpa] >gi|222858363|gb|EEE95910.1| ABC transporter family of the mitochondria family [Populus trichocarpa]
CL10275.Contig1_All	1612	3.1139	3.29	0	RecName: Full=Sugar carrier protein A >gi|169736|gb|AAA79769.1| sugar carrier protein [Ricinus communis]
CL10275.Contig2_All	1090	0	0	3e-70	RecName: Full=Sugar carrier protein A >gi|169736|gb|AAA79769.1| sugar carrier protein [Ricinus communis]
CL10275.Contig3_All	1015	0	0	7e-53	Sugar transporter [Medicago truncatula] >gi|355519172|gb|AET00796.1| Sugar transporter [Medicago truncatula]
CL10275.Contig4_All	986	0	0	3e-70	RecName: Full=Sugar carrier protein A >gi|169736|gb|AAA79769.1| sugar carrier protein [Ricinus communis]
CL10275.Contig5_All	911	0	0	6e-51	Os09g0416200 [Oryza sativa Japonica Group] >gi|113631409|dbj|BAF25090.1| Os09g0416200 [Oryza sativa Japonica Group]
CL10276.Contig1_All	484	0	3.9955	--	--
CL10276.Contig2_All	294	0	7.5743	--	--
CL10276.Contig3_All	278	1.5787	0	--	--
CL10277.Contig1_All	655	0	0	--	--
CL10277.Contig2_All	549	0	0.9607	--	--
CL10278.Contig1_All	593	1.8965	7.9057	9e-65	aldose 1-epimerase family protein [Arabidopsis lyrata subsp. lyrata] >gi|297331075|gb|EFH61494.1| aldose 1-epimerase family protein [Arabidopsis lyrata subsp. lyrata]
CL10278.Contig2_All	262	0.8376	1.7894	1e-25	PREDICTED: aldose 1-epimerase-like [Glycine max]
CL10279.Contig1_All	1384	1.4864	4.9752	1e-157	Nucleotide/sugar transporter family protein [Arabidopsis thaliana] >gi|75165421|sp|Q94EI9.1|PT314_ARATH RecName: Full=Probable sugar phosphate/phosphate translocator At3g14410 >gi|15294190|gb|AAK95272.1|AF410286_1 AT3g14410/MLN21_19 [Arabidopsis thaliana] >gi|20147279|gb|AAM10353.1| AT3g14410/MLN21_19 [Arabidopsis thaliana] >gi|332641993|gb|AEE75514.1| Nucleotide/sugar transporter family protein …
CL10279.Contig2_All	984	1.3659	0.1191	1e-122	PREDICTED: probable sugar phosphate/phosphate translocator At3g14410-like [Glycine max]
CL1028.Contig1_All	252	0.1088	1.279	5e-28	retrotransposon like protein [Arabidopsis thaliana] >gi|7268438|emb|CAB80958.1| retrotransposon like protein [Arabidopsis thaliana]
CL1028.Contig2_All	220	0	1.3318	3e-25	C-end truncated polyprotein [Arabidopsis thaliana]
CL10280.Contig1_All	2272	11.6505	0.0387	1e-156	Leucine-rich repeat-containing protein [Arabidopsis thaliana] >gi|222423559|dbj|BAH19749.1| AT4G08850 [Arabidopsis thaliana] >gi|332657283|gb|AEE82683.1| Leucine-rich repeat-containing protein [Arabidopsis thaliana]
CL10280.Contig2_All	341	5.3895	0	--	--
CL10281.Contig1_All	470	0	2.369	--	--
CL10281.Contig2_All	330	0	0.3552	--	--
CL10282.Contig1_All	277	0	0	--	--
CL10282.Contig2_All	260	0.211	0.2254	--	--
CL10283.Contig1_All	651	0	2.3405	1e-36	gag-pol polyprotein [Phaseolus vulgaris]
CL10283.Contig2_All	218	1.1324	0	--	--
CL10284.Contig1_All	606	0.9958	0.967	--	--
CL10284.Contig2_All	526	6.8314	3.5094	--	--
CL10285.Contig1_All	2018	0.5301	0.755	0	RecName: Full=Splicing factor U2af large subunit B; AltName: Full=NpU2AF65b; AltName: Full=U2 auxiliary factor 65 kDa subunit B; AltName: Full=U2 small nuclear ribonucleoprotein auxiliary factor large subunit B; Short=U2 snRNP auxiliary factor large subunit B >gi|3850821|emb|CAA77135.1| U2 snRNP auxiliary factor, large subunit [Nicotiana plumbaginifolia]
CL10285.Contig2_All	2018	3.738	3.5718	0	RecName: Full=Splicing factor U2af large subunit B; AltName: Full=NpU2AF65b; AltName: Full=U2 auxiliary factor 65 kDa subunit B; AltName: Full=U2 small nuclear ribonucleoprotein auxiliary factor large subunit B; Short=U2 snRNP auxiliary factor large subunit B >gi|3850821|emb|CAA77135.1| U2 snRNP auxiliary factor, large subunit [Nicotiana plumbaginifolia]
CL10286.Contig1_All	373	0	2.3566	--	--
CL10286.Contig2_All	594	4.3869	2.2197	--	--
CL10287.Contig1_All	301	0.0911	0.6814	4e-37	PREDICTED: uncharacterized protein LOC100807879 [Glycine max]
CL10287.Contig2_All	1133	5.4715	16.8873	1e-159	CCP [Medicago truncatula] >gi|355518028|gb|AES99651.1| CCP [Medicago truncatula]
CL10287.Contig3_All	898	4.6429	5.1227	1e-143	CCP [Medicago truncatula] >gi|355518028|gb|AES99651.1| CCP [Medicago truncatula]
CL10288.Contig1_All	639	0.2576	33.4734	--	--
CL10288.Contig2_All	385	32.2034	70.0171	8e-06	PREDICTED: hypothetical protein [Vitis vinifera]
CL10289.Contig1_All	2752	0.1395	0.0106	0	PREDICTED: probable LRR receptor-like serine/threonine-protein kinase At1g56130-like [Glycine max]
CL10289.Contig2_All	1617	0.1018	0	0	PREDICTED: probable LRR receptor-like serine/threonine-protein kinase At1g56130-like [Glycine max]
CL10289.Contig3_All	2907	1.7645	3.1548	0	PREDICTED: probable LRR receptor-like serine/threonine-protein kinase At1g56130-like [Glycine max]
CL1029.Contig1_All	836	0	0.4206	--	--
CL1029.Contig2_All	689	0	0	--	--
CL1029.Contig3_All	687	0	0.0853	--	--
CL1029.Contig4_All	242	2.2669	0.8475	--	--
CL10290.Contig1_All	250	92.8228	0	1e-06	predicted protein [Populus trichocarpa] >gi|224148523|ref|XP_002336666.1| predicted protein [Populus trichocarpa] >gi|222836486|gb|EEE74893.1| predicted protein [Populus trichocarpa] >gi|222865784|gb|EEF02915.1| predicted protein [Populus trichocarpa]
CL10290.Contig2_All	436	1.2583	12.6342	1e-16	Os06g0706700 [Oryza sativa Japonica Group] >gi|53792587|dbj|BAD53602.1| erythrocyte membrane protein 1-like [Oryza sativa Japonica Group] >gi|53792780|dbj|BAD53815.1| erythrocyte membrane protein 1-like [Oryza sativa Japonica Group] >gi|255677382|dbj|BAH93715.1| Os06g0706700 [Oryza sativa Japonica Group]
CL10291.Contig1_All	1114	5.2939	1.6044	4e-19	MADS-box transcription factor [Medicago truncatula] >gi|355481793|gb|AES62996.1| MADS-box transcription factor [Medicago truncatula]
CL10291.Contig2_All	1166	0.8939	4.8248	5e-20	MADS-box transcription factor [Medicago truncatula] >gi|355481793|gb|AES62996.1| MADS-box transcription factor [Medicago truncatula]
CL10292.Contig1_All	1180	0.7904	1.9865	2e-91	IQ domain-containing protein [Medicago truncatula] >gi|355518161|gb|AES99784.1| IQ domain-containing protein [Medicago truncatula]
CL10292.Contig2_All	1434	2.0467	2.3293	3e-96	IQ domain-containing protein [Medicago truncatula] >gi|355518161|gb|AES99784.1| IQ domain-containing protein [Medicago truncatula]
CL10292.Contig3_All	368	0.8199	0.8758	--	--
CL10292.Contig4_All	894	7.9467	2.2942	1e-51	IQ domain-containing protein [Medicago truncatula] >gi|355518161|gb|AES99784.1| IQ domain-containing protein [Medicago truncatula]
CL10293.Contig1_All	3521	26.4717	21.7695	0	PREDICTED: uncharacterized protein LOC100791982 [Glycine max]
CL10293.Contig2_All	305	7.6444	0	--	--
CL10293.Contig3_All	265	0	2.5431	--	--
CL10294.Contig1_All	309	0	1.1379	--	--
CL10294.Contig2_All	305	0	0.1921	--	--
CL10295.Contig1_All	622	10.4957	0	--	--
CL10295.Contig2_All	255	4.0876	0	--	--
CL10296.Contig1_All	1969	14.2234	11.0566	0	PREDICTED: DEAD-box ATP-dependent RNA helicase 18-like [Glycine max]
CL10296.Contig2_All	1670	2.4145	0.3158	0	PREDICTED: DEAD-box ATP-dependent RNA helicase 18-like [Glycine max]
CL10297.Contig1_All	202	0	1.4505	5e-12	serine/threonine protein kinase [Cucumis melo subsp. melo]
CL10297.Contig2_All	826	22.0834	22.4189	1e-102	PREDICTED: uncharacterized protein LOC100811264 [Glycine max]
CL10298.Contig1_All	562	0	3.806	--	--
CL10298.Contig2_All	272	0	2.1545	--	--
CL10299.Contig1_All	280	0.7837	11.8249	--	--
CL10299.Contig2_All	227	0	0.9035	--	--
CL103.Contig1_All	344	0	3.9181	4e-07	PREDICTED: similar to Protein translocase subunit secA, chloroplastic [Vitis vinifera]
CL103.Contig2_All	338	4.4634	0.5201	--	--
CL1030.Contig1_All	861	2.931	4.4581	7e-56	Os10g0566900 [Oryza sativa Japonica Group] >gi|113639960|dbj|BAF27265.1| Os10g0566900 [Oryza sativa Japonica Group]
CL1030.Contig2_All	231	0.5937	0	6e-09	pentatricopeptide repeat-containing protein [Arabidopsis lyrata subsp. lyrata] >gi|297311235|gb|EFH41659.1| pentatricopeptide repeat-containing protein [Arabidopsis lyrata subsp. lyrata]
CL10300.Contig1_All	324	0	3.7982	--	--
CL10300.Contig2_All	277	0.9902	1.4809	--	--
CL10301.Contig1_All	388	0	22.9572	--	--
CL10301.Contig2_All	857	6.7214	3.8976	--	--
CL10302.Contig1_All	552	0	0	1e-29	PREDICTED: uncharacterized protein LOC100808403 [Glycine max]
CL10302.Contig2_All	1242	5.8968	11.7722	1e-147	ubiquitin thiolesterase [Arabidopsis thaliana] >gi|15810016|gb|AAL06935.1| AT3g58520/F14P22_110 [Arabidopsis thaliana] >gi|22135767|gb|AAM91040.1| AT3g58520/F14P22_110 [Arabidopsis thaliana] >gi|332646273|gb|AEE79794.1| ubiquitin thiolesterase [Arabidopsis thaliana]
CL10302.Contig3_All	653	4.1166	0.7179	2e-29	PREDICTED: uncharacterized protein LOC100808403 [Glycine max]
CL10303.Contig1_All	506	0	1.1581	--	--
CL10303.Contig2_All	485	0	0.5437	--	--
CL10304.Contig1_All	2062	0.6784	3.9787	1e-175	P-loop containing nucleoside triphosphate hydrolase-like protein [Arabidopsis thaliana] >gi|332195144|gb|AEE33265.1| P-loop containing nucleoside triphosphate hydrolase-like protein [Arabidopsis thaliana]
CL10304.Contig2_All	2068	4.523	1.516	1e-173	P-loop containing nucleoside triphosphate hydrolase-like protein [Arabidopsis thaliana] >gi|332195144|gb|AEE33265.1| P-loop containing nucleoside triphosphate hydrolase-like protein [Arabidopsis thaliana]
CL10305.Contig1_All	1462	1.0507	6.5736	7e-29	PREDICTED: F-box/kelch-repeat protein At1g57790-like [Glycine max]
CL10305.Contig2_All	837	5.7678	1.9254	--	--
CL10305.Contig3_All	842	3.5183	2.5751	6e-19	PREDICTED: F-box/kelch-repeat protein At1g57790-like [Glycine max]
CL10306.Contig1_All	342	0	1.1994	--	--
CL10306.Contig2_All	328	0	0.0893	--	--
CL10307.Contig1_All	941	18.4518	16.7521	2e-58	NAC domain protein, IPR003441 [Populus trichocarpa] >gi|222845910|gb|EEE83457.1| NAC domain protein, IPR003441 [Populus trichocarpa]
CL10307.Contig2_All	262	3.0361	1.7894	8e-14	NAC domain protein, IPR003441 [Populus trichocarpa] >gi|222842094|gb|EEE79641.1| NAC domain protein, IPR003441 [Populus trichocarpa]
CL10308.Contig1_All	1193	7.7254	3.4385	7e-21	Os01g0919200 [Oryza sativa Japonica Group] >gi|57899841|dbj|BAD87625.1| fibroin heavy chain Fib-H-like [Oryza sativa Japonica Group] >gi|113534740|dbj|BAF07123.1| Os01g0919200 [Oryza sativa Japonica Group]
CL10308.Contig2_All	1126	1.3398	0.3903	3e-17	Os02g0127100 [Oryza sativa Japonica Group] >gi|41053079|dbj|BAD08023.1| Fibroin heavy chain precursor-like protein [Oryza sativa Japonica Group] >gi|113535289|dbj|BAF07672.1| Os02g0127100 [Oryza sativa Japonica Group]
CL10309.Contig1_All	227	0.9667	0.9035	--	--
CL10309.Contig2_All	608	2.5264	0.0482	--	--
CL1031.Contig1_All	1477	5.7571	5.9911	1e-160	PREDICTED: protein TIF31 homolog [Glycine max]
CL1031.Contig2_All	355	0.1545	1.5682	7e-15	tetratricopeptide repeat-containing protein [Arabidopsis thaliana] >gi|332189151|gb|AEE27272.1| tetratricopeptide repeat-containing protein [Arabidopsis thaliana]
CL10310.Contig1_All	206	0	1.2801	--	--
CL10310.Contig2_All	451	17.3946	0	--	--
CL10311.Contig1_All	305	0.0899	1.2489	9e-07	PREDICTED: transcription factor BEE 3-like [Glycine max]
CL10311.Contig2_All	288	0.6667	2.0348	9e-07	PREDICTED: transcription factor BEE 3-like [Glycine max]
CL10312.Contig1_All	208	0	1.8313	--	--
CL10312.Contig2_All	258	5.5285	1.9307	--	--
CL10313.Contig1_All	366	1.7987	0.1601	--	--
CL10313.Contig2_All	348	0.5518	0	--	--
CL10313.Contig3_All	380	0	3.2385	--	--
CL10314.Contig1_All	1854	0.7545	10.3516	0	endo-beta-mannanase [Malus x domestica]
CL10314.Contig2_All	1715	11.4678	5.1938	0	endo-beta-mannanase [Malus x domestica]
CL10315.Contig1_All	628	0	0.4199	--	--
CL10315.Contig2_All	600	0	1.1232	--	--
CL10315.Contig3_All	285	0	1.6449	--	--
CL10316.Contig1_All	1235	0.3332	0.3796	1e-121	PREDICTED: la-related protein 1-like [Glycine max]
CL10316.Contig2_All	3357	45.2263	41.5289	0	PREDICTED: la-related protein 1-like [Glycine max]
CL10317.Contig1_All	677	4.9025	2.8565	7e-63	histidine-containing phosphotransfer protein [Catharanthus roseus]
CL10317.Contig2_All	744	0	0	3e-61	uncharacterized protein LOC100306665 [Glycine max]
CL10318.Contig1_All	3764	5.3417	2.7168	0	PREDICTED: filament-like plant protein 6-like [Glycine max]
CL10318.Contig2_All	704	0.2727	0.1249	2e-31	PREDICTED: filament-like plant protein 6-like [Glycine max]
CL10318.Contig3_All	3860	1.542	8.312	0	PREDICTED: filament-like plant protein 6-like [Glycine max]
CL10319.Contig1_All	512	3.643	1.7168	--	--
CL10319.Contig2_All	433	3.8009	2.8421	--	--
CL10319.Contig3_All	201	0.6823	0.2915	--	--
CL1032.Contig1_All	632	1.8663	0	--	--
CL1032.Contig2_All	623	0.6164	0.4233	--	--
CL10320.Contig1_All	806	13.0343	2.7992	--	--
CL10320.Contig2_All	388	2.333	1.8879	--	--
CL10321.Contig1_All	1481	16.1135	23.1675	7e-94	Transcription factor bHLH79 [Medicago truncatula] >gi|355522607|gb|AET03061.1| Transcription factor bHLH79 [Medicago truncatula]
CL10321.Contig2_All	1210	1.0201	14.2629	1e-36	Transcription factor bHLH79 [Medicago truncatula] >gi|355522607|gb|AET03061.1| Transcription factor bHLH79 [Medicago truncatula]
CL10322.Contig1_All	496	0.6083	0.0591	--	--
CL10322.Contig2_All	471	0.7571	0.1866	--	--
CL10323.Contig1_All	677	2.5931	0.1731	1e-60	histidine kinase 2 [Betula pendula]
CL10323.Contig2_All	742	1.183	2.6457	1e-59	histidine kinase 2 [Betula pendula]
CL10324.Contig1_All	2481	14.6602	15.1404	0	PREDICTED: similar to MRE11 (MEIOTIC RECOMBINATION 11); protein serine/threonine phosphatase [Vitis vinifera]
CL10324.Contig2_All	253	0.1084	2.4321	--	--
CL10325.Contig1_All	764	0	5.8678	--	--
CL10325.Contig2_All	201	0	1.1662	--	--
CL10326.Contig1_All	1579	0.4517	2.4309	1e-178	PREDICTED: tRNA-dihydrouridine synthase A-like [Glycine max]
CL10326.Contig2_All	1588	1.7101	0.7565	0	PREDICTED: tRNA-dihydrouridine synthase A-like [Glycine max]
CL10327.Contig1_All	270	0.6096	0.5426	--	--
CL10327.Contig2_All	233	2.7077	0.6288	--	--
CL10328.Contig1_All	304	0	2.9879	--	--
CL10328.Contig2_All	268	0	0.328	--	--
CL10329.Contig1_All	1590	8.9018	24.1592	1e-175	catalytic subunit of protein phosphatase 1 [Vicia faba]
CL10329.Contig2_All	1316	105.905	88.5254	1e-174	serine/threonine protein phosphatase 1 [Malus x domestica]
CL10329.Contig3_All	1384	32.0082	8.2355	1e-175	catalytic subunit of protein phosphatase 1 [Vicia faba]
CL10329.Contig4_All	463	39.101	20.5674	--	--
CL1033.Contig1_All	420	6.7922	0.1395	--	--
CL1033.Contig2_All	258	0	3.1799	--	--
CL1033.Contig3_All	1540	0	0.9513	--	--
CL10330.Contig1_All	287	0	1.8377	--	--
CL10330.Contig2_All	200	0	0.879	--	--
CL10330.Contig3_All	1060	0	0	--	--
CL10330.Contig4_All	953	0	0	--	--
CL10330.Contig5_All	941	0	0	--	--
CL10330.Contig6_All	834	0	0	--	--
CL10330.Contig7_All	627	8.0496	0	--	--
CL10331.Contig1_All	812	2.3984	3.428	6e-53	uncharacterized protein LOC100306070 [Glycine max]
CL10331.Contig2_All	309	1.3315	1.612	3e-21	uncharacterized protein LOC100306070 [Glycine max]
CL10332.Contig1_All	230	0	0.8918	--	--
CL10332.Contig2_All	261	3.1529	0.4491	--	--
CL10333.Contig1_All	275	3.6906	1.8113	--	--
CL10333.Contig2_All	338	2.4346	2.514	--	--
CL10334.Contig1_All	346	2.1405	6.3513	--	--
CL10334.Contig2_All	445	3.6984	4.2799	3e-06	PREDICTED: hypothetical protein [Vitis vinifera]
CL10334.Contig3_All	428	4.8066	4.5183	--	--
CL10335.Contig1_All	646	0	1.5875	--	--
CL10335.Contig2_All	601	0	0.585	--	--
CL10336.Contig1_All	1091	4.953	7.4393	1e-172	trehalose synthase-like protein [Gossypioides kirkii]
CL10336.Contig2_All	2139	14.6575	14.575	0	trehalose synthase-like protein [Gossypioides kirkii]
CL10337.Contig1_All	394	4.3164	1.9335	--	--
CL10337.Contig2_All	916	10.5108	0.096	--	--
CL10337.Contig3_All	375	0	2.1096	--	--
CL10338.Contig1_All	936	7.4729	4.1321	3e-28	PREDICTED: uncharacterized protein LOC100810295 [Glycine max] >gi|356495161|ref|XP_003516449.1| PREDICTED: uncharacterized protein LOC100810820 [Glycine max]
CL10338.Contig2_All	976	1.7425	4.323	6e-28	PREDICTED: uncharacterized protein LOC100810295 [Glycine max] >gi|356495161|ref|XP_003516449.1| PREDICTED: uncharacterized protein LOC100810820 [Glycine max]
CL10339.Contig1_All	866	3.2308	21.0112	1e-40	PREDICTED: uncharacterized protein LOC100785785 [Glycine max]
CL10339.Contig2_All	985	1.1139	0.4165	4e-40	peripheral-type benzodiazepine receptor [Solanum tuberosum]
CL10339.Contig3_All	760	17.7212	0	3e-40	peripheral-type benzodiazepine receptor [Solanum tuberosum]
CL1034.Contig1_All	1110	3.3608	0.1056	1e-87	Os02g0290400 [Oryza sativa Japonica Group] >gi|113536121|dbj|BAF08504.1| Os02g0290400 [Oryza sativa Japonica Group]
CL1034.Contig2_All	1085	6.2191	11.2612	3e-91	Multicopy suppressor of ras1 [Medicago truncatula] >gi|355506559|gb|AES87701.1| Multicopy suppressor of ras1 [Medicago truncatula]
CL10340.Contig1_All	218	0	2.5537	4e-16	PREDICTED: uncharacterized protein LOC100780312 [Glycine max]
CL10340.Contig2_All	398	3.446	3.1656	6e-17	PREDICTED: uncharacterized protein LOC100780312 [Glycine max]
CL10341.Contig1_All	512	0	7.039	--	--
CL10341.Contig2_All	419	0	3.0769	--	--
CL10342.Contig1_All	577	0.4278	147.874	2e-27	pherophorin-dz1 protein [Volvox carteri f. nagariensis]
CL10342.Contig2_All	393	2.2335	41.3788	1e-21	extracellular matrix glycoprotein pherophorin-V40 [Volvox carteri f. nagariensis] >gi|300260468|gb|EFJ44687.1| extracellular matrix glycoprotein pherophorin-V40 [Volvox carteri f. nagariensis]
CL10343.Contig1_All	1464	8.6374	13.1092	0	3beta-hydroxysteroid-dehydrogenase/decarboxylase isoform 2 [Arabidopsis lyrata subsp. lyrata] >gi|297324790|gb|EFH55210.1| 3beta-hydroxysteroid-dehydrogenase/decarboxylase isoform 2 [Arabidopsis lyrata subsp. lyrata]
CL10343.Contig2_All	726	0.0378	0.0807	3e-95	PREDICTED: 3beta-hydroxysteroid-dehydrogenase/decarboxylase isoform 2-like [Glycine max]
CL10344.Contig1_All	871	5.8891	4.3732	2e-08	Histone-lysine N-methyltransferase SUVR4 [Medicago truncatula] >gi|355480026|gb|AES61229.1| Histone-lysine N-methyltransferase SUVR4 [Medicago truncatula]
CL10344.Contig2_All	566	0.7754	1.1389	5e-09	Histone-lysine N-methyltransferase SUVR4 [Medicago truncatula] >gi|355480026|gb|AES61229.1| Histone-lysine N-methyltransferase SUVR4 [Medicago truncatula]
CL10344.Contig3_All	312	15.2095	14.6503	2e-09	Histone-lysine N-methyltransferase SUVR4 [Medicago truncatula] >gi|355480026|gb|AES61229.1| Histone-lysine N-methyltransferase SUVR4 [Medicago truncatula]
CL10345.Contig1_All	201	0.6823	0	--	--
CL10345.Contig2_All	727	0.0755	7.4965	--	--
CL10346.Contig1_All	619	16.7061	13.4906	8e-52	bet1-like snare 1-1 [Malus x domestica]
CL10346.Contig2_All	637	15.6742	15.6853	9e-57	bet1-like snare 1-1 [Malus x domestica]
CL10347.Contig1_All	989	0.5824	15.4058	1e-69	PREDICTED: uncharacterized protein LOC100306701 [Glycine max]
CL10347.Contig2_All	924	23.1551	12.3672	1e-69	PREDICTED: uncharacterized protein LOC100306701 [Glycine max]
CL10348.Contig1_All	3415	8.1928	10.0815	0	PREDICTED: ubiquitin carboxyl-terminal hydrolase 5-like [Glycine max]
CL10348.Contig2_All	3414	12.6383	3.2528	0	PREDICTED: ubiquitin carboxyl-terminal hydrolase 5-like [Glycine max]
CL10349.Contig1_All	341	0.0804	1.117	6e-08	hypothetical protein VITISV_008594 [Vitis vinifera]
CL10349.Contig2_All	233	0	0	--	--
CL1035.Contig1_All	3737	3.215	9.5029	0	global transcription factor group [Populus trichocarpa] >gi|222857843|gb|EEE95390.1| global transcription factor group [Populus trichocarpa]
CL1035.Contig2_All	3838	0.0214	0.229	0	global transcription factor group [Populus trichocarpa] >gi|222871432|gb|EEF08563.1| global transcription factor group [Populus trichocarpa]
CL1035.Contig3_All	3794	0.2458	0.0309	0	global transcription factor group [Populus trichocarpa] >gi|222871432|gb|EEF08563.1| global transcription factor group [Populus trichocarpa]
CL1035.Contig4_All	3751	0	0	0	global transcription factor group [Populus trichocarpa] >gi|222857843|gb|EEE95390.1| global transcription factor group [Populus trichocarpa]
CL1035.Contig5_All	3735	0	0	0	global transcription factor group [Populus trichocarpa] >gi|222857843|gb|EEE95390.1| global transcription factor group [Populus trichocarpa]
CL1035.Contig6_All	235	3.2682	0.6234	1e-36	FACT complex subunit SPT16 [Medicago truncatula] >gi|355489677|gb|AES70880.1| FACT complex subunit SPT16 [Medicago truncatula]
CL1035.Contig7_All	231	2.1374	0.8879	8e-30	global transcription factor group [Populus trichocarpa] >gi|222857306|gb|EEE94853.1| global transcription factor group [Populus trichocarpa]
CL10350.Contig1_All	997	0.9079	1.2343	1e-126	PREDICTED: LOW QUALITY PROTEIN: rab3 GTPase-activating protein catalytic subunit-like [Glycine max]
CL10350.Contig2_All	2607	2.2306	2.5401	0	PREDICTED: LOW QUALITY PROTEIN: rab3 GTPase-activating protein catalytic subunit-like [Glycine max]
CL10350.Contig3_All	1446	0.1897	0.1621	1e-160	PREDICTED: LOW QUALITY PROTEIN: rab3 GTPase-activating protein catalytic subunit-like [Glycine max]
CL10351.Contig1_All	596	7.0876	1.7698	6e-19	PREDICTED: uncharacterized protein LOC100787397 [Glycine max]
CL10351.Contig2_All	958	14.5167	15.0173	4e-42	PREDICTED: uncharacterized protein LOC100787397 [Glycine max]
CL10352.Contig1_All	2583	3.1221	9.0636	0	PREDICTED: TSL-kinase interacting protein 1-like [Glycine max]
CL10352.Contig2_All	2714	12.4011	7.2766	0	PREDICTED: TSL-kinase interacting protein 1-like [Glycine max]
CL10353.Contig1_All	466	0	0	--	--
CL10353.Contig2_All	362	1.667	0.0809	--	--
CL10353.Contig3_All	352	0.0779	0	--	--
CL10354.Contig1_All	745	0.7364	1.3372	1e-46	uncharacterized protein LOC100306067 precursor [Glycine max]
CL10354.Contig2_All	644	2.8537	6.2787	6e-52	uncharacterized protein LOC100306067 precursor [Glycine max]
CL10355.Contig1_All	230	1.4311	0	--	--
CL10355.Contig2_All	321	8.716	0	--	--
CL10355.Contig3_All	206	0	0	--	--
CL10355.Contig4_All	220	0.9975	0.2664	--	--
CL10356.Contig1_All	289	1.6135	0.2028	--	--
CL10356.Contig2_All	369	6.3929	6.3524	--	--
CL10357.Contig1_All	407	0.9435	2.3037	1e-18	uncharacterized protein [Arabidopsis thaliana] >gi|8954061|gb|AAF82234.1|AC069143_10 T29M8.11 [Arabidopsis thaliana] >gi|332191701|gb|AEE29822.1| uncharacterized protein [Arabidopsis thaliana]
CL10357.Contig2_All	453	1.3321	3.1694	4e-19	uncharacterized protein [Arabidopsis thaliana] >gi|8954061|gb|AAF82234.1|AC069143_10 T29M8.11 [Arabidopsis thaliana] >gi|332191701|gb|AEE29822.1| uncharacterized protein [Arabidopsis thaliana]
CL10358.Contig1_All	1041	9.802	0.1407	--	--
CL10358.Contig2_All	294	0	0.9966	--	--
CL10359.Contig1_All	1877	51.1479	64.502	0	AP-1 complex subunit mu, partial [Silene latifolia] >gi|343172627|gb|AEL99017.1| AP-1 complex subunit mu, partial [Silene latifolia]
CL10359.Contig2_All	561	10.3168	8.1478	8e-76	AP-1 complex subunit mu, partial [Silene latifolia] >gi|343172627|gb|AEL99017.1| AP-1 complex subunit mu, partial [Silene latifolia]
CL1036.Contig1_All	522	1.7866	5.557	--	--
CL1036.Contig2_All	318	1.8114	0	--	--
CL10360.Contig1_All	200	0	1.758	--	--
CL10360.Contig2_All	490	3.8626	1.9135	--	--
CL10361.Contig1_All	309	1.4203	0	--	--
CL10361.Contig2_All	283	1.4539	0.6212	--	--
CL10362.Contig1_All	2648	2.2064	24.8192	0	PREDICTED: similar to Glutaminyl-tRNA synthetase [Vitis vinifera]
CL10362.Contig2_All	2695	18.2086	7.23	0	PREDICTED: similar to Glutaminyl-tRNA synthetase [Vitis vinifera]
CL10363.Contig1_All	1104	1.8138	6.7678	5e-43	PREDICTED: uncharacterized protein LOC100788006 [Glycine max]
CL10363.Contig2_All	986	8.0954	2.0505	6e-39	PREDICTED: uncharacterized protein LOC100788006 [Glycine max]
CL10364.Contig1_All	764	0	5.7911	7e-47	PREDICTED: uncharacterized protein LOC100812164 [Glycine max]
CL10364.Contig2_All	721	6.0871	2.7634	2e-45	PREDICTED: uncharacterized protein LOC100812164 [Glycine max]
CL10365.Contig1_All	1713	9.3034	7.3722	1e-134	oxysterol-binding family protein [Arabidopsis lyrata subsp. lyrata] >gi|297318207|gb|EFH48629.1| oxysterol-binding family protein [Arabidopsis lyrata subsp. lyrata]
CL10365.Contig2_All	1213	5.2463	6.3771	0	oxysterol-binding protein [Glycine max] >gi|164457637|dbj|BAF96543.1| oxysterol-binding protein [Glycine max]
CL10366.Contig1_All	295	0.093	1.8872	--	--
CL10366.Contig2_All	302	2.8157	0.4851	--	--
CL10367.Contig1_All	1109	0	2.827	--	--
CL10367.Contig2_All	977	0	2.7291	--	--
CL10367.Contig3_All	1005	0	4.0817	--	--
CL10368.Contig1_All	307	9.2029	5.9174	2e-15	PREDICTED: uncharacterized protein LOC100833743 [Brachypodium distachyon]
CL10368.Contig2_All	391	4.2092	1.3489	8e-11	PREDICTED: uncharacterized protein LOC100833743 [Brachypodium distachyon]
CL10369.Contig1_All	2160	108.234	59.89	0	PREDICTED: protein FRIGIDA-like [Glycine max]
CL10369.Contig2_All	2169	6.9555	53.5085	0	PREDICTED: protein FRIGIDA-like [Glycine max]
CL1037.Contig1_All	553	2.9761	0	--	--
CL1037.Contig2_All	712	0	3.6626	--	--
CL1037.Contig3_All	325	0	1.713	--	--
CL1037.Contig4_All	297	1.3853	0.3946	--	--
CL10370.Contig1_All	1397	2.1795	3.8592	0	PREDICTED: pentatricopeptide repeat-containing protein At1g11290-like [Glycine max]
CL10370.Contig2_All	645	4.5079	1.272	2e-82	PREDICTED: pentatricopeptide repeat-containing protein At1g11290-like [Glycine max]
CL10371.Contig1_All	1822	26.8578	23.3665	0	PREDICTED: probable receptor-like protein kinase At5g15080-like [Glycine max]
CL10371.Contig2_All	257	1.0673	0.456	--	--
CL10372.Contig1_All	1252	69.0349	54.7398	1e-112	PREDICTED: uncharacterized protein LOC547883 [Glycine max]
CL10372.Contig2_All	1273	12.4975	9.9433	1e-113	PREDICTED: uncharacterized protein LOC547883 [Glycine max]
CL10372.Contig3_All	1246	0	21.5169	1e-113	PREDICTED: uncharacterized protein LOC547883 [Glycine max]
CL10373.Contig1_All	1291	0	0.1135	2e-77	PREDICTED: 29 kDa ribonucleoprotein A, chloroplastic-like [Glycine max]
CL10373.Contig2_All	1356	1.4969	2.2905	1e-81	PREDICTED: 29 kDa ribonucleoprotein A, chloroplastic-like [Glycine max]
CL10374.Contig1_All	372	7.2999	3.8595	6e-12	PREDICTED: phosphatidylinositol N-acetylglucosaminyltransferase subunit P-like [Glycine max]
CL10374.Contig2_All	325	0	6.5814	5e-12	PREDICTED: phosphatidylinositol N-acetylglucosaminyltransferase subunit P-like [Glycine max]
CL10375.Contig1_All	347	0	2.3643	--	--
CL10375.Contig2_All	285	0	0.4112	--	--
CL10376.Contig1_All	443	5.2012	0	--	--
CL10376.Contig2_All	429	2.3658	0	--	--
CL10377.Contig1_All	4169	1.2435	2.3966	0	PREDICTED: myosin-H heavy chain-like [Glycine max]
CL10377.Contig2_All	2686	0.1021	0.1418	0	PREDICTED: myosin-H heavy chain-like [Glycine max]
CL10377.Contig3_All	2616	0.2307	3.2706	0	PREDICTED: myosin-H heavy chain-like [Glycine max]
CL10377.Contig4_All	1205	0	0.0243	1e-153	myosin XI-F [Nicotiana benthamiana]
CL10378.Contig1_All	345	0.2385	4.5862	--	--
CL10378.Contig2_All	306	2.3306	0.2873	--	--
CL10379.Contig1_All	1376	0	0.1278	--	--
CL10379.Contig2_All	1199	0	0.6109	--	--
CL10379.Contig3_All	307	0	0.2863	--	--
CL1038.Contig1_All	1277	2.0406	4.0383	9e-57	Os02g0794900 [Oryza sativa Japonica Group] >gi|255671313|dbj|BAF10294.2| Os02g0794900 [Oryza sativa Japonica Group]
CL1038.Contig2_All	2646	6.5102	8.1944	0	Formin 2B [Medicago truncatula] >gi|355477880|gb|AES59083.1| Formin 2B [Medicago truncatula]
CL10380.Contig1_All	1760	8.6809	5.4939	1e-127	PREDICTED: polyadenylate-binding protein, cytoplasmic and nuclear-like [Glycine max]
CL10380.Contig2_All	1801	1.8581	10.3797	1e-128	PREDICTED: polyadenylate-binding protein, cytoplasmic and nuclear-like [Glycine max]
CL10381.Contig1_All	722	0.152	3.4495	4e-12	PREDICTED: transcription elongation factor SPT6-like [Glycine max]
CL10381.Contig2_All	313	2.0156	1.217	--	--
CL10382.Contig1_All	1340	0.6755	0.656	1e-111	PREDICTED: uncharacterized protein LOC100783278 [Glycine max]
CL10382.Contig2_All	1272	1.7036	0.668	1e-105	PREDICTED: uncharacterized protein LOC100783278 [Glycine max]
CL10383.Contig1_All	524	6.2293	4.6411	4e-31	nuclear RNA polymerase C1 [Arabidopsis thaliana] >gi|332009887|gb|AED97270.1| nuclear RNA polymerase C1 [Arabidopsis thaliana]
CL10383.Contig2_All	236	0	1.7382	--	--
CL10384.Contig1_All	2799	19.9624	10.1333	0	PREDICTED: VHS domain-containing protein At3g16270-like [Glycine max]
CL10384.Contig2_All	2871	3.5637	14.3186	0	PREDICTED: VHS domain-containing protein At3g16270-like [Glycine max]
CL10385.Contig1_All	311	0	3.8628	--	--
CL10385.Contig2_All	235	0	2.1196	--	--
CL10386.Contig1_All	463	3.8509	2.5947	1e-15	transducin/WD-40 repeat-containing protein [Arabidopsis thaliana] >gi|332640951|gb|AEE74472.1| transducin/WD-40 repeat-containing protein [Arabidopsis thaliana]
CL10386.Contig2_All	1691	7.186	25.5233	1e-171	PREDICTED: uncharacterized protein LOC100789287 [Glycine max]
CL10387.Contig1_All	599	0	4.5492	--	--
CL10387.Contig2_All	378	0	2.2479	--	--
CL10388.Contig1_All	1170	0	0.8264	--	--
CL10388.Contig2_All	1150	0	1.86	--	--
CL10389.Contig1_All	250	25.5647	12.5407	--	--
CL10389.Contig2_All	245	13.659	5.2622	--	--
CL1039.Contig1_All	1015	0	1.0104	8e-95	PREDICTED: protein RFT1 homolog [Glycine max]
CL1039.Contig2_All	998	0.1099	2.4955	8e-95	PREDICTED: protein RFT1 homolog [Glycine max]
CL1039.Contig3_All	975	0	0.9316	7e-95	PREDICTED: protein RFT1 homolog [Glycine max]
CL1039.Contig4_All	940	0.9338	0.187	2e-90	PREDICTED: protein RFT1 homolog [Glycine max]
CL1039.Contig5_All	923	5.4979	0	2e-90	PREDICTED: protein RFT1 homolog [Glycine max]
CL10390.Contig1_All	501	14.8921	20.645	2e-58	PREDICTED: beta-glucosidase 12-like [Glycine max]
CL10390.Contig2_All	209	4.331	0	5e-11	PREDICTED: beta-glucosidase 12-like [Glycine max]
CL10391.Contig1_All	645	0.723	0.0909	5e-69	PREDICTED: uncharacterized protein LOC100780441 [Glycine max]
CL10391.Contig2_All	1016	2.8348	4.0663	1e-115	PREDICTED: uncharacterized protein LOC100780441 [Glycine max]
CL10392.Contig1_All	1590	0.0345	0.1106	0	PREDICTED: serine/threonine-protein kinase AFC3-like [Glycine max]
CL10392.Contig2_All	1463	0.15	0.0401	0	PREDICTED: serine/threonine-protein kinase AFC3-like [Glycine max]
CL10392.Contig3_All	1553	0	0.0755	0	PREDICTED: serine/threonine-protein kinase AFC3-like [Glycine max]
CL10392.Contig4_All	1680	0	0	0	PREDICTED: serine/threonine-protein kinase AFC3-like [Glycine max]
CL10392.Contig5_All	430	0.1276	0	4e-58	Serine/threonine protein kinase AFC3 [Medicago truncatula] >gi|355492636|gb|AES73839.1| Serine/threonine protein kinase AFC3 [Medicago truncatula]
CL10392.Contig6_All	613	0	0	7e-35	Serine/threonine protein kinase AFC3 [Medicago truncatula] >gi|355492636|gb|AES73839.1| Serine/threonine protein kinase AFC3 [Medicago truncatula]
CL10392.Contig7_All	1062	0.1291	3.0349	1e-101	PREDICTED: serine/threonine-protein kinase AFC3-like [Glycine max]
CL10392.Contig8_All	881	0	0	1e-124	PREDICTED: serine/threonine-protein kinase AFC3-like [Glycine max]
CL10393.Contig1_All	1649	0	10.6435	7e-29	EMB1674 [Arabidopsis lyrata subsp. lyrata] >gi|297332550|gb|EFH62968.1| EMB1674 [Arabidopsis lyrata subsp. lyrata]
CL10393.Contig2_All	1499	16.1578	5.649	4e-27	EMB1674 [Arabidopsis lyrata subsp. lyrata] >gi|297332550|gb|EFH62968.1| EMB1674 [Arabidopsis lyrata subsp. lyrata]
CL10394.Contig1_All	1372	687.047	489.526	4e-73	histone H1 [Nicotiana tabacum]
CL10394.Contig2_All	740	40.5518	259.271	2e-53	histone H1 [Nicotiana tabacum]
CL10395.Contig1_All	2764	22.8153	22.866	0	EMB1211 [Arabidopsis lyrata subsp. lyrata] >gi|297317851|gb|EFH48273.1| EMB1211 [Arabidopsis lyrata subsp. lyrata]
CL10395.Contig2_All	1399	5.4899	3.372	1e-168	EMB1211 [Arabidopsis lyrata subsp. lyrata] >gi|297317851|gb|EFH48273.1| EMB1211 [Arabidopsis lyrata subsp. lyrata]
CL10396.Contig1_All	1358	0.8281	0.4747	7e-97	GEM-like protein 5 [Arabidopsis thaliana] >gi|75181135|sp|Q9LYV6.1|GEML5_ARATH RecName: Full=GEM-like protein 5 >gi|7529275|emb|CAB86627.1| ABA-responsive protein-like [Arabidopsis thaliana] >gi|38454154|gb|AAR20771.1| At5g13200 [Arabidopsis thaliana] >gi|46402484|gb|AAS92344.1| At5g13200 [Arabidopsis thaliana] >gi|110738428|dbj|BAF01140.1| ABA-responsive protein - like [Arabidopsis thaliana] >gi…
CL10396.Contig2_All	1274	2.7559	1.7019	1e-102	GEM-like protein 5 [Arabidopsis thaliana] >gi|75181135|sp|Q9LYV6.1|GEML5_ARATH RecName: Full=GEM-like protein 5 >gi|7529275|emb|CAB86627.1| ABA-responsive protein-like [Arabidopsis thaliana] >gi|38454154|gb|AAR20771.1| At5g13200 [Arabidopsis thaliana] >gi|46402484|gb|AAS92344.1| At5g13200 [Arabidopsis thaliana] >gi|110738428|dbj|BAF01140.1| ABA-responsive protein - like [Arabidopsis thaliana] >gi…
CL10396.Contig3_All	1244	6.7913	19.0784	1e-102	GEM-like protein 5 [Arabidopsis thaliana] >gi|75181135|sp|Q9LYV6.1|GEML5_ARATH RecName: Full=GEM-like protein 5 >gi|7529275|emb|CAB86627.1| ABA-responsive protein-like [Arabidopsis thaliana] >gi|38454154|gb|AAR20771.1| At5g13200 [Arabidopsis thaliana] >gi|46402484|gb|AAS92344.1| At5g13200 [Arabidopsis thaliana] >gi|110738428|dbj|BAF01140.1| ABA-responsive protein - like [Arabidopsis thaliana] >gi…
CL10397.Contig1_All	1163	1.8397	1.8644	6e-87	pRIB5 protein [Ribes nigrum]
CL10397.Contig2_All	1098	0.7495	0.1067	3e-91	pRIB5 protein [Ribes nigrum]
CL10397.Contig3_All	660	1.2053	18.6903	2e-56	pRIB5 protein [Ribes nigrum]
CL10398.Contig1_All	501	1.9163	0	--	--
CL10398.Contig2_All	488	5.3398	0	--	--
CL10399.Contig1_All	881	8.2508	9.8445	2e-10	hAT family dimerisation domain containing protein [Oryza sativa Japonica Group]
CL10399.Contig2_All	423	0	8.1737	--	--
CL10399.Contig3_All	200	0	0.7325	--	--
CL10399.Contig4_All	1654	2.7529	2.2852	3e-06	unnamed protein product [Vitis vinifera]
CL10399.Contig5_All	1751	11.9996	2.6272	3e-07	predicted protein [Populus trichocarpa] >gi|222873882|gb|EEF11013.1| predicted protein [Populus trichocarpa]
CL10399.Contig6_All	280	1.2735	0	--	--
CL10399.Contig7_All	1552	0	0	--	--
CL104.Contig1_All	323	0.6794	0	1e-08	ADP-ribosylation factor [Medicago truncatula] >gi|355493222|gb|AES74425.1| ADP-ribosylation factor [Medicago truncatula]
CL104.Contig2_All	220	3.117	0	--	--
CL104.Contig3_All	212	0.3882	0.8293	--	--
CL1040.Contig1_All	837	0	0.21	3e-77	embryo defective 1379 protein [Arabidopsis thaliana] >gi|45752662|gb|AAS76229.1| At5g21140 [Arabidopsis thaliana] >gi|46402448|gb|AAS92326.1| At5g21140 [Arabidopsis thaliana] >gi|332005556|gb|AED92939.1| embryo defective 1379 protein [Arabidopsis thaliana]
CL1040.Contig2_All	1488	4.1108	7.7978	2e-91	embryo defective 1379 protein [Arabidopsis thaliana] >gi|45752662|gb|AAS76229.1| At5g21140 [Arabidopsis thaliana] >gi|46402448|gb|AAS92326.1| At5g21140 [Arabidopsis thaliana] >gi|332005556|gb|AED92939.1| embryo defective 1379 protein [Arabidopsis thaliana]
CL10400.Contig1_All	276	0	1.9109	--	--
CL10400.Contig2_All	394	0	11.3038	--	--
CL10401.Contig1_All	431	0	3.2632	--	--
CL10401.Contig2_All	227	0	1.1617	--	--
CL10402.Contig1_All	379	0	0.6185	--	--
CL10402.Contig2_All	369	0	0.0794	--	--
CL10403.Contig1_All	1381	0.7349	1.6761	5e-79	PREDICTED: uncharacterized protein LOC100808729 [Glycine max]
CL10403.Contig2_All	1435	0.8793	1.2864	2e-79	PREDICTED: uncharacterized protein LOC100808729 [Glycine max]
CL10404.Contig1_All	358	0	4.1741	--	--
CL10404.Contig2_All	1432	2.7392	8.4915	1e-119	PREDICTED: uncharacterized protein LOC100783895 [Glycine max]
CL10404.Contig3_All	1384	6.6196	3.8531	1e-120	PREDICTED: uncharacterized protein LOC100783895 [Glycine max]
CL10405.Contig1_All	2531	2.2976	2.6048	0	RNA-metabolising metallo-beta-lactamase family protein [Arabidopsis thaliana] >gi|332010363|gb|AED97746.1| RNA-metabolising metallo-beta-lactamase family protein [Arabidopsis thaliana]
CL10405.Contig2_All	2623	1.3176	1.374	0	RNA-metabolising metallo-beta-lactamase family protein [Arabidopsis thaliana] >gi|332010363|gb|AED97746.1| RNA-metabolising metallo-beta-lactamase family protein [Arabidopsis thaliana]
CL10406.Contig1_All	564	0.0973	4.2081	9e-19	PREDICTED: abhydrolase domain-containing protein FAM108C1-like [Glycine max]
CL10406.Contig2_All	546	4.6219	0.7513	1e-18	PREDICTED: abhydrolase domain-containing protein FAM108C1-like [Glycine max]
CL10407.Contig1_All	2278	0.6141	10.7273	0	angustifolia [Ipomoea nil] >gi|28804254|dbj|BAC58021.1| angustifolia [Ipomoea nil]
CL10407.Contig2_All	2349	17.6677	7.7586	0	angustifolia [Ipomoea nil] >gi|28804254|dbj|BAC58021.1| angustifolia [Ipomoea nil]
CL10408.Contig1_All	325	0.3376	0	--	--
CL10408.Contig2_All	287	1.1469	0	--	--
CL10409.Contig1_All	809	2.4751	8.2216	2e-82	yrdC family protein [Arabidopsis lyrata subsp. lyrata] >gi|297330092|gb|EFH60511.1| yrdC family protein [Arabidopsis lyrata subsp. lyrata]
CL10409.Contig2_All	603	8.8249	3.9845	9e-50	yrdC family protein [Arabidopsis lyrata subsp. lyrata] >gi|297330092|gb|EFH60511.1| yrdC family protein [Arabidopsis lyrata subsp. lyrata]
CL1041.Contig1_All	213	0.3863	1.5132	--	--
CL1041.Contig2_All	659	3.6629	0.4002	2e-24	Spermatogenesis-associated protein [Medicago truncatula] >gi|355500895|gb|AES82098.1| Spermatogenesis-associated protein [Medicago truncatula]
CL1041.Contig3_All	289	0.3797	1.5208	--	--
CL10410.Contig1_All	558	2.6545	1.8379	--	--
CL10410.Contig2_All	401	0.684	0.0731	--	--
CL10411.Contig1_All	226	0	1.2965	--	--
CL10411.Contig2_All	858	4.2839	1.605	2e-13	PREDICTED: uncharacterized protein LOC100776293 [Glycine max]
CL10412.Contig1_All	2969	27.8364	23.1326	9e-67	Zinc finger CCCH domain-containing protein [Medicago truncatula] >gi|355491635|gb|AES72838.1| Zinc finger CCCH domain-containing protein [Medicago truncatula]
CL10412.Contig2_All	739	7.9803	8.0884	2e-33	PREDICTED: zinc finger CCCH domain-containing protein 38-like [Glycine max]
CL10413.Contig1_All	1621	0.4738	7.2303	0	4-coumarate-coa ligase [Populus trichocarpa] >gi|224133074|ref|XP_002327955.1| acyl:coa ligase [Populus trichocarpa] >gi|222837363|gb|EEE75742.1| 4-coumarate-coa ligase [Populus trichocarpa] >gi|222837364|gb|EEE75743.1| acyl:coa ligase [Populus trichocarpa]
CL10413.Contig2_All	1714	12.4187	4.855	0	4-coumarate-coa ligase [Populus trichocarpa] >gi|224133074|ref|XP_002327955.1| acyl:coa ligase [Populus trichocarpa] >gi|222837363|gb|EEE75742.1| 4-coumarate-coa ligase [Populus trichocarpa] >gi|222837364|gb|EEE75743.1| acyl:coa ligase [Populus trichocarpa]
CL10414.Contig1_All	532	3.7123	0.1102	--	--
CL10414.Contig2_All	428	0	1.9169	--	--
CL10415.Contig1_All	566	0.0969	5.6945	--	--
CL10415.Contig2_All	223	0	1.4453	--	--
CL10416.Contig1_All	1049	8.629	6.2847	1e-157	PREDICTED: carboxypeptidase D-like [Glycine max]
CL10416.Contig2_All	258	0.7442	0.4543	7e-12	PREDICTED: carboxypeptidase D-like [Glycine max]
CL10417.Contig1_All	345	4.3729	0	--	--
CL10417.Contig2_All	221	1.3653	0	--	--
CL10417.Contig3_All	246	0	3.4541	--	--
CL10418.Contig1_All	215	0	7.3592	--	--
CL10418.Contig2_All	209	0	7.7107	--	--
CL10418.Contig3_All	600	0	26.7613	--	--
CL10419.Contig1_All	1379	6.2259	2.061	1e-127	Splicing factor U2af small subunit B [Arabidopsis thaliana] >gi|42573547|ref|NP_974870.1| Splicing factor U2af small subunit B [Arabidopsis thaliana] >gi|75334092|sp|Q9FMY5.1|U2AFB_ARATH RecName: Full=Splicing factor U2af small subunit B; AltName: Full=U2 auxiliary factor 35 kDa subunit B; AltName: Full=U2 small nuclear ribonucleoprotein auxiliary factor small subunit B; Short=U2 snRNP auxiliary …
CL10419.Contig2_All	1361	0	2.0237	1e-124	PREDICTED: splicing factor U2af small subunit A-like isoform 1 [Glycine max] >gi|356521088|ref|XP_003529190.1| PREDICTED: splicing factor U2af small subunit A-like isoform 2 [Glycine max] >gi|356521090|ref|XP_003529191.1| PREDICTED: splicing factor U2af small subunit A-like isoform 3 [Glycine max]
CL1042.Contig1_All	306	3.3167	2.5854	--	--
CL1042.Contig2_All	217	5.1826	1.6203	--	--
CL1042.Contig3_All	239	0	3.9231	--	--
CL10420.Contig1_All	292	0	3.4117	--	--
CL10420.Contig2_All	253	0	0	--	--
CL10420.Contig3_All	1256	0	26.7112	--	--
CL10421.Contig1_All	321	0	2.1907	7e-09	Os02g0767000 [Oryza sativa Japonica Group] >gi|46805746|dbj|BAD17133.1| remorin protein-like [Oryza sativa Japonica Group] >gi|46806073|dbj|BAD17321.1| remorin protein-like [Oryza sativa Japonica Group] >gi|113537758|dbj|BAF10141.1| Os02g0767000 [Oryza sativa Japonica Group]
CL10421.Contig2_All	1720	12.0564	14.974	2e-93	PREDICTED: uncharacterized protein LOC100782306 [Glycine max]
CL10422.Contig1_All	1049	3.0071	4.106	1e-23	PREDICTED: uncharacterized protein LOC100810263 [Glycine max]
CL10422.Contig2_All	591	11.3711	1.4873	4e-14	mutant gag-pol polyprotein [Pisum sativum]
CL10423.Contig1_All	2112	15.793	20.9905	0	PREDICTED: ankyrin repeat-containing protein At2g01680-like [Glycine max]
CL10423.Contig2_All	1601	9.1319	3.8067	0	PREDICTED: ankyrin repeat-containing protein At2g01680-like [Glycine max]
CL10424.Contig1_All	354	0	1.6554	5e-34	GAG-POL precursor [Vitis vinifera] >gi|109659801|dbj|BAE96746.1| GAG-POL precursor [Vitis vinifera] >gi|109659805|dbj|BAE96749.1| GAG-POL precursor [Vitis vinifera] >gi|221271542|dbj|BAH15077.1| GAG-POL precursor [Vitis vinifera]
CL10424.Contig2_All	203	1.2161	0.2887	7e-15	H0825G02.9 [Oryza sativa Indica Group]
CL10425.Contig1_All	688	35.2442	22.6569	5e-27	metallothionein-like protein [Ribes nigrum]
CL10425.Contig2_All	550	255.796	859.468	6e-26	metallothionein 3a [Populus trichocarpa x Populus deltoides]
CL10426.Contig1_All	2810	29.2163	18.2477	0	eukaryotic translation initiation factor 4G [Carica papaya]
CL10426.Contig2_All	2670	3.0306	31.1992	0	eukaryotic translation initiation factor 4G [Carica papaya]
CL10427.Contig1_All	541	0	111.949	--	--
CL10427.Contig2_All	562	17.3755	29.4571	--	--
CL10428.Contig1_All	532	1.6499	0	--	--
CL10428.Contig2_All	519	1.9027	0	--	--
CL10428.Contig3_All	478	0.4017	0	--	--
CL10429.Contig1_All	612	0	1.963	4e-07	polyprotein [Arabidopsis thaliana]
CL10429.Contig2_All	267	0.1027	1.6461	--	--
CL10429.Contig3_All	649	3.0853	0.0451	--	--
CL1043.Contig1_All	391	0	8.2432	5e-18	uncharacterized protein [Arabidopsis thaliana] >gi|334184707|ref|NP_001189685.1| uncharacterized protein [Arabidopsis thaliana] >gi|330254058|gb|AEC09152.1| uncharacterized protein [Arabidopsis thaliana] >gi|330254059|gb|AEC09153.1| uncharacterized protein [Arabidopsis thaliana]
CL1043.Contig2_All	569	8.5809	6.5914	3e-16	uncharacterized protein [Arabidopsis thaliana] >gi|334184707|ref|NP_001189685.1| uncharacterized protein [Arabidopsis thaliana] >gi|330254058|gb|AEC09152.1| uncharacterized protein [Arabidopsis thaliana] >gi|330254059|gb|AEC09153.1| uncharacterized protein [Arabidopsis thaliana]
CL10430.Contig1_All	2465	10.1263	10.9357	0	uncharacterized protein [Arabidopsis thaliana] >gi|332661235|gb|AEE86635.1| uncharacterized protein [Arabidopsis thaliana]
CL10430.Contig2_All	1066	0.1029	0	1e-133	PREDICTED: uncharacterized membrane protein F35D11.3-like [Glycine max]
CL10430.Contig3_All	229	0.9583	0	5e-19	PREDICTED: uncharacterized membrane protein F35D11.3-like [Glycine max]
CL10431.Contig1_All	485	1.5836	0.3625	--	--
CL10431.Contig2_All	274	2.2024	0	--	--
CL10431.Contig3_All	581	1.2275	1.0086	3e-06	aminophospholipid ATPase [Populus trichocarpa] >gi|222859230|gb|EEE96777.1| aminophospholipid ATPase [Populus trichocarpa]
CL10431.Contig4_All	364	0.3014	0.161	--	--
CL10432.Contig1_All	553	0	0.9007	--	--
CL10432.Contig2_All	492	0	1.1315	--	--
CL10433.Contig1_All	353	0	1.0791	3e-07	En/Spm transposon protein-like [Arabidopsis thaliana]
CL10433.Contig2_All	239	0	1.226	--	--
CL10434.Contig1_All	752	4.8513	5.4159	2e-55	PREDICTED: uncharacterized protein LOC100815419 [Glycine max]
CL10434.Contig2_All	838	0.6219	0.0699	6e-40	Os05g0154900 [Oryza sativa Japonica Group] >gi|113578237|dbj|BAF16600.1| Os05g0154900 [Oryza sativa Japonica Group]
CL10435.Contig1_All	828	11.3297	21.6216	4e-97	ADP-ribosylation factor-like protein [Medicago truncatula] >gi|355517609|gb|AES99232.1| ADP-ribosylation factor-like protein [Medicago truncatula]
CL10435.Contig2_All	899	7.4448	4.7911	4e-97	ADP-ribosylation factor-like protein [Medicago truncatula] >gi|355517609|gb|AES99232.1| ADP-ribosylation factor-like protein [Medicago truncatula]
CL10436.Contig1_All	941	2.8858	3.8922	4e-54	JHL25H03.10 [Jatropha curcas]
CL10436.Contig2_All	638	1.8057	2.4341	4e-44	JHL25H03.10 [Jatropha curcas]
CL10437.Contig1_All	1540	30.4045	19.445	1e-165	PREDICTED: E3 ubiquitin-protein ligase RGLG2-like [Glycine max]
CL10437.Contig2_All	904	0.1214	23.2072	2e-91	PREDICTED: E3 ubiquitin-protein ligase RGLG2-like [Glycine max]
CL10437.Contig3_All	723	0	17.3859	2e-66	PREDICTED: E3 ubiquitin-protein ligase RGLG2-like [Glycine max]
CL10438.Contig1_All	1099	0	1.7863	--	--
CL10438.Contig2_All	923	0	1.0158	--	--
CL10439.Contig1_All	1632	28.4552	40.5218	0	26S protease regulatory subunit 6A-like protein [Medicago truncatula] >gi|355480194|gb|AES61397.1| 26S protease regulatory subunit 6A-like protein [Medicago truncatula]
CL10439.Contig2_All	1546	145.364	149.687	0	26S protease regulatory subunit 6A-like protein [Medicago truncatula] >gi|355480194|gb|AES61397.1| 26S protease regulatory subunit 6A-like protein [Medicago truncatula]
CL1044.Contig1_All	1803	1.6583	9.8644	0	dihydropterin pyrophosphokinase-dihydropteroate synthase [Solanum lycopersicum]
CL1044.Contig2_All	1916	9.0479	6.4382	0	dihydropterin pyrophosphokinase-dihydropteroate synthase [Solanum lycopersicum]
CL10440.Contig1_All	274	1.3014	0	--	--
CL10440.Contig2_All	319	0.086	1.4696	--	--
CL10441.Contig1_All	232	1.1823	0	--	--
CL10441.Contig2_All	234	0	2.0035	--	--
CL10442.Contig1_All	260	2.954	0	--	--
CL10442.Contig2_All	341	0	2.4918	--	--
CL10443.Contig1_All	746	3.9711	0	--	--
CL10443.Contig2_All	461	0.1785	8.0084	--	--
CL10444.Contig1_All	890	0.0308	2.4033	8e-82	PREDICTED: auxin-induced protein 5NG4-like [Glycine max]
CL10444.Contig2_All	875	0.0313	1.1385	3e-81	PREDICTED: auxin-induced protein 5NG4-like [Glycine max] >gi|356572922|ref|XP_003554614.1| PREDICTED: auxin-induced protein 5NG4-like [Glycine max]
CL10445.Contig1_All	555	0.4942	0	2e-06	hypothetical protein OsI_19422 [Oryza sativa Indica Group]
CL10445.Contig2_All	429	0.2558	0	--	--
CL10446.Contig1_All	327	0	1.3441	--	--
CL10446.Contig2_All	207	0	0	--	--
CL10447.Contig1_All	1104	9.516	4.3526	1e-148	f-box family protein [Populus trichocarpa] >gi|222833599|gb|EEE72076.1| f-box family protein [Populus trichocarpa]
CL10447.Contig2_All	1124	0.6833	3.3107	1e-127	f-box family protein [Populus trichocarpa] >gi|222833599|gb|EEE72076.1| f-box family protein [Populus trichocarpa]
CL10448.Contig1_All	369	0.3717	0.8735	--	--
CL10448.Contig2_All	1051	3.1319	3.8752	4e-24	PREDICTED: uncharacterized protein LOC100797841 [Glycine max]
CL10449.Contig1_All	380	1.4437	0	--	--
CL10449.Contig2_All	331	2.7347	0	--	--
CL1045.Contig1_All	2217	0.1114	0.0661	0	PREDICTED: uncharacterized protein LOC100812353 [Glycine max]
CL1045.Contig2_All	2560	2.668	1.9	0	PREDICTED: uncharacterized protein LOC100812353 [Glycine max]
CL10450.Contig1_All	595	3.0887	0.7387	--	--
CL10450.Contig2_All	206	0.1332	0.1422	--	--
CL10451.Contig1_All	261	0	0.8981	3e-08	PREDICTED: similar to Putative callose synthase [Vitis vinifera]
CL10451.Contig2_All	1713	11.7854	13.7352	1e-140	PREDICTED: similar to Putative callose synthase [Vitis vinifera]
CL10452.Contig1_All	1205	1.1382	3.6231	1e-116	f-box family protein [Populus trichocarpa] >gi|222833599|gb|EEE72076.1| f-box family protein [Populus trichocarpa]
CL10452.Contig2_All	662	0.1243	0.177	8e-50	f-box family protein [Populus trichocarpa] >gi|222841902|gb|EEE79449.1| f-box family protein [Populus trichocarpa]
CL10452.Contig3_All	1127	7.3017	3.5878	1e-121	f-box family protein [Populus trichocarpa] >gi|222841902|gb|EEE79449.1| f-box family protein [Populus trichocarpa]
CL10453.Contig1_All	1356	0.3843	0.7131	1e-138	PREDICTED: uncharacterized protein LOC100786656 [Glycine max]
CL10453.Contig2_All	1291	2.1672	1.5887	1e-139	PREDICTED: uncharacterized protein LOC100786656 [Glycine max]
CL10454.Contig1_All	2247	16.6264	7.1719	1e-44	PREDICTED: uncharacterized protein LOC100527889 [Glycine max]
CL10454.Contig2_All	2178	0.0882	8.3947	4e-45	PREDICTED: uncharacterized protein LOC100527889 [Glycine max]
CL10455.Contig1_All	576	0	3.4082	--	--
CL10455.Contig2_All	327	0	0	--	--
CL10455.Contig3_All	286	0	1.8441	--	--
CL10456.Contig1_All	241	0.3415	0	--	--
CL10456.Contig2_All	218	1.2583	0	--	--
CL10457.Contig1_All	273	1.909	1.6099	1e-14	hAT family dimerization domain protein [Oryza sativa Japonica Group]
CL10457.Contig2_All	246	0	1.1911	8e-10	Os02g0236500 [Oryza sativa Japonica Group] >gi|255670750|dbj|BAF08305.2| Os02g0236500 [Oryza sativa Japonica Group]
CL10458.Contig1_All	347	1.581	1.1822	--	--
CL10458.Contig2_All	586	1.8255	1.15	--	--
CL10459.Contig1_All	724	1.5912	0.3238	--	--
CL10459.Contig2_All	523	1.0489	0.7843	--	--
CL10459.Contig3_All	235	3.6184	0.4987	--	--
CL1046.Contig1_All	239	2.984	0.7356	--	--
CL1046.Contig2_All	266	3.403	1.6523	--	--
CL1046.Contig3_All	306	0	2.2023	--	--
CL10460.Contig1_All	392	0	1.1959	--	--
CL10460.Contig2_All	232	0	1.5156	--	--
CL10461.Contig1_All	356	0	0	--	--
CL10461.Contig2_All	211	0	0.5555	--	--
CL10462.Contig1_All	1069	12.4961	4.8241	1e-111	PREDICTED: similar to NFU4 (NFU domain protein 4) [Vitis vinifera]
CL10462.Contig2_All	1069	0	3.2343	1e-109	PREDICTED: similar to NFU4 (NFU domain protein 4) [Vitis vinifera]
CL10462.Contig3_All	1054	0	0	1e-109	PREDICTED: similar to NFU4 (NFU domain protein 4) [Vitis vinifera]
CL10463.Contig1_All	226	3.5198	2.0744	1e-26	phi class glutathione transferase GSTF4 [Populus trichocarpa]
CL10463.Contig2_All	1003	1.2853	1.7236	2e-85	phi class glutathione S-transferase protein [Bruguiera gymnorhiza]
CL10463.Contig3_All	963	0.1994	0	2e-85	phi class glutathione S-transferase protein [Bruguiera gymnorhiza]
CL10464.Contig1_All	1456	1.8839	3.4412	0	PREDICTED: ribosomal RNA large subunit methyltransferase I-like [Glycine max]
CL10464.Contig2_All	897	0	0.3267	9e-89	PREDICTED: ribosomal RNA large subunit methyltransferase I-like [Glycine max]
CL10464.Contig3_All	861	5.2566	3.301	7e-94	PREDICTED: ribosomal RNA large subunit methyltransferase I-like [Glycine max]
CL10465.Contig1_All	281	1.9523	0	--	--
CL10465.Contig2_All	231	0	0	--	--
CL10466.Contig1_All	1487	43.1648	7.5862	1e-161	Splicing factor 3B subunit [Medicago truncatula] >gi|355489744|gb|AES70947.1| Splicing factor 3B subunit [Medicago truncatula]
CL10466.Contig2_All	1485	5.2089	24.2495	1e-161	Splicing factor 3B subunit [Medicago truncatula] >gi|355489744|gb|AES70947.1| Splicing factor 3B subunit [Medicago truncatula]
CL10467.Contig1_All	1084	1.4677	0.4325	1e-152	RecName: Full=Probable serine/threonine-protein kinase WNK6; Short=AtWNK6; AltName: Full=Protein kinase with no lysine 6 >gi|20302604|dbj|BAB91129.1| Ser/Thr kinase [Arabidopsis thaliana] >gi|133778828|gb|ABO38754.1| At3g18750 [Arabidopsis thaliana]
CL10467.Contig2_All	1046	0.2885	0	1e-139	MAP (mitogen activated protein) kinase-like protein [Arabidopsis thaliana]
CL10467.Contig3_All	2115	0.0519	4.7657	0	Protein kinase [Medicago truncatula] >gi|355491608|gb|AES72811.1| Protein kinase [Medicago truncatula]
CL10467.Contig4_All	2272	1.5453	1.122	0	Protein kinase [Medicago truncatula] >gi|355491608|gb|AES72811.1| Protein kinase [Medicago truncatula]
CL10468.Contig1_All	2418	0.0567	0.1212	0	PREDICTED: lon protease homolog 1, mitochondrial-like [Glycine max]
CL10468.Contig2_All	3337	7.6856	10.1152	0	PREDICTED: lon protease homolog 1, mitochondrial-like [Glycine max]
CL10469.Contig1_All	444	3.2125	0.264	--	--
CL10469.Contig2_All	262	0	1.4538	--	--
CL1047.Contig1_All	268	3.4799	0.4373	--	--
CL1047.Contig2_All	214	2.4354	0	--	--
CL10470.Contig1_All	2012	8.2208	6.597	0	acyl-CoA:diacylglycerol acyltransferase 1 [Olea europaea]
CL10470.Contig2_All	271	2.328	0	--	--
CL10470.Contig3_All	925	0	2.9776	1e-147	acyl-CoA:diacylglycerol acyltransferase 1 [Olea europaea]
CL10471.Contig1_All	419	3.0769	0	--	--
CL10471.Contig2_All	333	0	0.9679	--	--
CL10472.Contig1_All	405	5.1473	0.6511	--	--
CL10472.Contig2_All	357	0.2305	0	--	--
CL10472.Contig3_All	246	0	2.3822	--	--
CL10473.Contig1_All	249	0.661	0.353	9e-15	PREDICTED: uncharacterized protein LOC100780762 [Glycine max]
CL10473.Contig2_All	240	0	0.4883	9e-15	PREDICTED: uncharacterized protein LOC100780762 [Glycine max]
CL10474.Contig1_All	1204	0.2278	10.4402	1e-130	PREDICTED: uncharacterized protein HI_0077-like [Glycine max]
CL10474.Contig2_All	1196	8.096	3.5523	1e-125	PREDICTED: uncharacterized protein HI_0077-like [Glycine max]
CL10475.Contig1_All	588	2.9389	0.0498	7e-06	PREDICTED: hypothetical protein [Vitis vinifera]
CL10475.Contig2_All	327	0	0	3e-06	PREDICTED: hypothetical protein [Vitis vinifera]
CL10476.Contig1_All	1337	15.0588	12.3602	2e-80	PREDICTED: eukaryotic translation initiation factor 3 subunit J-like [Glycine max]
CL10476.Contig2_All	1288	9.6899	19.2456	2e-82	PREDICTED: eukaryotic translation initiation factor 3 subunit J-like [Glycine max]
CL10477.Contig1_All	551	3.3852	2.0207	6e-49	AT3g49400/F2K15_260 [Arabidopsis thaliana]
CL10477.Contig2_All	388	0.4242	0	2e-35	AT3g49400/F2K15_260 [Arabidopsis thaliana]
CL10478.Contig1_All	877	77.348	20.3802	3e-44	PREDICTED: non-specific lipid-transfer protein-like protein At5g64080-like [Glycine max]
CL10478.Contig2_All	248	44.5736	42.1788	3e-19	xylogen protein 1 [Zinnia elegans]
CL10478.Contig3_All	337	1.5465	0	2e-20	xylogen protein 1 [Zinnia elegans]
CL10478.Contig4_All	775	5.8399	36.7109	8e-45	PREDICTED: non-specific lipid-transfer protein-like protein At5g64080-like [Glycine max]
CL10479.Contig1_All	935	0	2.2563	2e-22	anther ethylene-upregulated protein ER1 [Nicotiana tabacum]
CL10479.Contig2_All	920	0	1.7198	1e-21	anther ethylene-upregulated protein ER1 [Nicotiana tabacum]
CL10479.Contig3_All	336	2.6124	0.0872	--	--
CL1048.Contig1_All	901	4.1099	15.5121	--	--
CL1048.Contig2_All	313	4.4694	1.685	--	--
CL10480.Contig1_All	3710	4.3474	13.4104	0	PREDICTED: uncharacterized protein LOC100787602 [Glycine max]
CL10480.Contig2_All	3791	14.2902	7.6672	0	PREDICTED: uncharacterized protein LOC100787602 [Glycine max]
CL10480.Contig3_All	1318	12.8409	12.3161	1e-139	PREDICTED: uncharacterized protein LOC100779982 [Glycine max]
CL10481.Contig1_All	1251	0.1754	10.5164	6e-90	Transcripteion factor [Medicago truncatula] >gi|355495940|gb|AES77143.1| Transcripteion factor [Medicago truncatula]
CL10481.Contig2_All	1279	7.3776	4.1007	4e-90	Transcripteion factor [Medicago truncatula] >gi|355495940|gb|AES77143.1| Transcripteion factor [Medicago truncatula]
CL10482.Contig1_All	559	0	11.6888	--	--
CL10482.Contig2_All	426	3.8634	0.1376	--	--
CL10483.Contig1_All	783	0	0.7484	--	--
CL10483.Contig2_All	528	0	1.0544	--	--
CL10483.Contig3_All	323	0	1.4514	--	--
CL10483.Contig4_All	266	1.3406	1.9828	--	--
CL10484.Contig1_All	1500	18.5792	23.5187	1e-166	PREDICTED: uncharacterized protein LOC100785919 [Glycine max]
CL10484.Contig2_All	2052	7.3922	6.24	1e-170	PREDICTED: uncharacterized protein LOC100793448 [Glycine max]
CL10485.Contig1_All	355	0.3863	1.4031	8e-22	SET domain protein [Populus trichocarpa] >gi|222843369|gb|EEE80916.1| SET domain protein [Populus trichocarpa]
CL10485.Contig2_All	1673	1.9839	4.5886	0	SET domain protein [Populus trichocarpa] >gi|222843369|gb|EEE80916.1| SET domain protein [Populus trichocarpa]
CL10485.Contig3_All	1405	4.8417	0.7091	0	SET domain protein [Populus trichocarpa] >gi|222843369|gb|EEE80916.1| SET domain protein [Populus trichocarpa]
CL10486.Contig1_All	279	0.3933	0.21	--	--
CL10486.Contig2_All	244	0	0.1201	--	--
CL10487.Contig1_All	244	2.0235	0.1201	--	--
CL10487.Contig2_All	281	0	3.2325	--	--
CL10488.Contig1_All	2213	7.3502	27.0233	0	protein phosphatase 2C (PP2C) [Fagus sylvatica]
CL10488.Contig2_All	1837	34.7316	18.1993	0	protein phosphatase 2C (PP2C) [Fagus sylvatica]
CL10489.Contig1_All	315	0	3.1626	--	--
CL10489.Contig2_All	298	0.3682	1.3765	--	--
CL1049.Contig1_All	539	4.5292	1.1416	--	--
CL1049.Contig2_All	264	1.5585	1.2209	--	--
CL10490.Contig1_All	349	3.0652	3.3582	--	--
CL10490.Contig2_All	445	4.2532	5.7943	--	--
CL10491.Contig1_All	922	57.9241	26.4405	2e-48	U1 small nuclear ribonucleoprotein 70 kDa [Medicago truncatula] >gi|355523492|gb|AET03946.1| U1 small nuclear ribonucleoprotein 70 kDa [Medicago truncatula]
CL10491.Contig2_All	725	28.9433	72.9889	4e-49	PREDICTED: U1 small nuclear ribonucleoprotein 70 kDa-like [Glycine max]
CL10492.Contig1_All	217	0	1.6203	3e-10	unnamed protein product [Vitis vinifera]
CL10492.Contig2_All	863	2.9559	4.7533	4e-71	UDP-N-acetylmuramoylalanine-D-glutamate ligase [Physcomitrella patens]
CL10493.Contig1_All	370	0	3.326	--	--
CL10493.Contig2_All	1316	0	6.7685	--	--
CL10494.Contig1_All	1611	23.1222	20.334	5e-60	Os04g0166600 [Oryza sativa Japonica Group] >gi|113563709|dbj|BAF14052.1| Os04g0166600 [Oryza sativa Japonica Group]
CL10494.Contig2_All	1210	5.622	5.0368	6e-60	Os04g0166600 [Oryza sativa Japonica Group] >gi|113563709|dbj|BAF14052.1| Os04g0166600 [Oryza sativa Japonica Group]
CL10495.Contig1_All	650	0.844	17.9861	3e-19	uncharacterized protein [Arabidopsis thaliana] >gi|330253371|gb|AEC08465.1| uncharacterized protein [Arabidopsis thaliana]
CL10495.Contig2_All	621	7.1998	0	3e-19	uncharacterized protein [Arabidopsis thaliana] >gi|330253371|gb|AEC08465.1| uncharacterized protein [Arabidopsis thaliana]
CL10496.Contig1_All	2402	9.307	7.502	1e-157	PREDICTED: uncharacterized protein LOC100808920 [Glycine max]
CL10496.Contig2_All	1217	1.0593	2.841	4e-96	PREDICTED: uncharacterized protein LOC100815206 [Glycine max]
CL10497.Contig1_All	574	3.2973	2.6034	4e-20	Transcription elongation factor (TFIIS) family protein [Arabidopsis thaliana] >gi|332659463|gb|AEE84863.1| Transcription elongation factor (TFIIS) family protein [Arabidopsis thaliana]
CL10497.Contig2_All	496	0.0553	0.8861	3e-20	Transcription elongation factor (TFIIS) family protein [Arabidopsis thaliana] >gi|332659463|gb|AEE84863.1| Transcription elongation factor (TFIIS) family protein [Arabidopsis thaliana]
CL10498.Contig1_All	1327	17.1566	36.3885	1e-161	PREDICTED: similar to Probable pyridoxal biosynthesis protein PDX1 [Vitis vinifera]
CL10498.Contig2_All	1179	15.425	25.0261	1e-159	PREDICTED: similar to Probable pyridoxal biosynthesis protein PDX1 [Vitis vinifera]
CL10499.Contig1_All	360	0.3048	0	--	--
CL10499.Contig2_All	381	0	0	--	--
CL105.Contig1_All	387	1.8428	0.6814	--	--
CL105.Contig2_All	259	0	1.3576	--	--
CL1050.Contig1_All	1043	1.6042	2.3598	3e-45	PREDICTED: uncharacterized protein LOC100814552 [Glycine max]
CL1050.Contig2_All	724	0.0758	0	2e-45	PREDICTED: uncharacterized protein LOC100814552 [Glycine max]
CL10500.Contig1_All	339	0	0.6915	--	--
CL10500.Contig2_All	268	0	0.656	--	--
CL10500.Contig3_All	376	7.0034	2.104	--	--
CL10501.Contig1_All	677	0	2.5968	--	--
CL10501.Contig2_All	657	0	0	--	--
CL10501.Contig3_All	600	0	0	--	--
CL10501.Contig4_All	580	0	0	--	--
CL10501.Contig5_All	473	5.5092	7.0619	--	--
CL10501.Contig6_All	753	4.7356	0	--	--
CL10502.Contig1_All	457	1.4405	0	7e-11	Rhamnogalacturonate lyase [Medicago truncatula] >gi|355492757|gb|AES73960.1| Rhamnogalacturonate lyase [Medicago truncatula]
CL10502.Contig2_All	259	0.3177	0	6e-11	Rhamnogalacturonate lyase [Medicago truncatula] >gi|355492757|gb|AES73960.1| Rhamnogalacturonate lyase [Medicago truncatula]
CL10503.Contig1_All	223	1.5991	0.657	2e-12	PREDICTED: omega-hydroxypalmitate O-feruloyl transferase-like [Glycine max]
CL10503.Contig2_All	1413	12.1328	5.433	1e-168	PREDICTED: omega-hydroxypalmitate O-feruloyl transferase-like [Glycine max]
CL10504.Contig1_All	1536	1.5179	9.5189	1e-134	PREDICTED: uncharacterized protein LOC100794292 [Glycine max]
CL10504.Contig2_All	285	0	0.1028	--	--
CL10505.Contig1_All	677	2.7146	0	--	--
CL10505.Contig2_All	583	5.5048	0	--	--
CL10506.Contig1_All	488	2.1921	0.1801	--	--
CL10506.Contig2_All	307	2.1444	1.718	--	--
CL10507.Contig1_All	786	2.6174	8.313	6e-27	PREDICTED: uncharacterized protein LOC100812629 [Glycine max]
CL10507.Contig2_All	762	28.9418	5.7294	6e-27	PREDICTED: uncharacterized protein LOC100812629 [Glycine max]
CL10508.Contig1_All	814	4.1785	1.1519	9e-74	PREDICTED: uncharacterized protein LOC100818516 [Glycine max]
CL10508.Contig2_All	788	2.3322	3.7555	9e-74	PREDICTED: uncharacterized protein LOC100818516 [Glycine max]
CL10508.Contig3_All	423	0.6485	0.4849	1e-46	PREDICTED: uncharacterized protein LOC100807454 [Glycine max]
CL10509.Contig1_All	434	0	6.0087	--	--
CL10509.Contig2_All	334	0	2.7195	--	--
CL1051.Contig1_All	527	4.7885	5.2819	1e-67	PREDICTED: dephospho-CoA kinase domain-containing protein-like isoform 1 [Glycine max] >gi|356505552|ref|XP_003521554.1| PREDICTED: dephospho-CoA kinase domain-containing protein-like isoform 2 [Glycine max]
CL1051.Contig2_All	831	0.8252	0.0353	1e-82	PREDICTED: dephospho-CoA kinase domain-containing protein-like isoform 1 [Glycine max] >gi|356505552|ref|XP_003521554.1| PREDICTED: dephospho-CoA kinase domain-containing protein-like isoform 2 [Glycine max]
CL1051.Contig3_All	950	3.0606	5.4592	1e-82	PREDICTED: dephospho-CoA kinase domain-containing protein-like isoform 1 [Glycine max] >gi|356505552|ref|XP_003521554.1| PREDICTED: dephospho-CoA kinase domain-containing protein-like isoform 2 [Glycine max]
CL10510.Contig1_All	246	0	3.9306	--	--
CL10510.Contig2_All	444	2.3476	1.0559	--	--
CL10511.Contig1_All	413	0.797	1.9865	--	--
CL10511.Contig2_All	342	1.4437	0.9424	--	--
CL10511.Contig3_All	217	3.4129	1.7553	--	--
CL10512.Contig1_All	542	3.9981	0.3784	--	--
CL10512.Contig2_All	302	0	1.1643	--	--
CL10513.Contig1_All	537	8.0706	1.255	--	--
CL10513.Contig2_All	637	0.0431	7.4057	--	--
CL10514.Contig1_All	294	0	2.1926	--	--
CL10514.Contig2_All	224	0	0.7848	--	--
CL10515.Contig1_All	1617	1.6115	2.3919	0	PREDICTED: beta-glucosidase 18-like [Glycine max]
CL10515.Contig2_All	1730	2.2515	1.5243	0	PREDICTED: beta-glucosidase 18-like [Glycine max]
CL10515.Contig3_All	540	0.508	0.0543	3e-47	PREDICTED: beta-glucosidase 18-like [Glycine max]
CL10516.Contig1_All	1513	9.7899	4.6285	1e-134	Protein farnesyltransferase/geranylgeranyltransferase type-1 subunit alpha [Medicago truncatula] >gi|355486544|gb|AES67747.1| Protein farnesyltransferase/geranylgeranyltransferase type-1 subunit alpha [Medicago truncatula]
CL10516.Contig2_All	1216	10.4667	20.337	1e-135	Protein farnesyltransferase/geranylgeranyltransferase type-1 subunit alpha [Medicago truncatula] >gi|355486544|gb|AES67747.1| Protein farnesyltransferase/geranylgeranyltransferase type-1 subunit alpha [Medicago truncatula]
CL10517.Contig1_All	460	0.2385	0.7644	3e-52	receptor-like kinase [Glycine max] >gi|223452345|gb|ACM89500.1| receptor-like kinase [Glycine max]
CL10517.Contig2_All	499	3.0233	1.2331	7e-56	ATP-binding/protein serine/threonine kinase [Medicago truncatula] >gi|355523888|gb|AET04342.1| ATP-binding/protein serine/threonine kinase [Medicago truncatula]
CL10517.Contig3_All	557	2.5115	6.4177	3e-60	ATP-binding/protein serine/threonine kinase [Medicago truncatula] >gi|355523888|gb|AET04342.1| ATP-binding/protein serine/threonine kinase [Medicago truncatula]
CL10518.Contig1_All	477	57.7351	30.8978	1e-58	JHL03K20.8 [Jatropha curcas]
CL10518.Contig2_All	473	0.116	8.053	8e-58	Os03g0123100 [Oryza sativa Japonica Group] >gi|113547273|dbj|BAF10716.1| Os03g0123100 [Oryza sativa Japonica Group]
CL10519.Contig1_All	2130	0.4765	2.0084	0	armadillo [Phaseolus vulgaris]
CL10519.Contig2_All	1840	0.2534	0.4937	0	armadillo [Phaseolus vulgaris]
CL10519.Contig3_All	1836	0.8068	0.4628	0	armadillo [Phaseolus vulgaris]
CL10519.Contig4_All	2087	6.7162	2.3025	0	armadillo [Phaseolus vulgaris]
CL1052.Contig1_All	433	6.2082	15.2932	4e-46	uncharacterized protein LOC100305791 [Glycine max]
CL1052.Contig2_All	945	21.1892	31.13	7e-39	uncharacterized protein LOC100305791 [Glycine max]
CL10520.Contig1_All	249	0	4.1186	--	--
CL10520.Contig2_All	233	0.7063	1.6348	--	--
CL10521.Contig1_All	848	0	0.7602	--	--
CL10521.Contig2_All	687	0	0.7677	--	--
CL10522.Contig1_All	1147	3.2285	0.281	--	--
CL10522.Contig2_All	623	0	5.3616	--	--
CL10523.Contig1_All	265	0.207	0	4e-22	similar to pathogenesis-related protein STH-2 [Solanum lycopersicum] >gi|62751099|dbj|BAD95797.1| similar to pathogenesis-related protein STH-2 [Solanum lycopersicum]
CL10523.Contig2_All	651	0.3792	3.3757	4e-52	Pathogenesis-related protein [Medicago truncatula] >gi|355510765|gb|AES91907.1| Pathogenesis-related protein [Medicago truncatula]
CL10524.Contig1_All	1494	4.3513	13.2382	0	PREDICTED: oligopeptidase A-like [Glycine max]
CL10524.Contig2_All	2717	47.7626	47.6446	0	PREDICTED: oligopeptidase A-like [Glycine max]
CL10525.Contig1_All	311	2.5578	1.4132	3e-07	unnamed protein product [Vitis vinifera]
CL10525.Contig2_All	429	9.0154	2.3905	5e-08	unnamed protein product [Vitis vinifera]
CL10526.Contig1_All	933	3.822	4.5223	1e-111	pentatricopeptide repeat-containing protein [Arabidopsis lyrata subsp. lyrata] >gi|297323933|gb|EFH54354.1| pentatricopeptide repeat-containing protein [Arabidopsis lyrata subsp. lyrata]
CL10526.Contig2_All	254	1.1879	0	2e-12	pentatricopeptide repeat-containing protein [Arabidopsis lyrata subsp. lyrata] >gi|297323933|gb|EFH54354.1| pentatricopeptide repeat-containing protein [Arabidopsis lyrata subsp. lyrata]
CL10527.Contig1_All	327	0.2517	2.3297	1e-22	Zinc finger MYM-type protein [Medicago truncatula] >gi|355516931|gb|AES98554.1| Zinc finger MYM-type protein [Medicago truncatula]
CL10527.Contig2_All	225	0	1.4325	9e-23	PREDICTED: uncharacterized protein LOC100819269 [Glycine max]
CL10527.Contig3_All	437	2.2597	0.9387	6e-46	PREDICTED: uncharacterized protein LOC100819269 [Glycine max]
CL10528.Contig1_All	246	0	0.4764	--	--
CL10528.Contig2_All	579	1.0896	0	--	--
CL10528.Contig3_All	547	0.702	0	--	--
CL10529.Contig1_All	250	0	3.7505	--	--
CL10529.Contig2_All	988	82.2342	87.1309	4e-63	PREDICTED: uncharacterized protein LOC100795821 [Glycine max]
CL1053.Contig1_All	218	5.033	0	9e-13	PREDICTED: homeobox-leucine zipper protein ANTHOCYANINLESS 2-like [Glycine max]
CL1053.Contig2_All	2282	0.0361	0.0257	0	HD domain class transcription factor [Malus x domestica]
CL1053.Contig3_All	3390	6.5379	7.1134	0	cutin deficient 2 [Solanum lycopersicum] >gi|255529749|gb|ACU12849.1| cutin deficient 2 [Solanum lycopersicum]
CL10530.Contig1_All	213	1.2878	0	--	--
CL10530.Contig2_All	222	0	1.0559	--	--
CL10531.Contig1_All	1003	0.3555	1.5191	1e-70	PREDICTED: uncharacterized protein LOC100787224 [Glycine max]
CL10531.Contig2_All	3557	5.5446	6.9442	1e-154	PREDICTED: uncharacterized protein LOC100786623 [Glycine max]
CL10532.Contig1_All	1057	4.2819	2.578	1e-98	GATA domain class transcription factor [Malus x domestica]
CL10532.Contig2_All	721	3.7283	2.5603	2e-87	PREDICTED: GATA transcription factor 12-like [Glycine max]
CL10533.Contig1_All	216	0	5.6973	--	--
CL10533.Contig2_All	228	6.2559	0	--	--
CL10534.Contig1_All	1320	90.1031	71.1429	1e-130	Proteasome subunit beta type [Medicago truncatula] >gi|355497331|gb|AES78534.1| Proteasome subunit beta type [Medicago truncatula]
CL10534.Contig2_All	1183	0	14.2664	1e-130	Proteasome subunit beta type [Medicago truncatula] >gi|355497331|gb|AES78534.1| Proteasome subunit beta type [Medicago truncatula]
CL10534.Contig3_All	1239	2.878	6.3851	1e-129	Proteasome subunit beta type [Medicago truncatula] >gi|355497331|gb|AES78534.1| Proteasome subunit beta type [Medicago truncatula]
CL10535.Contig1_All	2061	0.7852	0.8246	0	DNA-(apurinic or apyrimidinic site) lyase [Medicago truncatula] >gi|355523340|gb|AET03794.1| DNA-(apurinic or apyrimidinic site) lyase [Medicago truncatula]
CL10535.Contig2_All	1980	0.4018	0.1184	0	DNA-(apurinic or apyrimidinic site) lyase [Medicago truncatula] >gi|355523340|gb|AET03794.1| DNA-(apurinic or apyrimidinic site) lyase [Medicago truncatula]
CL10536.Contig1_All	1298	3.3812	0	4e-10	PREDICTED: uncharacterized protein LOC100782882 [Glycine max]
CL10536.Contig2_All	1399	7.9996	0	4e-10	PREDICTED: uncharacterized protein LOC100782882 [Glycine max]
CL10537.Contig1_All	308	1.514	1.9978	1e-38	PREDICTED: uncharacterized protein LOC100782680 [Glycine max]
CL10537.Contig2_All	1029	7.7571	8.0869	1e-128	PREDICTED: uncharacterized protein LOC100812937 [Glycine max]
CL10538.Contig1_All	874	0	2.749	--	--
CL10538.Contig2_All	765	14.8444	2.4896	--	--
CL10539.Contig1_All	1226	27.6984	38.3107	1e-176	UDP-glucose 4-epimerase [Medicago truncatula] >gi|355512316|gb|AES93939.1| UDP-glucose 4-epimerase [Medicago truncatula]
CL10539.Contig2_All	225	1.9506	0.2605	2e-37	PREDICTED: UDP-glucose 4-epimerase GEPI48-like [Glycine max]
CL1054.Contig1_All	1753	0	16.8316	3e-77	PREDICTED: DEAD-box ATP-dependent RNA helicase 10-like [Glycine max]
CL1054.Contig2_All	1383	0	30.36	1e-52	PREDICTED: DEAD-box ATP-dependent RNA helicase 10-like [Glycine max]
CL1054.Contig3_All	226	0	5.186	--	--
CL1054.Contig4_All	214	0	0	--	--
CL10540.Contig1_All	523	1.7832	0	--	--
CL10540.Contig2_All	460	0.7156	0	--	--
CL10541.Contig1_All	2495	2.6056	2.5484	1e-117	PREDICTED: uncharacterized protein LOC100803427 [Glycine max]
CL10541.Contig2_All	4321	5.5545	7.2557	0	PREDICTED: uncharacterized protein LOC100803427 [Glycine max]
CL10542.Contig1_All	290	2.2701	1.7176	--	--
CL10542.Contig2_All	307	0.268	1.4316	--	--
CL10543.Contig1_All	573	7.9944	11.5055	3e-49	RecName: Full=Anaphase-promoting complex subunit 11; AltName: Full=Cyclosome subunit 11 >gi|16197625|gb|AAL13436.1| anaphase promoting complex subunit 11 [Arabidopsis thaliana]
CL10543.Contig2_All	388	10.675	5.5883	--	--
CL10544.Contig1_All	656	0.1673	7.9058	2e-39	Elongin-A [Medicago truncatula] >gi|355488966|gb|AES70169.1| Elongin-A [Medicago truncatula]
CL10544.Contig2_All	341	1.4479	0	7e-23	Elongin-A [Medicago truncatula] >gi|355488966|gb|AES70169.1| Elongin-A [Medicago truncatula]
CL10545.Contig1_All	276	0	0.9555	--	--
CL10545.Contig2_All	299	13.3939	0	--	--
CL10546.Contig1_All	319	0	7.5318	--	--
CL10546.Contig2_All	293	2.0596	0	--	--
CL10547.Contig1_All	1403	0	3.5921	--	--
CL10547.Contig2_All	709	0	0.1653	--	--
CL10547.Contig3_All	203	0.2702	1.299	--	--
CL10547.Contig4_All	860	40.0923	75.0233	3e-77	ribosomal protein L24 [Cucumis melo var. cantalupensis]
CL10548.Contig1_All	1171	1.4523	0.4754	1e-128	PREDICTED: pentatricopeptide repeat-containing protein At2g35130-like [Glycine max]
CL10548.Contig2_All	2336	7.3507	5.2806	0	PREDICTED: pentatricopeptide repeat-containing protein At2g35130-like [Glycine max]
CL10548.Contig3_All	433	0.5068	6.9699	--	--
CL10549.Contig1_All	357	0	10.6697	--	--
CL10549.Contig2_All	313	0	9.2676	--	--
CL1055.Contig1_All	271	0.6073	4.9735	--	--
CL1055.Contig2_All	753	4.5899	4.0857	--	--
CL10550.Contig1_All	592	21.0358	19.0058	6e-80	GDP-D-mannose-3',5'-epimerase [Ribes nigrum]
CL10550.Contig2_All	609	0	11.4027	6e-79	GDP-D-mannose-3',5'-epimerase [Ribes nigrum]
CL10550.Contig3_All	1784	318.166	421.92	0	GDP-D-mannose-3',5'-epimerase [Ribes nigrum]
CL10551.Contig1_All	515	0.9055	0.8534	--	--
CL10551.Contig2_All	475	3.6958	3.5778	--	--
CL10552.Contig1_All	340	1.9362	3.0162	--	--
CL10552.Contig2_All	234	0	0.8765	--	--
CL10553.Contig1_All	339	3.5602	0.8643	2e-09	PREDICTED: ARM REPEAT PROTEIN INTERACTING WITH ABF2-like [Glycine max]
CL10553.Contig2_All	684	5.895	7.111	3e-65	PREDICTED: ARM REPEAT PROTEIN INTERACTING WITH ABF2-like [Glycine max]
CL10554.Contig1_All	284	7.8233	15.8884	3e-23	PREDICTED: actin-1-like [Brachypodium distachyon]
CL10554.Contig2_All	214	0	0	3e-23	PREDICTED: actin-1-like [Brachypodium distachyon]
CL10555.Contig1_All	560	1.3715	3.7149	5e-06	hypothetical protein VITISV_041422 [Vitis vinifera]
CL10555.Contig2_All	436	8.4932	2.2177	6e-06	hypothetical protein VITISV_041422 [Vitis vinifera]
CL10556.Contig1_All	2507	29.7057	26.145	0	PREDICTED: probable NOT transcription complex subunit VIP2-like [Glycine max]
CL10556.Contig2_All	245	0	0	--	--
CL10557.Contig1_All	250	0.8778	2.1096	--	--
CL10557.Contig2_All	2425	12.5103	38.0848	0	uncharacterized protein [Arabidopsis thaliana] >gi|18450363|gb|AAK82505.2| AT5g43400/MWF20_9 [Arabidopsis thaliana] >gi|25090369|gb|AAN72286.1| At5g43400/MWF20_9 [Arabidopsis thaliana] >gi|332007573|gb|AED94956.1| uncharacterized protein [Arabidopsis thaliana]
CL10558.Contig1_All	1502	2.3924	12.563	1e-173	ent-kaurenoic acid 13-hydroxylase [Stevia rebaudiana] >gi|189418962|gb|ACD93722.1| ent-kaurenoic acid 13-hydroxylase [Stevia rebaudiana]
CL10558.Contig2_All	1212	2.3764	4.956	1e-151	PREDICTED: cytochrome P450 716B2-like isoform 1 [Glycine max]
CL10558.Contig3_All	692	0	7.5792	8e-89	cytochrome P450 [Populus trichocarpa] >gi|222846355|gb|EEE83902.1| cytochrome P450 [Populus trichocarpa]
CL10559.Contig1_All	1129	0.9232	7.3706	3e-91	PREDICTED: uncharacterized protein LOC100794759 [Glycine max]
CL10559.Contig2_All	1258	5.2985	3.1443	5e-90	PREDICTED: uncharacterized protein LOC100794759 [Glycine max]
CL1056.Contig1_All	655	2.8477	0.1342	--	--
CL1056.Contig2_All	577	0	0	--	--
CL10560.Contig1_All	351	3.9855	1.2522	7e-25	PREDICTED: uncharacterized protein LOC100778486 [Glycine max]
CL10560.Contig2_All	297	0	3.6502	6e-24	uncharacterized protein [Arabidopsis thaliana] >gi|145332703|ref|NP_001078217.1| uncharacterized protein [Arabidopsis thaliana] >gi|332643803|gb|AEE77324.1| uncharacterized protein [Arabidopsis thaliana] >gi|332643804|gb|AEE77325.1| uncharacterized protein [Arabidopsis thaliana]
CL10561.Contig1_All	467	24.1407	38.3983	2e-41	PREDICTED: ubiquitin-fold modifier 1-like [Glycine max]
CL10561.Contig2_All	721	11.3752	9.1031	2e-41	Ubiquitin-fold modifier [Medicago truncatula] >gi|355516121|gb|AES97744.1| Ubiquitin-fold modifier [Medicago truncatula]
CL10562.Contig1_All	1070	0.3076	4.2171	--	--
CL10562.Contig2_All	225	1.0972	0.1302	--	--
CL10563.Contig1_All	1742	18.9112	25.3479	1e-132	Pre-mRNA-splicing factor cwc25 [Medicago truncatula] >gi|355483448|gb|AES64651.1| Pre-mRNA-splicing factor cwc25 [Medicago truncatula]
CL10563.Contig2_All	1096	35.3886	10.2392	7e-47	Pre-mRNA-splicing factor cwc25 [Medicago truncatula] >gi|355483448|gb|AES64651.1| Pre-mRNA-splicing factor cwc25 [Medicago truncatula]
CL10564.Contig1_All	2745	0	0.2562	0	PREDICTED: uncharacterized protein LOC100810300 [Glycine max]
CL10564.Contig2_All	2805	0.0978	0.2403	0	PREDICTED: uncharacterized protein LOC100810300 [Glycine max]
CL10565.Contig1_All	209	0	1.6823	--	--
CL10565.Contig2_All	222	0	1.3198	--	--
CL10566.Contig1_All	344	1.7542	0.9369	--	--
CL10566.Contig2_All	310	0	1.2287	--	--
CL10567.Contig1_All	355	0	10.4822	--	--
CL10567.Contig2_All	322	0	8.4626	--	--
CL10568.Contig1_All	718	0	0	--	--
CL10568.Contig2_All	672	0.0816	0	--	--
CL10568.Contig3_All	284	0.7727	0	--	--
CL10569.Contig1_All	468	0	0.1252	--	--
CL10569.Contig2_All	428	0	0	--	--
CL10569.Contig3_All	426	0	0	--	--
CL10569.Contig4_All	386	0	0	--	--
CL1057.Contig1_All	939	15.6868	9.2052	5e-18	nbs-lrr resistance protein [Populus trichocarpa] >gi|222842021|gb|EEE79568.1| nbs-lrr resistance protein [Populus trichocarpa]
CL1057.Contig2_All	659	9.1156	15.1616	3e-06	cc-nbs-lrr resistance protein [Populus trichocarpa] >gi|222832449|gb|EEE70926.1| cc-nbs-lrr resistance protein [Populus trichocarpa]
CL1057.Contig3_All	2977	12.8811	14.0352	3e-98	cc-nbs-lrr resistance protein [Populus trichocarpa] >gi|222843299|gb|EEE80846.1| cc-nbs-lrr resistance protein [Populus trichocarpa]
CL10570.Contig1_All	2210	26.1639	33.7422	0	EH-domain-containing protein [Medicago truncatula] >gi|355518966|gb|AET00590.1| EH-domain-containing protein [Medicago truncatula]
CL10570.Contig2_All	310	10.5295	17.3914	6e-44	Os02g0158100 [Oryza sativa Japonica Group] >gi|113535485|dbj|BAF07868.1| Os02g0158100 [Oryza sativa Japonica Group]
CL10571.Contig1_All	583	1.6467	0	--	--
CL10571.Contig2_All	352	1.4806	0	--	--
CL10571.Contig3_All	303	1.6295	0	--	--
CL10572.Contig1_All	293	1.1234	0	--	--
CL10572.Contig2_All	211	0.39	0	--	--
CL10573.Contig1_All	1823	29.5816	37.6103	0	PREDICTED: probable phenylalanyl-tRNA synthetase alpha chain-like isoform 1 [Glycine max]
CL10573.Contig2_All	1382	0.0198	14.9047	1e-174	PREDICTED: probable phenylalanyl-tRNA synthetase alpha chain-like isoform 1 [Glycine max]
CL10574.Contig1_All	636	22.427	15.1571	3e-40	PREDICTED: nucleolysin TIAR-like [Glycine max]
CL10574.Contig2_All	554	17.7255	15.285	2e-54	PREDICTED: nucleolysin TIAR-like [Glycine max]
CL10575.Contig1_All	348	1.4188	1.3472	3e-12	RNA-directed DNA polymerase (Reverse transcriptase) [Medicago truncatula]
CL10575.Contig2_All	237	0	0.4945	2e-08	RNA-directed DNA polymerase [Arachis hypogaea]
CL10576.Contig1_All	456	0	1.4136	3e-51	PREDICTED: uncharacterized protein LOC100812781 [Glycine max]
CL10576.Contig2_All	1047	0	3.2183	2e-69	PREDICTED: uncharacterized protein LOC100812781 [Glycine max]
CL10576.Contig3_All	654	14.5119	11.8278	1e-70	PREDICTED: uncharacterized protein LOC100812781 [Glycine max]
CL10577.Contig1_All	204	0.6723	2.4417	--	--
CL10577.Contig2_All	241	1.8211	0	--	--
CL10578.Contig1_All	422	5.395	0	--	--
CL10578.Contig2_All	282	0.5836	0	--	--
CL10579.Contig1_All	412	0	2.3469	--	--
CL10579.Contig2_All	273	0	0.1073	--	--
CL1058.Contig1_All	325	0.3376	2.2539	--	--
CL1058.Contig2_All	251	0	2.5682	--	--
CL10580.Contig1_All	1115	31.0954	37.3419	1e-109	Charged multivesicular body protein [Medicago truncatula] >gi|355480725|gb|AES61928.1| Charged multivesicular body protein [Medicago truncatula] >gi|355503015|gb|AES84218.1| Charged multivesicular body protein [Medicago truncatula]
CL10580.Contig2_All	275	0.0997	12.7857	--	--
CL10581.Contig1_All	812	0	2.7063	--	--
CL10581.Contig2_All	797	0	4.1175	--	--
CL10581.Contig3_All	246	1.4495	0	--	--
CL10582.Contig1_All	980	39.0456	39.9446	1e-100	PREDICTED: autophagy-related protein 101-like [Glycine max]
CL10582.Contig2_All	305	1.7087	8.3579	7e-10	PREDICTED: autophagy-related protein 101-like [Glycine max]
CL10583.Contig1_All	1712	0.7691	1.0954	0	PREDICTED: probable methyltransferase PMT23-like [Glycine max]
CL10583.Contig2_All	1729	0.3966	0.644	0	PREDICTED: probable methyltransferase PMT23-like [Glycine max]
CL10584.Contig1_All	245	1.6794	0.4784	--	--
CL10584.Contig2_All	220	1.6209	4.7947	--	--
CL10585.Contig1_All	1639	10.0749	3.5576	1e-103	PREDICTED: uncharacterized protein LOC100789136 [Glycine max]
CL10585.Contig2_All	1677	1.3903	7.0063	1e-105	PREDICTED: uncharacterized protein LOC100789136 [Glycine max]
CL10586.Contig1_All	840	0.2612	0.0349	7e-08	unknown protein [Arabidopsis thaliana]
CL10586.Contig2_All	804	0.2388	0.1458	7e-08	unknown protein [Arabidopsis thaliana]
CL10587.Contig1_All	2309	3.2194	6.7636	0	PREDICTED: arginine decarboxylase-like [Glycine max]
CL10587.Contig2_All	793	1.937	0.4064	1e-103	PREDICTED: arginine decarboxylase-like [Glycine max]
CL10588.Contig1_All	402	28.5899	0.5102	--	--
CL10588.Contig2_All	618	6.569	41.8648	--	--
CL10589.Contig1_All	1288	33.4994	65.1303	1e-160	peroxidase [Populus trichocarpa]
CL10589.Contig2_All	262	4.3972	1.6775	--	--
CL1059.Contig1_All	869	5.366	3.8101	1e-147	PREDICTED: eukaryotic translation initiation factor 3 subunit D-like isoform 1 [Glycine max] >gi|356555340|ref|XP_003545991.1| PREDICTED: eukaryotic translation initiation factor 3 subunit D-like isoform 2 [Glycine max]
CL1059.Contig2_All	1905	10.396	47.3579	0	PREDICTED: eukaryotic translation initiation factor 3 subunit D-like isoform 1 [Glycine max] >gi|356555340|ref|XP_003545991.1| PREDICTED: eukaryotic translation initiation factor 3 subunit D-like isoform 2 [Glycine max]
CL1059.Contig3_All	1940	5.4577	6.4341	0	PREDICTED: eukaryotic translation initiation factor 3 subunit D-like isoform 1 [Glycine max] >gi|356555340|ref|XP_003545991.1| PREDICTED: eukaryotic translation initiation factor 3 subunit D-like isoform 2 [Glycine max]
CL1059.Contig4_All	1916	4.6528	5.7653	0	PREDICTED: eukaryotic translation initiation factor 3 subunit D-like isoform 1 [Glycine max] >gi|356555340|ref|XP_003545991.1| PREDICTED: eukaryotic translation initiation factor 3 subunit D-like isoform 2 [Glycine max]
CL10590.Contig1_All	393	3.071	0	--	--
CL10590.Contig2_All	280	1.8613	0.5232	--	--
CL10591.Contig1_All	386	0	1.5941	--	--
CL10591.Contig2_All	342	0	0.6854	--	--
CL10592.Contig1_All	204	1.2101	0	--	--
CL10592.Contig2_All	524	1.7275	1.0624	--	--
CL10593.Contig1_All	235	0	4.2392	--	--
CL10593.Contig2_All	225	0	0.9116	--	--
CL10594.Contig1_All	397	0.1382	1.6975	--	--
CL10594.Contig2_All	296	0	0	--	--
CL10595.Contig1_All	588	32.1415	8.3218	6e-43	PREDICTED: uncharacterized protein LOC100818885 [Glycine max]
CL10595.Contig2_All	847	4.8577	31.4454	4e-43	PREDICTED: uncharacterized protein LOC100818885 [Glycine max]
CL10596.Contig1_All	1017	20.2285	8.6433	1e-139	PREDICTED: uncharacterized oxidoreductase ykwC-like [Glycine max]
CL10596.Contig2_All	1123	1.0014	35.1451	1e-139	PREDICTED: uncharacterized oxidoreductase ykwC-like [Glycine max]
CL10597.Contig1_All	966	0.3123	0.3337	6e-89	Pentatricopeptide repeat-containing protein [Medicago truncatula] >gi|355498545|gb|AES79748.1| Pentatricopeptide repeat-containing protein [Medicago truncatula]
CL10597.Contig2_All	1261	1.0441	0.6971	1e-104	Pentatricopeptide repeat-containing protein [Medicago truncatula] >gi|355498545|gb|AES79748.1| Pentatricopeptide repeat-containing protein [Medicago truncatula]
CL10598.Contig1_All	246	0	0	--	--
CL10598.Contig2_All	225	0	0	--	--
CL10599.Contig1_All	239	1.0329	0	9e-10	Polynucleotidyl transferase, Ribonuclease H fold [Medicago truncatula]
CL10599.Contig2_All	230	1.3119	0.7644	2e-12	gag-pol polyprotein [Phaseolus vulgaris]
CL106.Contig1_All	2460	0.0112	0.9529	2e-32	uncharacterized protein [Arabidopsis thaliana] >gi|332009356|gb|AED96739.1| uncharacterized protein [Arabidopsis thaliana]
CL106.Contig2_All	212	2.8465	0.6911	--	--
CL106.Contig3_All	4896	2.5491	1.0114	2e-78	Os04g0471400 [Oryza sativa Japonica Group] >gi|38344753|emb|CAE03057.2| OSJNBa0089K21.11 [Oryza sativa Japonica Group] >gi|113564627|dbj|BAF14970.1| Os04g0471400 [Oryza sativa Japonica Group] >gi|116310203|emb|CAH67214.1| H0418A01.7 [Oryza sativa Indica Group]
CL106.Contig4_All	4820	4.4559	3.6291	6e-63	Os04g0471400 [Oryza sativa Japonica Group] >gi|38344753|emb|CAE03057.2| OSJNBa0089K21.11 [Oryza sativa Japonica Group] >gi|113564627|dbj|BAF14970.1| Os04g0471400 [Oryza sativa Japonica Group] >gi|116310203|emb|CAH67214.1| H0418A01.7 [Oryza sativa Indica Group]
CL1060.Contig1_All	1206	4.4807	7.4345	6e-92	polyphosphoinositide binding protein [Gossypium hirsutum]
CL1060.Contig2_All	903	0	0	3e-36	PREDICTED: random slug protein 5-like [Glycine max]
CL1060.Contig3_All	741	0.2221	0	2e-36	PREDICTED: random slug protein 5-like [Glycine max]
CL1060.Contig4_All	663	0.662	6.0988	2e-61	polyphosphoinositide binding protein [Gossypium hirsutum]
CL10600.Contig1_All	1290	10.7806	7.3592	1e-121	uncharacterized protein [Arabidopsis thaliana] >gi|332191373|gb|AEE29494.1| uncharacterized protein [Arabidopsis thaliana]
CL10600.Contig2_All	499	2.0889	0	3e-30	uncharacterized protein [Arabidopsis thaliana] >gi|332191373|gb|AEE29494.1| uncharacterized protein [Arabidopsis thaliana]
CL10600.Contig3_All	664	0.0826	0	1e-39	uncharacterized protein [Arabidopsis thaliana] >gi|332191373|gb|AEE29494.1| uncharacterized protein [Arabidopsis thaliana]
CL10601.Contig1_All	408	2.2858	2.2263	--	--
CL10601.Contig2_All	550	3.0422	0.0533	--	--
CL10602.Contig1_All	408	2.8909	0	--	--
CL10602.Contig2_All	382	0.359	0	--	--
CL10603.Contig1_All	240	0	4.0288	--	--
CL10603.Contig2_All	306	14.9699	6.7028	--	--
CL10604.Contig1_All	374	2.3469	0	--	--
CL10604.Contig2_All	364	0.3768	0.0805	--	--
CL10605.Contig1_All	462	0	3.8053	--	--
CL10605.Contig2_All	393	3.6294	0	--	--
CL10606.Contig1_All	301	1.9137	0	--	--
CL10606.Contig2_All	215	0	2.5894	--	--
CL10607.Contig1_All	1143	34.0294	13.0481	4e-58	ethylene response factor 11 [Actinidia deliciosa]
CL10607.Contig2_All	969	2.208	12.0045	3e-60	ethylene response factor 11 [Actinidia deliciosa]
CL10608.Contig1_All	740	0	0.7523	1e-09	cold-induced thioredoxin domain-containing protein [Ammopiptanthus mongolicus]
CL10608.Contig2_All	662	0	0.0885	--	--
CL10609.Contig1_All	2048	0.4286	1.2304	0	PREDICTED: ribulose-1,5 bisphosphate carboxylase/oxygenase large subunit N-methyltransferase, chloroplastic-like [Glycine max]
CL10609.Contig2_All	1733	0	1.1666	0	PREDICTED: ribulose-1,5 bisphosphate carboxylase/oxygenase large subunit N-methyltransferase, chloroplastic-like [Glycine max]
CL10609.Contig3_All	1907	12.7153	8.3584	0	PREDICTED: ribulose-1,5 bisphosphate carboxylase/oxygenase large subunit N-methyltransferase, chloroplastic-like [Glycine max]
CL1061.Contig1_All	448	0	1.1119	--	--
CL1061.Contig2_All	278	0	1.2648	--	--
CL10610.Contig1_All	1202	9.6073	9.9456	5e-91	PREDICTED: protein FMP32, mitochondrial-like [Glycine max]
CL10610.Contig2_All	315	0.5225	0	3e-12	Coiled-coil domain-containing protein 90B [Medicago truncatula] >gi|355513446|gb|AES95069.1| Coiled-coil domain-containing protein 90B [Medicago truncatula]
CL10611.Contig1_All	339	0	13.8292	1e-14	PREDICTED: phosphoenolpyruvate carboxykinase [ATP]-like [Glycine max]
CL10611.Contig2_All	321	35.1205	3.1948	1e-14	PREDICTED: phosphoenolpyruvate carboxykinase [ATP]-like [Glycine max]
CL10612.Contig1_All	575	1.3834	6.1149	5e-17	predicted protein [Populus trichocarpa] >gi|222846417|gb|EEE83964.1| predicted protein [Populus trichocarpa]
CL10612.Contig2_All	556	6.0188	1.5283	9e-11	predicted protein [Populus trichocarpa] >gi|222846417|gb|EEE83964.1| predicted protein [Populus trichocarpa]
CL10613.Contig1_All	440	0	5.7269	--	--
CL10613.Contig2_All	434	3.8554	0	--	--
CL10614.Contig1_All	399	0	2.4234	--	--
CL10614.Contig2_All	384	0	5.4939	--	--
CL10615.Contig1_All	1204	3.873	19.5175	1e-164	PREDICTED: phosphoglycolate phosphatase-like [Glycine max]
CL10615.Contig2_All	1174	15.257	4.767	1e-165	PREDICTED: phosphoglycolate phosphatase-like [Glycine max]
CL10616.Contig1_All	1180	6.2298	5.885	1e-115	PREDICTED: G-type lectin S-receptor-like serine/threonine-protein kinase SD2-5-like [Glycine max]
CL10616.Contig2_All	234	0.7033	1.0017	8e-06	S-receptor kinase -like protein [Medicago truncatula] >gi|355477817|gb|AES59020.1| S-receptor kinase -like protein [Medicago truncatula]
CL10617.Contig1_All	348	0	8.0829	--	--
CL10617.Contig2_All	218	0	0.9408	--	--
CL10618.Contig1_All	1937	2.903	1.4824	1e-129	PREDICTED: uncharacterized protein LOC100780943 [Glycine max]
CL10618.Contig2_All	1857	0.2807	0.1736	1e-129	PREDICTED: uncharacterized protein LOC100780943 [Glycine max]
CL10619.Contig1_All	1440	6.9908	13.1649	1e-76	PREDICTED: uncharacterized protein LOC100800440 [Glycine max]
CL10619.Contig2_All	1454	2.3204	4.2923	1e-76	PREDICTED: uncharacterized protein LOC100800440 [Glycine max]
CL10619.Contig3_All	848	0.4852	0.7602	7e-62	RNA-binding protein with multiple splicing [Medicago truncatula] >gi|355491336|gb|AES72539.1| RNA-binding protein with multiple splicing [Medicago truncatula]
CL1062.Contig1_All	316	15.2774	24.8499	3e-45	PREDICTED: nucleolar GTP-binding protein 1-like [Glycine max]
CL1062.Contig2_All	2503	29.3806	15.2181	0	PREDICTED: nucleolar GTP-binding protein 1-like [Glycine max]
CL1062.Contig3_All	496	36.0018	30.9547	1e-49	PREDICTED: nucleolar GTP-binding protein 1-like [Glycine max]
CL1062.Contig4_All	2179	13.2681	29.7041	0	PREDICTED: nucleolar GTP-binding protein 1-like [Glycine max]
CL10620.Contig1_All	394	0	2.3054	--	--
CL10620.Contig2_All	314	0	3.0794	--	--
CL10620.Contig3_All	244	1.7987	0	--	--
CL10621.Contig1_All	1210	0	7.8216	2e-11	PREDICTED: uncharacterized protein LOC100819878 [Glycine max]
CL10621.Contig2_All	1815	0	0	2e-65	PREDICTED: uncharacterized protein LOC100819878 [Glycine max]
CL10622.Contig1_All	464	1.3006	0	4e-07	hypothetical protein AURANDRAFT_70520 [Aureococcus anophagefferens]
CL10622.Contig2_All	309	3.2845	0	--	--
CL10622.Contig3_All	1011	2.1705	0.3478	--	--
CL10623.Contig1_All	1249	11.8153	4.035	1e-158	RecName: Full=Flavonol synthase/flavanone 3-hydroxylase; AltName: Full=CitFLS; Short=FLS >gi|4126403|dbj|BAA36554.1| flavonol synthase [Citrus unshiu]
CL10623.Contig2_All	931	0.2946	1.1645	1e-85	RecName: Full=Flavonol synthase/flavanone 3-hydroxylase; AltName: Full=CitFLS; Short=FLS >gi|4126403|dbj|BAA36554.1| flavonol synthase [Citrus unshiu]
CL10624.Contig1_All	1668	13.0407	3.8646	1e-107	PREDICTED: uncharacterized protein LOC100803004 [Glycine max]
CL10624.Contig2_All	2112	1.039	4.5921	1e-107	PREDICTED: uncharacterized protein LOC100803004 [Glycine max]
CL10625.Contig1_All	284	1.9317	0.2063	--	--
CL10625.Contig2_All	263	0.1043	1.5597	--	--
CL10626.Contig1_All	1044	13.2683	8.2513	1e-127	PREDICTED: ATP-dependent Clp protease ATP-binding subunit ClpX-like [Glycine max]
CL10626.Contig2_All	934	0.2349	11.5446	1e-96	PREDICTED: ATP-dependent Clp protease ATP-binding subunit ClpX-like [Glycine max]
CL10627.Contig1_All	748	2.8603	2.4287	3e-94	PREDICTED: uncharacterized lipoprotein syc1174_c-like [Glycine max]
CL10627.Contig2_All	210	0	0	2e-23	PREDICTED: uncharacterized lipoprotein syc1174_c-like [Glycine max]
CL10628.Contig1_All	643	4.0526	0	--	--
CL10628.Contig2_All	285	1.3474	1.2337	--	--
CL10629.Contig1_All	1080	0	3.0657	6e-46	uncharacterized protein LOC100305763 [Glycine max]
CL10629.Contig2_All	769	0	0.9526	9e-33	uncharacterized protein LOC100305763 [Glycine max]
CL10629.Contig3_All	638	0	0.7348	3e-17	Magnesium-dependent phosphatase [Medicago truncatula] >gi|87162746|gb|ABD28541.1| HAD-superfamily phosphatase subfamily IIIC; TonB box, N-terminal [Medicago truncatula] >gi|355482317|gb|AES63520.1| Magnesium-dependent phosphatase [Medicago truncatula]
CL1063.Contig1_All	1070	5.2553	1.7526	9e-44	uncharacterized protein [Arabidopsis thaliana] >gi|30725702|gb|AAP37873.1| At3g25590 [Arabidopsis thaliana] >gi|332643518|gb|AEE77039.1| uncharacterized protein [Arabidopsis thaliana]
CL1063.Contig2_All	940	0.1167	3.8652	1e-44	uncharacterized protein [Arabidopsis thaliana] >gi|30725702|gb|AAP37873.1| At3g25590 [Arabidopsis thaliana] >gi|332643518|gb|AEE77039.1| uncharacterized protein [Arabidopsis thaliana]
CL10630.Contig1_All	820	0.4014	10.2195	2e-40	C2H2L domain class transcription factor [Malus x domestica]
CL10630.Contig2_All	755	52.3893	3.2987	5e-41	C2H2L domain class transcription factor [Malus x domestica]
CL10631.Contig1_All	373	0	0.707	--	--
CL10631.Contig2_All	241	0	3.6474	--	--
CL10632.Contig1_All	313	11.4803	10.5782	--	--
CL10632.Contig2_All	712	33.5169	25.885	--	--
CL10633.Contig1_All	1414	28.5744	14.4017	1e-137	Brassinosteroid signaling positive regulator-related protein [Medicago truncatula] >gi|355485323|gb|AES66526.1| Brassinosteroid signaling positive regulator-related protein [Medicago truncatula]
CL10633.Contig2_All	1385	20.9537	18.5112	1e-129	Brassinosteroid signaling positive regulator-related protein [Medicago truncatula] >gi|355485323|gb|AES66526.1| Brassinosteroid signaling positive regulator-related protein [Medicago truncatula]
CL10634.Contig1_All	264	0	0.9989	--	--
CL10634.Contig2_All	240	1.6001	0	--	--
CL10635.Contig1_All	503	0.9816	0	--	--
CL10635.Contig2_All	407	0.2696	0	--	--
CL10636.Contig1_All	776	2.5097	3.2472	3e-68	PREDICTED: pentatricopeptide repeat-containing protein At1g62670, mitochondrial-like [Glycine max]
CL10636.Contig2_All	300	2.1944	1.6604	4e-23	Pentatricopeptide repeat-containing protein [Medicago truncatula] >gi|355494820|gb|AES76023.1| Pentatricopeptide repeat-containing protein [Medicago truncatula]
CL10636.Contig3_All	939	10.1073	4.3374	1e-87	pentatricopeptide repeat-containing protein [Arabidopsis thaliana] >gi|75169918|sp|Q9CAN5.1|PPR98_ARATH RecName: Full=Pentatricopeptide repeat-containing protein At1g63080, mitochondrial; Flags: Precursor >gi|332195930|gb|AEE34051.1| pentatricopeptide repeat-containing protein [Arabidopsis thaliana]
CL10637.Contig1_All	1776	0	3.4811	--	--
CL10637.Contig2_All	1581	0	0	--	--
CL10638.Contig1_All	1875	17.5698	17.0647	0	PREDICTED: protein CbxX, chromosomal-like [Glycine max]
CL10638.Contig2_All	315	4.0056	1.9534	4e-38	Ankyrin repeat domain-containing protein [Medicago truncatula] >gi|355495686|gb|AES76889.1| Ankyrin repeat domain-containing protein [Medicago truncatula]
CL10639.Contig1_All	1349	31.1306	58.8185	5e-95	PREDICTED: protein IN2-1 homolog B-like [Glycine max]
CL10639.Contig2_All	968	45.8204	84.5723	1e-100	glutathione S-transferase omega [Jatropha curcas]
CL1064.Contig1_All	471	3.8437	5.2878	2e-21	Blue copper protein [Medicago truncatula] >gi|355510421|gb|AES91563.1| Blue copper protein [Medicago truncatula]
CL1064.Contig2_All	257	0.1067	0.228	8e-11	dicyanin precursor [Solanum lycopersicum] >gi|7670832|gb|AAF66242.1|AF243180_1 dicyanin [Solanum lycopersicum]
CL10640.Contig1_All	1358	0	0.7767	1e-168	PREDICTED: WD repeat-containing protein 82-B-like [Glycine max]
CL10640.Contig2_All	1378	0.2986	0.5741	1e-168	PREDICTED: WD repeat-containing protein 82-B-like [Glycine max]
CL10641.Contig1_All	400	1.3029	2.4173	2e-10	1-aminocyclopropane-1-carboxylate synthase [Paeonia suffruticosa]
CL10641.Contig2_All	270	0	0	7e-07	1-aminocyclopropane-1-carboxylate synthase [Paeonia suffruticosa]
CL10642.Contig1_All	437	1.6948	2.1456	3e-46	PREDICTED: probable ATP-dependent RNA helicase DHX36-like [Glycine max]
CL10642.Contig2_All	1010	6.8711	2.5819	1e-53	PREDICTED: probable ATP-dependent RNA helicase DHX36-like [Brachypodium distachyon]
CL10643.Contig1_All	279	1.573	0	--	--
CL10643.Contig2_All	204	0.6723	0	--	--
CL10644.Contig1_All	669	5.3302	2.1461	5e-82	PREDICTED: protein transport Sec1a-like [Glycine max]
CL10644.Contig2_All	226	0.4855	0	5e-20	SNARE-interacting protein KEULE [Medicago truncatula] >gi|355506131|gb|AES87273.1| SNARE-interacting protein KEULE [Medicago truncatula]
CL10645.Contig1_All	751	7.2319	0.5852	--	--
CL10645.Contig2_All	695	2.1312	1.6864	3e-06	importin beta-3, putative [Ricinus communis] >gi|223528270|gb|EEF30321.1| importin beta-3, putative [Ricinus communis]
CL10645.Contig3_All	467	0	2.0078	--	--
CL10646.Contig1_All	241	2.7316	0	--	--
CL10646.Contig2_All	229	0	7.0373	--	--
CL10647.Contig1_All	1174	6.472	9.0597	9e-32	PREDICTED: uncharacterized protein LOC100782920 [Glycine max]
CL10647.Contig2_All	2919	13.4096	10.1885	2e-32	PREDICTED: uncharacterized protein LOC100782920 [Glycine max]
CL10647.Contig3_All	1068	4.2378	1.4266	1e-18	PREDICTED: uncharacterized protein LOC100782920 [Glycine max]
CL10648.Contig1_All	1218	0	5.533	--	--
CL10648.Contig2_All	727	0	0.403	--	--
CL10649.Contig1_All	819	3.0813	2.6474	1e-82	ABC transporter family, retinal flippase subfamily [Populus trichocarpa] >gi|222854446|gb|EEE91993.1| ABC transporter family, retinal flippase subfamily [Populus trichocarpa]
CL10649.Contig2_All	774	0	0.0757	1e-82	ABC transporter family, retinal flippase subfamily [Populus trichocarpa] >gi|222854446|gb|EEE91993.1| ABC transporter family, retinal flippase subfamily [Populus trichocarpa]
CL1065.Contig1_All	1251	52.4479	30.0736	1e-120	PREDICTED: uncharacterized protein LOC100796128 isoform 1 [Glycine max] >gi|356563956|ref|XP_003550223.1| PREDICTED: uncharacterized protein LOC100796128 isoform 2 [Glycine max]
CL1065.Contig2_All	994	3.4494	23.0514	2e-78	PREDICTED: uncharacterized protein LOC100796128 isoform 1 [Glycine max] >gi|356563956|ref|XP_003550223.1| PREDICTED: uncharacterized protein LOC100796128 isoform 2 [Glycine max]
CL1065.Contig3_All	267	6.6777	0	--	--
CL10650.Contig1_All	428	3.3967	2.3961	--	--
CL10650.Contig2_All	201	0	0.1458	--	--
CL10651.Contig1_All	617	0	0.9973	--	--
CL10651.Contig2_All	383	0	0.0765	--	--
CL10652.Contig1_All	589	0	50.6916	1e-16	self-incompatibility protein S1-like protein [Arabidopsis thaliana] >gi|2494117|gb|AAB80626.1| Contains similarity to Papaver S3 self-incompatibility protein (gb|X87100) [Arabidopsis thaliana] >gi|91805739|gb|ABE65598.1| self-incompatibility protein-like protein [Arabidopsis thaliana] >gi|109946543|gb|ABG48450.1| At1g04645 [Arabidopsis thaliana] >gi|332189607|gb|AEE27728.1| self-incompatibility p…
CL10652.Contig2_All	577	171.948	0.1016	8e-18	self-incompatibility protein S1-like protein [Arabidopsis thaliana] >gi|2494117|gb|AAB80626.1| Contains similarity to Papaver S3 self-incompatibility protein (gb|X87100) [Arabidopsis thaliana] >gi|91805739|gb|ABE65598.1| self-incompatibility protein-like protein [Arabidopsis thaliana] >gi|109946543|gb|ABG48450.1| At1g04645 [Arabidopsis thaliana] >gi|332189607|gb|AEE27728.1| self-incompatibility p…
CL10653.Contig1_All	279	0	5.9862	--	--
CL10653.Contig2_All	246	1.2265	0	--	--
CL10654.Contig1_All	824	0	6.3651	--	--
CL10654.Contig2_All	539	0	6.4146	--	--
CL10654.Contig3_All	259	0	1.1313	--	--
CL10655.Contig1_All	299	1.3761	0	--	--
CL10655.Contig2_All	291	1.4139	2.6179	--	--
CL10656.Contig1_All	311	0	2.1669	5e-43	PREDICTED: uncharacterized hydroxylase C887.15c-like [Brachypodium distachyon]
CL10656.Contig2_All	1063	16.1793	28.5564	1e-126	sphingoid base hydroxylase 1 [Arabidopsis thaliana] >gi|75248486|sp|Q8VYI1.1|SBH1_ARATH RecName: Full=Sphingoid base hydroxylase 1; AltName: Full=Sphingoid C4-hydroxylase 1 >gi|17979535|gb|AAL50102.1| At1g69640/F24J1.22 [Arabidopsis thaliana] >gi|23505995|gb|AAN28857.1| At1g69640/F24J1.22 [Arabidopsis thaliana] >gi|332196837|gb|AEE34958.1| sphingoid base hydroxylase 1 [Arabidopsis thaliana]
CL10657.Contig1_All	541	0	2.708	--	--
CL10657.Contig2_All	368	0	6.0512	--	--
CL10658.Contig1_All	953	0	2.4289	--	--
CL10658.Contig2_All	840	0	2.4068	--	--
CL10659.Contig1_All	1079	3.6861	1.3849	1e-103	PREDICTED: uncharacterized protein LOC100781449 [Glycine max]
CL10659.Contig2_All	869	0.0631	5.4623	9e-94	PREDICTED: uncharacterized protein LOC100781449 [Glycine max]
CL10659.Contig3_All	567	0.3386	0.155	1e-31	PREDICTED: uncharacterized protein LOC100781449 [Glycine max]
CL1066.Contig1_All	2038	11.0231	9.2158	3e-76	uncharacterized protein LOC100499956 [Glycine max]
CL1066.Contig2_All	912	4.4213	12.5299	7e-79	diadenosine 5',5'''-P1,P4-tetraphosphate hydrolase [Lupinus angustifolius]
CL10660.Contig1_All	2918	2.4911	12.9433	0	protein kinase [Carica papaya]
CL10660.Contig2_All	2526	11.7386	9.0477	0	protein kinase [Carica papaya]
CL10661.Contig1_All	918	0.6574	0	4e-30	PREDICTED: protein FAR1-RELATED SEQUENCE 5-like [Glycine max]
CL10661.Contig2_All	862	0	0	4e-30	PREDICTED: protein FAR1-RELATED SEQUENCE 5-like [Glycine max]
CL10662.Contig1_All	520	4.5892	2.1412	1e-28	pentatricopeptide repeat-containing protein [Arabidopsis lyrata subsp. lyrata] >gi|297316376|gb|EFH46799.1| pentatricopeptide repeat-containing protein [Arabidopsis lyrata subsp. lyrata]
CL10662.Contig2_All	550	1.0972	1.9179	7e-24	H0622F05.4 [Oryza sativa Indica Group] >gi|116309402|emb|CAH66479.1| OSIGBa0137L20.8 [Oryza sativa Indica Group]
CL10663.Contig1_All	682	0	7.3466	--	--
CL10663.Contig2_All	1217	9.1959	2.8169	--	--
CL10663.Contig3_All	466	0	0.1258	--	--
CL10663.Contig4_All	383	11.1725	1.071	--	--
CL10664.Contig1_All	505	5.0514	2.727	--	--
CL10664.Contig2_All	443	3.1578	0	--	--
CL10664.Contig3_All	215	0	4.0885	--	--
CL10665.Contig1_All	2759	8.5501	6.0853	0	PREDICTED: squamous cell carcinoma antigen recognized by T-cells 3-like [Glycine max]
CL10665.Contig2_All	1404	10.0225	7.0539	1e-150	Squamous cell carcinoma antigen recognized by T-cells [Medicago truncatula]
CL10665.Contig3_All	2777	3.0225	9.0213	0	PREDICTED: squamous cell carcinoma antigen recognized by T-cells 3-like [Glycine max]
CL10666.Contig1_All	398	2.8946	1.3252	--	--
CL10666.Contig2_All	475	6.9297	4.1329	--	--
CL10667.Contig1_All	3314	1.0015	1.7506	0	PREDICTED: 116 kDa U5 small nuclear ribonucleoprotein component-like [Glycine max]
CL10667.Contig2_All	3418	2.2069	1.9802	0	PREDICTED: 116 kDa U5 small nuclear ribonucleoprotein component-like [Glycine max]
CL10667.Contig3_All	3243	7.2487	3.9031	0	PREDICTED: 116 kDa U5 small nuclear ribonucleoprotein component-like [Glycine max]
CL10668.Contig1_All	655	14.2803	9.8414	3e-61	1-deoxy-D-xylulose 5-phosphate synthase [Gossypium barbadense]
CL10668.Contig2_All	526	6.8836	16.0429	5e-61	1-deoxy-D-xylulose 5-phosphate synthase [Gossypium barbadense]
CL10669.Contig1_All	2412	18.3662	22.5829	0	PREDICTED: homeobox-leucine zipper protein REVOLUTA-like [Glycine max]
CL10669.Contig2_All	1571	13.7237	5.7445	0	PREDICTED: homeobox-leucine zipper protein REVOLUTA-like [Glycine max]
CL1067.Contig1_All	288	0	2.5435	6e-09	PREDICTED: hypothetical protein [Vitis vinifera] >gi|296084130|emb|CBI24518.3| unnamed protein product [Vitis vinifera]
CL1067.Contig2_All	1909	29.9013	39.9219	1e-135	PREDICTED: uncharacterized protein LOC100792856 [Glycine max]
CL10670.Contig1_All	328	0.1673	4.7346	6e-06	uncharacterized protein [Arabidopsis thaliana] >gi|332193419|gb|AEE31540.1| uncharacterized protein [Arabidopsis thaliana]
CL10670.Contig2_All	437	12.742	0.4693	6e-06	Avr9/Cf-9 rapidly elicited protein 65 [Nicotiana tabacum]
CL10671.Contig1_All	802	0.3078	0.3288	1e-48	1-deoxy-D-xylulose 5-phosphate synthase 3 [Arabidopsis lyrata subsp. lyrata] >gi|297317309|gb|EFH47731.1| 1-deoxy-D-xylulose 5-phosphate synthase 3 [Arabidopsis lyrata subsp. lyrata]
CL10671.Contig2_All	2512	9.5437	10.1363	0	PREDICTED: probable 1-deoxy-D-xylulose-5-phosphate synthase, chloroplastic-like [Glycine max]
CL10672.Contig1_All	1176	0.2566	4.0114	2e-99	PIF-like transposase [Daucus carota]
CL10672.Contig2_All	234	1.5239	0.3756	2e-17	PREDICTED: uncharacterized protein LOC100826880 [Brachypodium distachyon]
CL10673.Contig1_All	257	23.0539	54.2689	8e-27	PREDICTED: 39S ribosomal protein L41-A, mitochondrial-like [Glycine max]
CL10673.Contig2_All	561	20.1446	20.735	7e-37	uncharacterized protein LOC100306274 [Glycine max]
CL10673.Contig3_All	532	0.2062	0.716	7e-37	uncharacterized protein LOC100306274 [Glycine max]
CL10674.Contig1_All	562	10.1032	0	--	--
CL10674.Contig2_All	210	4.7023	0	--	--
CL10675.Contig1_All	448	5.1431	0	--	--
CL10675.Contig2_All	261	0.8408	0	--	--
CL10675.Contig3_All	421	4.6259	0	--	--
CL10676.Contig1_All	566	0	0.7765	--	--
CL10676.Contig2_All	512	0	0.1145	--	--
CL10677.Contig1_All	1668	9.834	0.0878	2e-28	mechanosensitive ion channel domain-containing protein [Arabidopsis lyrata subsp. lyrata] >gi|297335042|gb|EFH65460.1| mechanosensitive ion channel domain-containing protein [Arabidopsis lyrata subsp. lyrata]
CL10677.Contig2_All	734	0	0	4e-24	mechanosensitive ion channel domain-containing protein [Arabidopsis lyrata subsp. lyrata] >gi|297335042|gb|EFH65460.1| mechanosensitive ion channel domain-containing protein [Arabidopsis lyrata subsp. lyrata]
CL10678.Contig1_All	1177	3.4025	0.0996	--	--
CL10678.Contig2_All	254	2.2678	0.3461	--	--
CL10679.Contig1_All	248	0	0.5907	--	--
CL10679.Contig2_All	244	0	0	--	--
CL1068.Contig1_All	3108	13.0266	3.2242	1e-165	Leucine-rich repeat receptor-like protein kinase [Medicago truncatula] >gi|355523794|gb|AET04248.1| Leucine-rich repeat receptor-like protein kinase [Medicago truncatula]
CL1068.Contig2_All	815	5.2167	1.0786	4e-63	KANADI like transcription factor [Vitis vinifera]
CL10680.Contig1_All	456	1.9851	9.4456	2e-54	Nicotinamide mononucleotide adenylyltransferase [Medicago truncatula] >gi|355519168|gb|AET00792.1| Nicotinamide mononucleotide adenylyltransferase [Medicago truncatula]
CL10680.Contig2_All	300	0.7315	0.586	2e-31	PREDICTED: similar to ATNMNAT (A. THALIANA NICOTINATE/NICOTINAMIDE MONONUCLEOTIDE ADENYLTRANSFERASE); nicotinamide-nucleotide adenylyltransferase/ nicotinate-nucleotide adenylyltransferase [Vitis vinifera]
CL10681.Contig1_All	2143	0.5632	11.8816	0	PREDICTED: nicotinate phosphoribosyltransferase-like [Glycine max]
CL10681.Contig2_All	2194	13.9525	5.0214	0	PREDICTED: nicotinate phosphoribosyltransferase-like [Glycine max]
CL10682.Contig1_All	275	2.6931	0.4262	4e-13	PREDICTED: heat shock cognate 70 kDa protein-like [Brachypodium distachyon]
CL10682.Contig2_All	680	3.106	3.4471	7e-68	high molecular weight heat shock protein [Malus x domestica]
CL10683.Contig1_All	1484	0.2957	1.9349	7e-96	PREDICTED: uncharacterized protein LOC100811661 isoform 1 [Glycine max]
CL10683.Contig2_All	351	0	0	--	--
CL10683.Contig3_All	327	0.755	3.405	--	--
CL10683.Contig4_All	314	0.6989	0.1866	--	--
CL10684.Contig1_All	205	0	1.0005	--	--
CL10684.Contig2_All	398	3.9284	0.2209	--	--
CL10685.Contig1_All	1175	0.3735	4.3889	4e-98	white-brown-complex ABC transporter family [Populus trichocarpa] >gi|222850784|gb|EEE88331.1| white-brown-complex ABC transporter family [Populus trichocarpa]
CL10685.Contig2_All	1029	1.0396	1.8509	9e-99	white-brown-complex ABC transporter family [Populus trichocarpa] >gi|222850784|gb|EEE88331.1| white-brown-complex ABC transporter family [Populus trichocarpa]
CL10685.Contig3_All	958	8.5038	3.5479	8e-99	white-brown-complex ABC transporter family [Populus trichocarpa] >gi|222850784|gb|EEE88331.1| white-brown-complex ABC transporter family [Populus trichocarpa]
CL10685.Contig4_All	1152	0.2381	0.2543	4e-98	white-brown-complex ABC transporter family [Populus trichocarpa] >gi|222850784|gb|EEE88331.1| white-brown-complex ABC transporter family [Populus trichocarpa]
CL10686.Contig1_All	800	3.9431	8.2774	1e-56	PREDICTED: uncharacterized protein LOC100777141 [Glycine max]
CL10686.Contig2_All	803	0.5807	0.6933	1e-56	PREDICTED: uncharacterized protein LOC100777141 [Glycine max]
CL10687.Contig1_All	584	0	5.3684	--	--
CL10687.Contig2_All	256	6.6432	2.518	--	--
CL10688.Contig1_All	232	1.0641	2.9048	5e-15	PREDICTED: uncharacterized protein LOC100776723 [Glycine max]
CL10688.Contig2_All	329	6.253	4.542	8e-19	PREDICTED: uncharacterized protein LOC100776723 [Glycine max]
CL10689.Contig1_All	222	3.9539	0	--	--
CL10689.Contig2_All	338	0.7304	1.6471	--	--
CL1069.Contig10_All	1110	0	0	--	--
CL1069.Contig11_All	1329	12.1567	1.3228	--	--
CL1069.Contig1_All	1030	0	0	--	--
CL1069.Contig2_All	1026	0	0	--	--
CL1069.Contig3_All	1131	0.2425	10.5441	--	--
CL1069.Contig4_All	1311	0	0	--	--
CL1069.Contig5_All	915	0	0	--	--
CL1069.Contig6_All	1231	0	0	--	--
CL1069.Contig7_All	1221	0	0	--	--
CL1069.Contig8_All	1141	0	0	--	--
CL1069.Contig9_All	1116	0	0	--	--
CL10690.Contig1_All	1464	37.7911	27.9597	1e-137	PREDICTED: uncharacterized protein LOC100797824 [Glycine max]
CL10690.Contig2_All	506	0.8131	0.2895	5e-54	PREDICTED: uncharacterized protein LOC100797824 [Glycine max]
CL10691.Contig1_All	612	0	22.55	--	--
CL10691.Contig2_All	367	0	5.1895	--	--
CL10692.Contig1_All	861	0	0	--	--
CL10692.Contig2_All	854	1.5738	0	--	--
CL10693.Contig1_All	668	0	7.062	--	--
CL10693.Contig2_All	525	0	2.4557	--	--
CL10693.Contig3_All	352	0	2.7469	--	--
CL10694.Contig1_All	849	0.9369	14.2189	1e-56	porin/voltage-dependent anion-selective channel protein [Populus trichocarpa] >gi|222859281|gb|EEE96828.1| porin/voltage-dependent anion-selective channel protein [Populus trichocarpa]
CL10694.Contig2_All	855	18.7037	7.8478	2e-62	porin/voltage-dependent anion-selective channel protein [Populus trichocarpa] >gi|222859281|gb|EEE96828.1| porin/voltage-dependent anion-selective channel protein [Populus trichocarpa]
CL10695.Contig1_All	668	0	7.2374	--	--
CL10695.Contig2_All	292	0	1.8062	--	--
CL10696.Contig1_All	881	2.8956	0	--	--
CL10696.Contig2_All	273	0	2.0392	--	--
CL10697.Contig1_All	3787	0.6881	1.0677	0	PREDICTED: kinesin-like calmodulin-binding protein homolog [Glycine max]
CL10697.Contig2_All	3649	0.2105	0.4898	0	PREDICTED: kinesin-like calmodulin-binding protein homolog [Glycine max]
CL10698.Contig1_All	878	1.5933	0	--	--
CL10698.Contig2_All	805	0.2044	0	--	--
CL10698.Contig3_All	1683	0	9.5057	6e-06	protein kinase-like protein [Arabidopsis thaliana] >gi|75337798|sp|Q9SX31.1|PERK9_ARATH RecName: Full=Proline-rich receptor-like protein kinase PERK9; AltName: Full=Proline-rich extensin-like receptor kinase 9; Short=AtPERK9 >gi|5734709|gb|AAD49974.1|AC008075_7 Contains PF|00069 Eukaryotic protein kinase domain [Arabidopsis thaliana] >gi|332196707|gb|AEE34828.1| protein kinase-like protein [Arabi…
CL10699.Contig1_All	2086	720.752	877.193	0	methionine synthase [Camellia sinensis]
CL10699.Contig2_All	724	215.461	390.743	1e-104	vitamin-b12 independent methionine synthase, 5-methyltetrahydropteroyltriglutamate-homocysteine [Populus trichocarpa] >gi|222862731|gb|EEF00238.1| vitamin-b12 independent methionine synthase, 5-methyltetrahydropteroyltriglutamate-homocysteine [Populus trichocarpa]
CL107.Contig1_All	2019	1.0869	2.3946	0	PREDICTED: WD repeat-containing protein 26-like [Glycine max]
CL107.Contig2_All	2014	0	1.513	0	PREDICTED: WD repeat-containing protein 26-like [Glycine max]
CL107.Contig3_All	2014	0.8717	2.4296	0	PREDICTED: WD repeat-containing protein 26-like [Glycine max]
CL107.Contig4_All	2082	7.312	3.4902	0	transducin family protein [Arabidopsis lyrata subsp. lyrata] >gi|297319209|gb|EFH49631.1| transducin family protein [Arabidopsis lyrata subsp. lyrata]
CL1070.Contig1_All	350	0.0784	1.2557	--	--
CL1070.Contig2_All	326	0.1683	0.8988	3e-06	conserved hypothetical protein [Ricinus communis] >gi|223542363|gb|EEF43905.1| conserved hypothetical protein [Ricinus communis]
CL1070.Contig3_All	416	1.3187	0.6339	--	--
CL10700.Contig1_All	1016	2.7808	4.1528	1e-121	auxin-regulated protein [Cucumis melo subsp. melo]
CL10700.Contig2_All	1038	1.7969	2.7099	1e-121	auxin-regulated protein [Cucumis melo subsp. melo]
CL10701.Contig1_All	379	0.0724	6.3395	--	--
CL10701.Contig2_All	263	0	1.3369	--	--
CL10702.Contig1_All	1017	7.1474	4.7538	1e-23	Os08g0230000 [Oryza sativa Japonica Group] >gi|113623264|dbj|BAF23209.1| Os08g0230000 [Oryza sativa Japonica Group]
CL10702.Contig2_All	998	3.6005	4.9617	9e-24	Os08g0230000 [Oryza sativa Japonica Group] >gi|113623264|dbj|BAF23209.1| Os08g0230000 [Oryza sativa Japonica Group]
CL10703.Contig1_All	619	0	0.6627	6e-55	pentatricopeptide repeat-containing protein [Arabidopsis thaliana] >gi|75274210|sp|Q9LUD6.1|PP230_ARATH RecName: Full=Pentatricopeptide repeat-containing protein At3g14580, mitochondrial; Flags: Precursor >gi|119935972|gb|ABM06049.1| At3g14580 [Arabidopsis thaliana] >gi|332642020|gb|AEE75541.1| pentatricopeptide repeat-containing protein [Arabidopsis thaliana]
CL10703.Contig2_All	586	0	0.3	5e-45	pentatricopeptide repeat-containing protein [Arabidopsis thaliana] >gi|75274210|sp|Q9LUD6.1|PP230_ARATH RecName: Full=Pentatricopeptide repeat-containing protein At3g14580, mitochondrial; Flags: Precursor >gi|119935972|gb|ABM06049.1| At3g14580 [Arabidopsis thaliana] >gi|332642020|gb|AEE75541.1| pentatricopeptide repeat-containing protein [Arabidopsis thaliana]
CL10703.Contig3_All	938	6.2872	4.1546	5e-86	pentatricopeptide repeat-containing protein [Arabidopsis thaliana] >gi|75274210|sp|Q9LUD6.1|PP230_ARATH RecName: Full=Pentatricopeptide repeat-containing protein At3g14580, mitochondrial; Flags: Precursor >gi|119935972|gb|ABM06049.1| At3g14580 [Arabidopsis thaliana] >gi|332642020|gb|AEE75541.1| pentatricopeptide repeat-containing protein [Arabidopsis thaliana]
CL10704.Contig1_All	538	2.8552	2.7231	3e-51	hAT dimerisation domain-containing protein [Arabidopsis thaliana] >gi|4584355|gb|AAD25149.1| Ac-like transposase [Arabidopsis thaliana] >gi|330250914|gb|AEC06008.1| hAT dimerisation domain-containing protein [Arabidopsis thaliana]
CL10704.Contig2_All	224	1.4695	3.6626	1e-18	TTF-type zinc finger protein with HAT dimerization domain [Arabidopsis thaliana] >gi|332657454|gb|AEE82854.1| TTF-type zinc finger protein with HAT dimerization domain [Arabidopsis thaliana]
CL10705.Contig1_All	237	0	1.2363	--	--
CL10705.Contig2_All	270	1.6255	0	--	--
CL10706.Contig1_All	501	1.2045	7.3105	--	--
CL10706.Contig2_All	443	0.0619	1.852	--	--
CL10707.Contig1_All	675	0	4.7749	--	--
CL10707.Contig2_All	360	3.8097	1.7906	--	--
CL10707.Contig3_All	387	2.906	0	--	--
CL10707.Contig4_All	283	3.3924	0.1035	--	--
CL10708.Contig1_All	319	11.2643	13.594	3e-22	phospholipase D delta isoform 1b [Gossypium hirsutum]
CL10708.Contig2_All	993	23.756	19.3567	2e-87	phospholipase D delta isoform 1b [Gossypium hirsutum]
CL10708.Contig3_All	3080	0.5611	0.7325	0	phospholipase D delta [Litchi chinensis]
CL10708.Contig4_All	3110	11.2013	9.3555	0	phospholipase D delta [Litchi chinensis]
CL10708.Contig5_All	334	8.4589	11.4922	5e-43	phospholipase D delta isoform 1b [Gossypium hirsutum]
CL10708.Contig6_All	248	3.0969	4.2533	3e-25	phospholipase D delta [Litchi chinensis]
CL10708.Contig7_All	578	0.5695	24.7383	6e-22	phospholipase D delta [Litchi chinensis]
CL10709.Contig1_All	1546	0.4081	10.1965	6e-53	PREDICTED: uncharacterized protein LOC100801538 [Glycine max]
CL10709.Contig2_All	252	1.6327	0.6976	--	--
CL10709.Contig3_All	1356	7.9903	3.3709	5e-53	PREDICTED: uncharacterized protein LOC100801538 [Glycine max]
CL1071.Contig1_All	1648	0.0333	2.0802	0	SEC1 family transport protein SLY1 [Medicago truncatula]
CL1071.Contig2_All	2088	9.6819	8.0408	0	PREDICTED: SEC1 family transport protein SLY1-like [Glycine max]
CL1071.Contig3_All	256	19.6081	16.5961	1e-36	PREDICTED: SEC1 family transport protein SLY1-like [Glycine max]
CL10710.Contig1_All	1591	0	0	2e-31	PREDICTED: uncharacterized protein LOC100827637 [Brachypodium distachyon]
CL10710.Contig2_All	1611	0	0	2e-31	PREDICTED: uncharacterized protein LOC100827637 [Brachypodium distachyon]
CL10710.Contig3_All	1352	0	0	2e-22	OO_Ba0005L10-OO_Ba0081K17.27 [Oryza officinalis]
CL10710.Contig4_All	1332	0	0	2e-22	OO_Ba0005L10-OO_Ba0081K17.27 [Oryza officinalis]
CL10711.Contig1_All	1344	0	1.2863	--	--
CL10711.Contig2_All	1330	0	2.159	--	--
CL10712.Contig1_All	282	0.2918	0	1e-20	Serine/threonine protein kinase GE16371 [Medicago truncatula] >gi|355491603|gb|AES72806.1| Serine/threonine protein kinase GE16371 [Medicago truncatula]
CL10712.Contig2_All	863	8.7725	2.5804	1e-103	Serine/threonine protein kinase GE16371 [Medicago truncatula] >gi|355491603|gb|AES72806.1| Serine/threonine protein kinase GE16371 [Medicago truncatula]
CL10713.Contig1_All	1174	0	2.396	--	--
CL10713.Contig2_All	769	0	0.5715	--	--
CL10714.Contig1_All	241	2.1625	0.7295	8e-35	PREDICTED: lysine histidine transporter 1-like [Glycine max]
CL10714.Contig2_All	671	0.8993	6.0261	1e-119	PREDICTED: similar to LHT1 (LYSINE HISTIDINE TRANSPORTER 1); amino acid transmembrane transporter [Vitis vinifera]
CL10715.Contig1_All	2034	0.6473	4.9411	0	Fuct c3 protein [Vigna radiata var. radiata]
CL10715.Contig2_All	2008	6.8711	3.254	0	Fuct c3 protein [Vigna radiata var. radiata]
CL10716.Contig1_All	206	0	2.5603	--	--
CL10716.Contig2_All	434	17.7599	0.135	--	--
CL10717.Contig1_All	1221	7.7055	12.9585	1e-114	PREDICTED: uncharacterized protein LOC100783150 [Glycine max]
CL10717.Contig2_All	361	6.9904	0.8928	4e-25	PREDICTED: uncharacterized protein LOC100815634 [Glycine max]
CL10718.Contig1_All	224	0	0.654	7e-06	F-box/kelch-repeat protein [Arabidopsis thaliana] >gi|122214862|sp|Q3EB08.1|FBK69_ARATH RecName: Full=F-box/kelch-repeat protein At3g24760 >gi|332643423|gb|AEE76944.1| F-box/kelch-repeat protein [Arabidopsis thaliana]
CL10718.Contig2_All	527	13.3246	3.1691	1e-30	PREDICTED: F-box/kelch-repeat protein At3g24760-like [Glycine max]
CL10719.Contig1_All	2090	24.4244	39.5769	0	PREDICTED: protein PNS1-like [Glycine max]
CL10719.Contig2_All	638	0.9889	1.0563	6e-20	Protein PNS1 [Medicago truncatula] >gi|355488498|gb|AES69701.1| Protein PNS1 [Medicago truncatula]
CL1072.Contig1_All	1860	1.0618	0.9452	0	PREDICTED: heparanase-like protein 3-like [Glycine max]
CL1072.Contig2_All	1883	1.8646	4.2947	0	PREDICTED: heparanase-like protein 3-like [Glycine max]
CL1072.Contig3_All	1189	0.323	1.1089	1e-137	PREDICTED: heparanase-like protein 3-like [Glycine max]
CL10720.Contig1_All	541	0	2.2747	--	--
CL10720.Contig2_All	400	4.1145	1.172	--	--
CL10721.Contig1_All	323	1.6984	2.9936	--	--
CL10721.Contig2_All	511	3.3281	2.7523	--	--
CL10721.Contig3_All	210	1.698	0.4186	--	--
CL10722.Contig1_All	662	0.6215	4.072	2e-81	OSJNBa0036B17.8 [Oryza sativa Japonica Group]
CL10722.Contig2_All	259	5.4013	2.2626	3e-33	integrase core domain containing protein [Oryza sativa Japonica Group]
CL10722.Contig3_All	768	2.7859	5.9135	2e-93	copia-type pol polyprotein-like [Arabidopsis thaliana]
CL10723.Contig1_All	282	0.8754	1.4546	--	--
CL10723.Contig2_All	333	5.4366	3.5196	--	--
CL10724.Contig1_All	2656	38.0879	41.1709	0	AP2 domain-containing transcription factor [Populus trichocarpa] >gi|222844113|gb|EEE81660.1| AP2 domain-containing transcription factor [Populus trichocarpa]
CL10724.Contig2_All	986	24.3976	6.1514	1e-112	AP2 domain-containing transcription factor [Populus trichocarpa] >gi|222856760|gb|EEE94307.1| AP2 domain-containing transcription factor [Populus trichocarpa]
CL10725.Contig1_All	981	0	33.2134	--	--
CL10725.Contig2_All	511	0	4.4152	--	--
CL10726.Contig1_All	1881	3.4561	11.0286	0	E3 ubiquitin-protein ligase synoviolin [Medicago truncatula] >gi|355487192|gb|AES68395.1| E3 ubiquitin-protein ligase synoviolin [Medicago truncatula]
CL10726.Contig2_All	1176	0.4198	0.2242	1e-117	PREDICTED: E3 ubiquitin protein ligase RIN2-like [Glycine max]
CL10726.Contig3_All	1158	0.1421	0.1012	1e-117	PREDICTED: E3 ubiquitin protein ligase RIN2-like [Glycine max]
CL10727.Contig1_All	1466	7.8959	15.7096	1e-129	PREDICTED: NAC domain-containing protein 8-like [Glycine max]
CL10727.Contig2_All	295	0.093	1.3905	--	--
CL10728.Contig1_All	626	0	1.1702	--	--
CL10728.Contig2_All	477	0	1.7814	--	--
CL10729.Contig1_All	376	0	4.9094	--	--
CL10729.Contig2_All	301	0	0.8761	--	--
CL10729.Contig3_All	635	7.6458	0	--	--
CL1073.Contig1_All	1787	23.132	32.6783	1e-128	uncharacterized protein [Arabidopsis thaliana] >gi|330254786|gb|AEC09880.1| uncharacterized protein [Arabidopsis thaliana]
CL1073.Contig2_All	913	19.258	2.0218	6e-80	uncharacterized protein [Arabidopsis thaliana] >gi|330254786|gb|AEC09880.1| uncharacterized protein [Arabidopsis thaliana]
CL1073.Contig3_All	252	1.6327	0.1163	--	--
CL10730.Contig1_All	1955	0.8138	8.3181	0	PREDICTED: E3 UFM1-protein ligase 1 homolog isoform 1 [Glycine max]
CL10730.Contig2_All	1920	4.8288	3.4184	0	PREDICTED: E3 UFM1-protein ligase 1 homolog isoform 1 [Glycine max]
CL10731.Contig1_All	3266	1.1002	1.5521	0	heat shock protein [Solanum lycopersicum] >gi|68989120|dbj|BAE06227.1| heat shock protein [Solanum lycopersicum]
CL10731.Contig2_All	3241	0	0.0181	0	Chaperone protein clpB [Medicago truncatula] >gi|355496405|gb|AES77608.1| Chaperone protein clpB [Medicago truncatula]
CL10731.Contig3_All	2670	29.2586	8.4939	0	Chaperone protein clpB [Medicago truncatula] >gi|355496405|gb|AES77608.1| Chaperone protein clpB [Medicago truncatula]
CL10732.Contig1_All	895	0.613	1.6369	1e-104	PREDICTED: uncharacterized protein LOC100808799 [Glycine max]
CL10732.Contig2_All	1507	4.1864	4.2386	1e-120	PREDICTED: uncharacterized protein LOC100808799 [Glycine max]
CL10733.Contig1_All	400	1.2343	0	--	--
CL10733.Contig2_All	380	0.4331	1.3879	--	--
CL10734.Contig1_All	528	4.8314	2.7192	7e-07	f-box family protein [Populus trichocarpa] >gi|222858808|gb|EEE96355.1| f-box family protein [Populus trichocarpa]
CL10734.Contig2_All	233	0	2.0121	--	--
CL10735.Contig1_All	2284	0	0.0513	0	PREDICTED: uncharacterized protein LOC100778459 [Glycine max]
CL10735.Contig2_All	2323	2.7394	2.5227	0	PREDICTED: uncharacterized protein LOC100778459 [Glycine max]
CL10736.Contig1_All	2917	19.1925	82.086	0	ribonucleotide reductase large subunit A [Glycine max]
CL10736.Contig2_All	2983	159.899	38.5437	0	ribonucleotide reductase large subunit A [Glycine max]
CL10737.Contig1_All	1177	46.8662	13.5176	9e-91	PREDICTED: U-box domain-containing protein 11-like [Glycine max]
CL10737.Contig2_All	256	6.6432	10.7588	2e-23	armadillo/beta-catenin-like repeat-containing protein [Arabidopsis thaliana] >gi|332190153|gb|AEE28274.1| armadillo/beta-catenin-like repeat-containing protein [Arabidopsis thaliana]
CL10738.Contig1_All	1234	2.3118	1.1397	4e-94	PREDICTED: ankyrin repeat domain-containing protein EMB506, chloroplastic-like [Glycine max]
CL10738.Contig2_All	1202	1.2095	2.5839	4e-94	PREDICTED: ankyrin repeat domain-containing protein EMB506, chloroplastic-like [Glycine max]
CL10739.Contig1_All	3420	16.1211	17.5376	0	PREDICTED: villin-4-like [Glycine max]
CL10739.Contig2_All	1177	0.1165	0.2987	1e-174	Villin-4 [Medicago truncatula] >gi|355484022|gb|AES65225.1| Villin-4 [Medicago truncatula]
CL1074.Contig1_All	858	11.573	6.0787	6e-40	PREDICTED: uncharacterized protein LOC100800714 [Glycine max]
CL1074.Contig2_All	899	0	1.3363	4e-40	PREDICTED: uncharacterized protein LOC100800714 [Glycine max]
CL1074.Contig3_All	1246	4.4249	2.5867	6e-40	PREDICTED: uncharacterized protein LOC100800714 [Glycine max]
CL10740.Contig1_All	820	0	0.7147	--	--
CL10740.Contig2_All	340	0	0	--	--
CL10740.Contig3_All	287	0	0.4084	--	--
CL10741.Contig1_All	475	1.4437	1.0487	1e-19	PREDICTED: uncharacterized protein LOC100817102 [Glycine max]
CL10741.Contig2_All	310	0.6194	5.104	--	--
CL10742.Contig1_All	217	0.8848	2.7005	1e-26	enhanced downy mildew 2 [Arabidopsis thaliana] >gi|334188424|ref|NP_001190545.1| enhanced downy mildew 2 [Arabidopsis thaliana] >gi|332009240|gb|AED96623.1| enhanced downy mildew 2 [Arabidopsis thaliana] >gi|332009241|gb|AED96624.1| enhanced downy mildew 2 [Arabidopsis thaliana]
CL10742.Contig2_All	389	0.9167	3.4649	4e-44	PREDICTED: uncharacterized protein LOC100810533 [Glycine max]
CL10742.Contig3_All	3105	8.4631	14.0228	0	PREDICTED: uncharacterized protein LOC100803073 [Glycine max]
CL10743.Contig1_All	2874	1.7466	1.0093	0	PREDICTED: uncharacterized protein LOC100796806 [Glycine max]
CL10743.Contig2_All	2463	0.1893	0.0238	0	PREDICTED: uncharacterized protein LOC100796806 [Glycine max]
CL10743.Contig3_All	2385	0.1955	0.8477	0	PREDICTED: uncharacterized protein LOC100796806 [Glycine max]
CL10744.Contig1_All	780	0	3.4184	--	--
CL10744.Contig2_All	665	0	3.6571	--	--
CL10745.Contig1_All	333	7.2487	0.176	--	--
CL10745.Contig2_All	307	0	1.2407	--	--
CL10746.Contig1_All	455	0	7.0193	--	--
CL10746.Contig2_All	276	0	2.654	--	--
CL10747.Contig1_All	415	0	2.3299	--	--
CL10747.Contig2_All	263	0	2.0054	--	--
CL10748.Contig1_All	1039	1.8216	0.3666	2e-86	PREDICTED: probable inactive receptor kinase At5g10020-like [Glycine max]
CL10748.Contig2_All	907	1.1795	2.9398	1e-102	PREDICTED: probable inactive receptor kinase At5g10020-like [Glycine max]
CL10749.Contig1_All	303	0	0.967	--	--
CL10749.Contig2_All	302	0	1.0672	--	--
CL1075.Contig1_All	319	2.6656	3.5822	1e-12	acyl-CoA N-acyltransferase with RING/FYVE/PHD-type zinc finger domain-containing protein [Arabidopsis thaliana] >gi|330254317|gb|AEC09411.1| acyl-CoA N-acyltransferase with RING/FYVE/PHD-type zinc finger domain-containing protein [Arabidopsis thaliana]
CL1075.Contig2_All	1517	4.9905	5.4854	1e-63	acyl-CoA N-acyltransferase with RING/FYVE/PHD-type zinc finger domain-containing protein [Arabidopsis thaliana] >gi|330254317|gb|AEC09411.1| acyl-CoA N-acyltransferase with RING/FYVE/PHD-type zinc finger domain-containing protein [Arabidopsis thaliana]
CL1075.Contig3_All	613	1.5661	2.1031	--	--
CL1075.Contig4_All	497	0.4415	2.2992	--	--
CL10750.Contig1_All	241	0	0.8511	--	--
CL10750.Contig2_All	203	1.3512	0	--	--
CL10751.Contig1_All	4038	1.9971	12.0163	0	PREDICTED: DNA-directed RNA polymerase D subunit 2a-like [Glycine max]
CL10751.Contig2_All	4094	16.7233	7.8154	0	PREDICTED: DNA-directed RNA polymerase D subunit 2a-like [Glycine max]
CL10752.Contig1_All	1101	0	0	7e-89	PREDICTED: DEAD-box ATP-dependent RNA helicase 27-like [Glycine max]
CL10752.Contig2_All	954	0.0575	0	6e-89	PREDICTED: DEAD-box ATP-dependent RNA helicase 27-like [Glycine max]
CL10752.Contig3_All	1210	0.068	4.7947	2e-89	PREDICTED: DEAD-box ATP-dependent RNA helicase 27-like [Glycine max]
[truncated: 82,920 more rows]
