# Supplementary material for: Transcriptome Comparison Reveals Key Candidate Genes Responsible for the Unusual Reblooming Trait in Tree Peonies
Source: PLoS One. 2013 Nov 14;8(11):e79996. doi: 10.1371/journal.pone.0079996 (PMC3828231; doi:10.1371/journal.pone.0079996)
Supplement: Table S4 — Pathways represented by the unigenes from HN and LYH. (XLS) [file pone.0079996.s004.xls]

## Sheet: Sheet1
	Pathway	Genes with pathway annotation in HN(19135)	Genes with pathway annotation in LYH(19257)	Pathway ID
1	Metabolic pathways	3935 (20.56%)	4069 (21.13%)	ko01100
2	Biosynthesis of secondary metabolites	1933 (10.1%)	1856 (9.64%)	ko01110
3	Plant-pathogen interaction	1147 (5.99%)	1069 (5.55%)	ko04626
4	Plant hormone signal transduction	1030 (5.38%)	993 (5.16%)	ko04075
5	RNA transport	767 (4.01%)	797 (4.14%)	ko03013
6	Spliceosome	823 (4.3%)	772 (4.01%)	ko03040
7	Purine metabolism	606 (3.17%)	643 (3.34%)	ko00230
8	Protein processing in endoplasmic reticulum	572 (2.99%)	564 (2.93%)	ko04141
9	Endocytosis	543 (2.84%)	497 (2.58%)	ko04144
10	Ribosome biogenesis in eukaryotes	453 (2.37%)	493 (2.56%)	ko03008
11	Ribosome	510 (2.67%)	481 (2.5%)	ko03010
12	RNA degradation	405 (2.12%)	457 (2.37%)	ko03018
13	Glycerophospholipid metabolism	440 (2.3%)	435 (2.26%)	ko00564
14	Starch and sucrose metabolism	412 (2.15%)	418 (2.17%)	ko00500
15	mRNA surveillance pathway	348 (1.82%)	401 (2.08%)	ko03015
16	Ubiquitin mediated proteolysis	385 (2.01%)	397 (2.06%)	ko04120
17	Pyrimidine metabolism	367 (1.92%)	363 (1.89%)	ko00240
18	Phenylpropanoid biosynthesis	359 (1.88%)	330 (1.71%)	ko00940
19	Ether lipid metabolism	338 (1.77%)	314 (1.63%)	ko00565
20	Oxidative phosphorylation	246 (1.29%)	234 (1.22%)	ko00190
21	Glycolysis / Gluconeogenesis	195 (1.02%)	218 (1.13%)	ko00010
22	Amino sugar and nucleotide sugar metabolism	191 (1%)	199 (1.03%)	ko00520
23	Phagosome	189 (0.99%)	193 (1%)	ko04145
24	Stilbenoid, diarylheptanoid and gingerol biosynthesis	206 (1.08%)	189 (0.98%)	ko00945
25	Flavonoid biosynthesis	210 (1.1%)	180 (0.93%)	ko00941
26	Nucleotide excision repair	170 (0.89%)	180 (0.93%)	ko03420
27	Cyanoamino acid metabolism	165 (0.86%)	171 (0.89%)	ko00460
28	Peroxisome	153 (0.8%)	168 (0.87%)	ko04146
29	ABC transporters	179 (0.94%)	158 (0.82%)	ko02010
30	RNA polymerase	160 (0.84%)	156 (0.81%)	ko03020
31	Homologous recombination	167 (0.87%)	154 (0.8%)	ko03440
32	Pyruvate metabolism	146 (0.76%)	153 (0.79%)	ko00620
33	Carbon fixation in photosynthetic organisms	138 (0.72%)	152 (0.79%)	ko00710
34	Circadian rhythm - plant	173 (0.9%)	148 (0.77%)	ko04712
35	Carotenoid biosynthesis	155 (0.81%)	147 (0.76%)	ko00906
36	Zeatin biosynthesis	156 (0.82%)	146 (0.76%)	ko00908
37	Limonene and pinene degradation	155 (0.81%)	145 (0.75%)	ko00903
38	Galactose metabolism	140 (0.73%)	141 (0.73%)	ko00052
39	alpha-Linolenic acid metabolism	119 (0.62%)	138 (0.72%)	ko00592
40	Glutathione metabolism	157 (0.82%)	138 (0.72%)	ko00480
41	Terpenoid backbone biosynthesis	131 (0.68%)	136 (0.71%)	ko00900
42	Basal transcription factors	169 (0.88%)	136 (0.71%)	ko03022
43	Phosphatidylinositol signaling system	147 (0.77%)	135 (0.7%)	ko04070
44	Pentose and glucuronate interconversions	128 (0.67%)	134 (0.7%)	ko00040
45	DNA replication	119 (0.62%)	133 (0.69%)	ko03030
46	Inositol phosphate metabolism	154 (0.8%)	132 (0.69%)	ko00562
47	Glycosylphosphatidylinositol(GPI)-anchor biosynthesis	54 (0.28%)	129 (0.67%)	ko00563
48	Cysteine and methionine metabolism	151 (0.79%)	127 (0.66%)	ko00270
49	Aminoacyl-tRNA biosynthesis	102 (0.53%)	120 (0.62%)	ko00970
50	Base excision repair	117 (0.61%)	120 (0.62%)	ko03410
51	Phenylalanine metabolism	120 (0.63%)	116 (0.6%)	ko00360
52	Ascorbate and aldarate metabolism	118 (0.62%)	115 (0.6%)	ko00053
53	Fructose and mannose metabolism	105 (0.55%)	110 (0.57%)	ko00051
54	Mismatch repair	107 (0.56%)	107 (0.56%)	ko03430
55	Citrate cycle (TCA cycle)	110 (0.57%)	107 (0.56%)	ko00020
56	Arginine and proline metabolism	104 (0.54%)	104 (0.54%)	ko00330
57	Glycerolipid metabolism	92 (0.48%)	104 (0.54%)	ko00561
58	Regulation of autophagy	105 (0.55%)	104 (0.54%)	ko04140
59	Proteasome	96 (0.5%)	102 (0.53%)	ko03050
60	Pentose phosphate pathway	108 (0.56%)	99 (0.51%)	ko00030
61	Flavone and flavonol biosynthesis	69 (0.36%)	99 (0.51%)	ko00944
62	Valine, leucine and isoleucine degradation	111 (0.58%)	96 (0.5%)	ko00280
63	Tyrosine metabolism	85 (0.44%)	94 (0.49%)	ko00350
64	Photosynthesis	100 (0.52%)	93 (0.48%)	ko00195
65	Fatty acid metabolism	88 (0.46%)	93 (0.48%)	ko00071
66	Ubiquinone and other terpenoid-quinone biosynthesis	83 (0.43%)	92 (0.48%)	ko00130
67	Glycine, serine and threonine metabolism	85 (0.44%)	92 (0.48%)	ko00260
68	Glyoxylate and dicarboxylate metabolism	94 (0.49%)	90 (0.47%)	ko00630
69	N-Glycan biosynthesis	79 (0.41%)	87 (0.45%)	ko00510
70	Porphyrin and chlorophyll metabolism	80 (0.42%)	84 (0.44%)	ko00860
71	Propanoate metabolism	93 (0.49%)	84 (0.44%)	ko00640
72	Sphingolipid metabolism	77 (0.4%)	82 (0.43%)	ko00600
73	Tryptophan metabolism	85 (0.44%)	82 (0.43%)	ko00380
74	SNARE interactions in vesicular transport	82 (0.43%)	81 (0.42%)	ko04130
75	Natural killer cell mediated cytotoxicity	59 (0.31%)	78 (0.41%)	ko04650
76	Protein export	69 (0.36%)	76 (0.39%)	ko03060
77	Other glycan degradation	68 (0.36%)	75 (0.39%)	ko00511
78	Alanine, aspartate and glutamate metabolism	97 (0.51%)	75 (0.39%)	ko00250
79	Biosynthesis of unsaturated fatty acids	79 (0.41%)	74 (0.38%)	ko01040
80	Phenylalanine, tyrosine and tryptophan biosynthesis	81 (0.42%)	73 (0.38%)	ko00400
81	beta-Alanine metabolism	60 (0.31%)	72 (0.37%)	ko00410
82	Steroid biosynthesis	61 (0.32%)	69 (0.36%)	ko00100
83	Cutin, suberine and wax biosynthesis	0(0%)	68 (0.35%)	ko00073
84	Nitrogen metabolism	75 (0.39%)	66 (0.34%)	ko00910
85	Fatty acid biosynthesis	68 (0.36%)	62 (0.32%)	ko00061
86	Glycosaminoglycan degradation	54 (0.28%)	62 (0.32%)	ko00531
87	Diterpenoid biosynthesis	80 (0.42%)	60 (0.31%)	ko00904
88	Pantothenate and CoA biosynthesis	61 (0.32%)	59 (0.31%)	ko00770
89	Lysine degradation	74 (0.39%)	54 (0.28%)	ko00310
90	Circadian rhythm - mammal	56 (0.29%)	51 (0.26%)	ko04710
91	Fatty acid elongation	5 (0.03%)	51 (0.26%)	ko00062
92	Linoleic acid metabolism	35 (0.18%)	49 (0.25%)	ko00591
93	Valine, leucine and isoleucine biosynthesis	64 (0.33%)	49 (0.25%)	ko00290
94	Glycosphingolipid biosynthesis - ganglio series	39 (0.2%)	45 (0.23%)	ko00604
95	Butanoate metabolism	50 (0.26%)	44 (0.23%)	ko00650
96	Histidine metabolism	39 (0.2%)	43 (0.22%)	ko00340
97	One carbon pool by folate	35 (0.18%)	43 (0.22%)	ko00670
98	Benzoxazinoid biosynthesis	54 (0.28%)	42 (0.22%)	ko00402
99	Tropane, piperidine and pyridine alkaloid biosynthesis	36 (0.19%)	40 (0.21%)	ko00960
100	Brassinosteroid biosynthesis	29 (0.15%)	40 (0.21%)	ko00905
101	Folate biosynthesis	34 (0.18%)	39 (0.2%)	ko00790
102	Isoquinoline alkaloid biosynthesis	27 (0.14%)	38 (0.2%)	ko00950
103	Riboflavin metabolism	47 (0.25%)	37 (0.19%)	ko00740
104	Sulfur metabolism	35 (0.18%)	34 (0.18%)	ko00920
105	Vitamin B6 metabolism	31 (0.16%)	30 (0.16%)	ko00750
106	Sesquiterpenoid and triterpenoid biosynthesis	22 (0.11%)	28 (0.15%)	ko00909
107	Monoterpenoid biosynthesis	36 (0.19%)	28 (0.15%)	ko00902
108	Selenocompound metabolism	31 (0.16%)	27 (0.14%)	ko00450
109	Nicotinate and nicotinamide metabolism	25 (0.13%)	27 (0.14%)	ko00760
110	Glucosinolate biosynthesis	23 (0.12%)	26 (0.14%)	ko00966
111	Non-homologous end-joining	25 (0.13%)	26 (0.14%)	ko03450
112	Lysine biosynthesis	33 (0.17%)	26 (0.14%)	ko00300
113	Arachidonic acid metabolism	24 (0.13%)	25 (0.13%)	ko00590
114	Photosynthesis - antenna proteins	24 (0.13%)	25 (0.13%)	ko00196
115	Sulfur relay system	24 (0.13%)	24 (0.12%)	ko04122
116	Glycosphingolipid biosynthesis - globo series	16 (0.08%)	23 (0.12%)	ko00603
117	Thiamine metabolism	19 (0.1%)	18 (0.09%)	ko00730
118	Other types of O-glycan biosynthesis	17 (0.09%)	18 (0.09%)	ko00514
119	Indole alkaloid biosynthesis	16 (0.08%)	15 (0.08%)	ko00901
120	Taurine and hypotaurine metabolism	15 (0.08%)	12 (0.06%)	ko00430
121	C5-Branched dibasic acid metabolism	11 (0.06%)	12 (0.06%)	ko00660
122	Synthesis and degradation of ketone bodies	12 (0.06%)	11 (0.06%)	ko00072
123	Lipoic acid metabolism	6 (0.03%)	8 (0.04%)	ko00785
124	Biotin metabolism	5 (0.03%)	7 (0.04%)	ko00780
125	Betalain biosynthesis	1 (0.01%)	5 (0.03%)	ko00965
126	Caffeine metabolism	6 (0.03%)	5 (0.03%)	ko00232
127	Anthocyanin biosynthesis	6 (0.03%)	4 (0.02%)	ko00942
128	Glycosphingolipid biosynthesis - lacto and neolacto series	1 (0.01%)	0 (0%)	ko00601
