# Supplementary material for: Transcriptome Comparison Reveals Key Candidate Genes Responsible for the Unusual Reblooming Trait in Tree Peonies
Source: PLoS One. 2013 Nov 14;8(11):e79996. doi: 10.1371/journal.pone.0079996 (PMC3828231; doi:10.1371/journal.pone.0079996)
Supplement: Table S6 — Differentially expressed genes between H1 and H2. (XLS) [file pone.0079996.s006.xls]

## Sheet: S6_H1-VS-H2.GeneDiffExpFilter
Gene ID	Gene length	H1-RPKM	H2-RPKM	log2 ratio(H2/H1)	Up or down regulation(H2/H1)	FDR	Blast NR
Unigene41994_All	237	0.001	18.6849	14.1896	Up	6.42e-09	gi|224081419|ref|XP_002306403.1|/1e-06/predicted protein [Populus trichocarpa]
CL12200.Contig1_All	1323	0.001	15.4807	13.9182	Up	2.73e-43	gi|225441238|ref|XP_002267194.1|/4e-80/PREDICTED: hypothetical protein [Vitis vinifera]
CL6922.Contig3_All	347	0.001	11.5653	13.4975	Up	4.71e-08	gi|357485229|ref|XP_003612902.1|/4e-31/hypothetical protein MTR_5g030340 [Medicago truncatula]
CL2786.Contig4_All	203	0.001	9.54378	13.2203	Up	0.000825822	-
Unigene16395_All	278	0.001	7.46681	12.8663	Up	0.000437148	gi|225439113|ref|XP_002266395.1|/6e-40/PREDICTED: hypothetical protein [Vitis vinifera]
CL12495.Contig2_All	1113	0.001	7.33576	12.8407	Up	7.99e-17	gi|297739175|emb|CBI28826.3|/e-114/unnamed protein product [Vitis vinifera]
Unigene8350_All	434	0.001	6.37718	12.6387	Up	1.76e-05	gi|225455151|ref|XP_002269666.1|/2e-30/PREDICTED: hypothetical protein [Vitis vinifera]
Unigene40355_All	406	0.001	5.45359	12.413	Up	0.000231777	gi|296086628|emb|CBI32263.3|/6e-45/unnamed protein product [Vitis vinifera]
CL6287.Contig2_All	1112	0.001	4.35564	12.0887	Up	8.59e-10	gi|1483230|emb|CAA67968.1|/2e-88/MADS4 protein [Betula pendula]
CL7308.Contig7_All	534	0.001	4.14636	12.0176	Up	0.000231723	gi|351722332|ref|NP_001238264.1|/2e-33/uncharacterized protein LOC100306656 [Glycine max]
Unigene630_All	469	0.001	4.13089	12.0122	Up	0.00082616	gi|224132594|ref|XP_002327834.1|/2e-53/predicted protein [Populus trichocarpa]
CL6287.Contig3_All	743	0.001	3.35253	11.711	Up	6.42e-05	gi|225451817|ref|XP_002281532.1|/3e-77/PREDICTED: hypothetical protein isoform 2 [Vitis vinifera]
Unigene5807_All	632	0.001	3.28445	11.6814	Up	0.000437243	gi|255553023|ref|XP_002517554.1|/1e-72/signal transducer, putative [Ricinus communis]
Unigene425_All	765	0.001	3.25611	11.6689	Up	6.42e-05	gi|255576127|ref|XP_002528958.1|/2e-65/zinc finger protein, putative [Ricinus communis]
CL5071.Contig1_All	1699	0.001	2.36207	11.2058	Up	4.71e-08	gi|225455897|ref|XP_002275826.1|/e-173/PREDICTED: hypothetical protein [Vitis vinifera]
Unigene15934_All	924	0.001	2.09674	11.0339	Up	0.000825991	gi|255555347|ref|XP_002518710.1|/e-122/serine-threonine protein kinase, plant-type, putative [Ricinus communis]
Unigene1744_All	1857	0.001	1.63945	10.679	Up	4.76e-06	gi|302143180|emb|CBI20475.3|/0.0/unnamed protein product [Vitis vinifera]
Unigene3464_All	1439	0.001	1.53868	10.5875	Up	0.00023183	gi|297738659|emb|CBI27904.3|/0.0/unnamed protein product [Vitis vinifera]
Unigene7260_All	1202	0.228594	32.6966	7.16021	Up	3.87e-80	gi|225456416|ref|XP_002284244.1|/1e-89/PREDICTED: hypothetical protein [Vitis vinifera]
Unigene5369_All	1131	0.364416	20.0664	5.78305	Up	3.9e-43	gi|255540123|ref|XP_002511126.1|/6e-96/conserved hypothetical protein [Ricinus communis]
Unigene38279_All	1370	0.100281	5.15155	5.68289	Up	4.44e-13	gi|356557010|ref|XP_003546811.1|/e-117/PREDICTED: probable aspartic protease At2g35615-like [Glycine max]
Unigene13540_All	492	0.279237	13.501	5.59543	Up	3.16e-12	gi|225431003|ref|XP_002279191.1|/2e-75/PREDICTED: hypothetical protein [Vitis vinifera]
CL12024.Contig1_All	1407	0.0976438	4.72102	5.59543	Up	3.16e-12	gi|225438658|ref|XP_002277065.1|/e-166/PREDICTED: hypothetical protein [Vitis vinifera]
Unigene7377_All	652	0.842852	38.2044	5.50232	Up	1.87e-46	gi|255564072|ref|XP_002523034.1|/2e-38/conserved hypothetical protein [Ricinus communis]
CL12634.Contig2_All	278	0.49419	19.9115	5.33239	Up	5.78e-10	-
Unigene11954_All	826	0.831627	31.3293	5.23543	Up	3.28e-47	gi|18203684|sp|Q9ZRA4.1|AB19A_PRUPE/5e-89/RecName: Full=Auxin-binding protein ABP19a; Flags: Precursor
Unigene8726_All	1597	0.0860268	3.20616	5.21992	Up	4.02e-09	gi|225435265|ref|XP_002282198.1|/0.0/PREDICTED: hypothetical protein [Vitis vinifera]
Unigene10132_All	530	0.259217	9.66083	5.21992	Up	4.02e-09	gi|225432862|ref|XP_002283935.1|/2e-57/PREDICTED: hypothetical protein [Vitis vinifera]
Unigene31618_All	491	0.279806	9.58266	5.09793	Up	2.76e-08	gi|225450500|ref|XP_002280920.1|/2e-17/PREDICTED: hypothetical protein [Vitis vinifera]
CL7106.Contig2_All	864	0.15901	4.9652	4.96466	Up	1.86e-07	gi|297744657|emb|CBI37919.3|/2e-92/unnamed protein product [Vitis vinifera]
Unigene39428_All	517	0.265735	7.7624	4.86844	Up	6.56e-07	-
CL11608.Contig3_All	539	0.509777	14.3776	4.81782	Up	2.3e-13	gi|224081419|ref|XP_002306403.1|/6e-22/predicted protein [Populus trichocarpa]
Unigene3695_All	856	0.160496	4.20328	4.7109	Up	4.3e-06	gi|225447153|ref|XP_002275443.1|/3e-89/PREDICTED: hypothetical protein isoform 1 [Vitis vinifera]
Unigene281_All	1982	0.0693163	1.81534	4.7109	Up	4.3e-06	gi|225452378|ref|XP_002275628.1|/0.0/PREDICTED: hypothetical protein [Vitis vinifera]
Unigene335_All	711	1.93228	49.6317	4.68289	Up	7e-61	gi|147821777|emb|CAN77170.1|/3e-42/hypothetical protein VITISV_029841 [Vitis vinifera]
CL931.Contig1_All	1365	0.100648	2.53452	4.65432	Up	7.97e-06	gi|297740648|emb|CBI30830.3|/e-139/unnamed protein product [Vitis vinifera]
CL7106.Contig1_All	941	0.583995	14.265	4.61038	Up	9.91e-23	gi|297744657|emb|CBI37919.3|/1e-92/unnamed protein product [Vitis vinifera]
Unigene41429_All	206	1.33383	32.245	4.59543	Up	3.77e-11	-
Unigene8272_All	494	1.11243	24.0913	4.43673	Up	1.13e-19	gi|343887314|dbj|BAK61860.1|/7e-43/hypothetical protein [Citrus unshiu]
Unigene4946_All	702	0.39141	8.27943	4.40278	Up	1.66e-09	gi|225442545|ref|XP_002284206.1|/2e-73/PREDICTED: hypothetical protein [Vitis vinifera]
Unigene10042_All	645	8.51999	178.291	4.38724	Up	8.08e-192	gi|225436329|ref|XP_002268144.1|/2e-42/PREDICTED: hypothetical protein [Vitis vinifera]
Unigene49845_All	290	0.473741	9.54378	4.33239	Up	0.000168828	-
CL6970.Contig1_All	437	0.628763	12.6668	4.33239	Up	5.82e-09	gi|145049570|gb|ABP35520.1|/2e-34/tonoplast intrinsic protein [Ipomoea batatas]
Unigene2920_All	1265	1.95488	39.3822	4.33239	Up	4.45e-82	gi|297740481|emb|CBI30663.3|/e-106/unnamed protein product [Vitis vinifera]
Unigene41980_All	504	1.09036	20.8676	4.25839	Up	6.39e-17	-
Unigene3551_All	1138	0.24145	4.62093	4.25839	Up	2.02e-08	gi|224109582|ref|XP_002315243.1|/e-121/predicted protein [Populus trichocarpa]
Unigene8926_All	1294	0.318512	5.98883	4.23286	Up	2.16e-12	gi|224117016|ref|XP_002317453.1|/e-107/predicted protein [Populus trichocarpa]
Unigene8676_All	1173	0.585613	10.7357	4.19633	Up	4.36e-20	gi|255581972|ref|XP_002531784.1|/3e-81/transferase, putative [Ricinus communis]
Unigene13548_All	833	0.164928	2.99031	4.18039	Up	0.000555523	gi|225455856|ref|XP_002274167.1|/3e-76/PREDICTED: hypothetical protein [Vitis vinifera]
CL11420.Contig2_All	993	0.138353	2.50849	4.18039	Up	0.000555641	gi|297738227|emb|CBI27428.3|/3e-67/unnamed protein product [Vitis vinifera]
Unigene6991_All	1837	0.598301	10.5465	4.13975	Up	1.04e-30	gi|313755438|gb|ADR74210.1|/0.0/(3S)-linalool/(E)-nerolidol synthase [Vitis vinifera]
CL1662.Contig2_All	754	0.364416	6.05663	4.05486	Up	4.32e-07	gi|157673576|gb|ABV60087.1|/2e-94/beta-ketoacyl-CoA synthase [Gossypium hirsutum]
Unigene8508_All	683	0.603447	9.72544	4.01046	Up	3.09e-10	gi|225433734|ref|XP_002269806.1|/1e-50/PREDICTED: similar to Histone-lysine N-methyltransferase ATX2 [Vitis vinifera]
Unigene14017_All	1173	1.40547	22.0614	3.9724	Up	6.43e-40	gi|255542894|ref|XP_002512510.1|/e-143/Nicotianamine synthase, putative [Ricinus communis]
Unigene23860_All	1146	0.239764	3.74339	3.96466	Up	1.45e-06	gi|224125742|ref|XP_002319664.1|/e-164/predicted protein [Populus trichocarpa]
Unigene5403_All	1094	0.879062	13.5349	3.94458	Up	1.24e-22	gi|225445312|ref|XP_002284711.1|/e-111/PREDICTED: hypothetical protein isoform 1 [Vitis vinifera]
CL12511.Contig1_All	1607	2.73573	40.3874	3.88391	Up	5.11e-99	gi|297849676|ref|XP_002892719.1|/0.0/GAPA-2 [Arabidopsis lyrata subsp. lyrata]
CL12599.Contig1_All	362	0.759032	10.7038	3.81782	Up	8.73e-06	gi|297745682|emb|CBI40951.3|/2e-06/unnamed protein product [Vitis vinifera]
CL4370.Contig2_All	210	1.30843	18.4513	3.81782	Up	8.73e-06	-
CL11847.Contig3_All	2144	0.448551	6.26088	3.80302	Up	5.98e-20	gi|224107955|ref|XP_002314667.1|/0.0/sulfate/bicarbonate/oxalate exchanger and transporter sat-1 [Populus trichocarpa]
Unigene6866_All	574	2.87216	39.5385	3.78305	Up	1.08e-33	gi|356500617|ref|XP_003519128.1|/9e-41/PREDICTED: thioredoxin H2-like [Glycine max]
CL221.Contig2_All	202	1.36025	18.497	3.76535	Up	1.58e-05	-
CL9721.Contig1_All	799	0.687784	9.35267	3.76535	Up	5.28e-11	gi|225463675|ref|XP_002275935.1|/5e-72/PREDICTED: hypothetical protein [Vitis vinifera]
Unigene13190_All	1455	6.79842	91.5908	3.75193	Up	2.02e-198	gi|255588371|ref|XP_002534584.1|/e-105/zinc finger protein, putative [Ricinus communis]
CL6977.Contig2_All	1960	0.210283	2.75358	3.7109	Up	7.28e-08	gi|297742610|emb|CBI34759.3|/0.0/unnamed protein product [Vitis vinifera]
Unigene10630_All	797	1.20664	15.6269	3.69496	Up	4.31e-18	gi|225452765|ref|XP_002283094.1|/1e-35/PREDICTED: hypothetical protein [Vitis vinifera]
CL179.Contig3_All	814	0.67511	8.6703	3.68289	Up	3.23e-10	gi|32140539|dbj|BAC78212.1|/e-100/thaumatin/PR5-like protein [Pyrus pyrifolia]
CL4.Contig4_All	875	0.785056	9.48925	3.59543	Up	8.62e-12	gi|225436687|ref|XP_002263127.1|/e-101/PREDICTED: hypothetical protein [Vitis vinifera]
CL5428.Contig2_All	1211	0.45379	5.37084	3.56505	Up	3.54e-09	gi|1171577|emb|CAA64636.1|/e-152/hsr201 [Nicotiana tabacum]
CL9641.Contig2_All	1059	1.42704	16.7264	3.55103	Up	6.11e-25	gi|255540123|ref|XP_002511126.1|/2e-85/conserved hypothetical protein [Ricinus communis]
CL337.Contig1_All	830	0.827619	9.50354	3.52143	Up	5.15e-11	gi|170522964|gb|ACB20694.1|/4e-67/putative cold-inducible protein [Camellia sinensis]
CL11608.Contig2_All	652	1.26428	14.2205	3.49159	Up	7.46e-13	gi|224081419|ref|XP_002306403.1|/2e-20/predicted protein [Populus trichocarpa]
CL2786.Contig1_All	990	1.24895	13.9783	3.48439	Up	3.68e-19	gi|166378|gb|AAA32653.1|/7e-16/envronmental stress-inducible protein [Medicago sativa]
Unigene15312_All	446	0.924113	10.2392	3.4699	Up	2.49e-06	gi|255539034|ref|XP_002510582.1|/8e-41/alcohol dehydrogenase, putative [Ricinus communis]
CL259.Contig4_All	1522	0.180532	2.00031	3.4699	Up	0.000285112	gi|283362116|dbj|BAI65911.1|/e-151/UDP-sugar:glycosyltransferase [Forsythia x intermedia]
CL1471.Contig3_All	1101	0.249564	2.76518	3.4699	Up	0.000285176	gi|225451299|ref|XP_002278297.1|/e-122/PREDICTED: hypothetical protein [Vitis vinifera]
Unigene16938_All	937	0.879732	9.5998	3.44787	Up	2.44e-12	gi|296082444|emb|CBI21449.3|/7e-90/unnamed protein product [Vitis vinifera]
Unigene3879_All	332	2.06905	22.5084	3.44342	Up	3.04e-10	gi|217072132|gb|ACJ84426.1|/1e-21/unknown [Medicago truncatula]
CL3875.Contig1_All	379	0.724986	7.66776	3.40278	Up	0.000499626	-
Unigene6415_All	2165	3.5536	36.9452	3.37803	Up	1.21e-108	gi|147800076|emb|CAN70927.1|/0.0/hypothetical protein VITISV_043810 [Vitis vinifera]
CL12718.Contig1_All	1279	1.71865	17.528	3.35031	Up	4.97e-30	gi|297739116|emb|CBI28767.3|/e-124/unnamed protein product [Vitis vinifera]
Unigene38254_All	599	0.917428	9.24106	3.33239	Up	2.12e-07	-
Unigene13006_All	425	19.7188	197.646	3.32528	Up	1.68e-112	-
Unigene3515_All	1274	0.862699	8.58116	3.31424	Up	1.74e-14	gi|116786574|gb|ABK24160.1|/e-138/unknown [Picea sitchensis]
Unigene3979_All	671	0.614239	5.98086	3.28348	Up	2.47e-05	gi|297734434|emb|CBI15681.3|/4e-69/unnamed protein product [Vitis vinifera]
CL2226.Contig3_All	439	0.938848	9.1416	3.28348	Up	2.47e-05	-
Unigene3608_All	682	0.805776	7.71059	3.25839	Up	6.69e-07	gi|225431003|ref|XP_002279191.1|/2e-83/PREDICTED: hypothetical protein [Vitis vinifera]
CL1662.Contig3_All	1357	0.809933	7.75037	3.25839	Up	1e-13	gi|225432862|ref|XP_002283935.1|/0.0/PREDICTED: hypothetical protein [Vitis vinifera]
Unigene761_All	567	3.87682	35.8776	3.21014	Up	3.43e-26	gi|224130420|ref|XP_002328604.1|/1e-28/predicted protein [Populus trichocarpa]
CL3981.Contig3_All	866	4.75929	43.7846	3.2016	Up	7.9e-49	gi|297735045|emb|CBI17407.3|/e-139/unnamed protein product [Vitis vinifera]
CL4816.Contig2_All	679	1.41634	12.8398	3.18039	Up	3.88e-11	gi|225433418|ref|XP_002285648.1|/7e-52/PREDICTED: hypothetical protein [Vitis vinifera]
Unigene2228_All	1071	0.513109	4.52238	3.13975	Up	3.65e-06	gi|255546583|ref|XP_002514351.1|/e-156/ATP-binding cassette transporter, putative [Ricinus communis]
Unigene13622_All	940	1.60769	13.9857	3.12089	Up	1.77e-16	gi|147782326|emb|CAN63047.1|/e-124/hypothetical protein VITISV_044031 [Vitis vinifera]
Unigene35386_All	1693	1.13608	9.80873	3.11	Up	9.6e-21	gi|356521100|ref|XP_003529196.1|/8e-19/PREDICTED: UPF0496 protein At4g34320-like [Glycine max]
CL1703.Contig2_All	356	1.54365	13.2165	3.09793	Up	6.37e-06	gi|225446347|ref|XP_002272559.1|/9e-20/PREDICTED: hypothetical protein [Vitis vinifera]
Unigene19131_All	1340	0.410104	3.51126	3.09793	Up	6.37e-06	gi|297743362|emb|CBI36229.3|/0.0/unnamed protein product [Vitis vinifera]
Unigene16373_All	331	1.66024	14.2148	3.09793	Up	6.37e-06	-
Unigene26760_All	246	1.67542	14.0635	3.06936	Up	0.000226828	gi|147859337|emb|CAN81846.1|/6e-06/hypothetical protein VITISV_037892 [Vitis vinifera]
Unigene36722_All	249	1.65524	13.8941	3.06936	Up	0.000226934	-
CL11050.Contig3_All	290	1.42122	11.9297	3.06936	Up	0.000226881	-
CL245.Contig2_All	369	4.84012	40.5029	3.06491	Up	2.08e-18	-
Unigene10281_All	789	0.696501	5.78796	3.05486	Up	1.11e-05	gi|225446853|ref|XP_002283729.1|/8e-67/PREDICTED: hypothetical protein [Vitis vinifera]
Unigene13590_All	878	0.625899	5.20125	3.05486	Up	1.11e-05	gi|224129354|ref|XP_002320566.1|/8e-45/predicted protein [Populus trichocarpa]
Unigene38384_All	218	5.67185	46.9747	3.04999	Up	1.44e-12	gi|225460829|ref|XP_002276475.1|/2e-10/PREDICTED: hypothetical protein [Vitis vinifera]
Unigene10059_All	506	2.98663	24.3404	3.02677	Up	5.44e-15	gi|297736998|emb|CBI26199.3|/2e-39/unnamed protein product [Vitis vinifera]
Unigene49937_All	302	1.81967	14.6633	3.01046	Up	1.93e-05	gi|312282567|dbj|BAJ34149.1|/4e-15/unnamed protein product [Thellungiella halophila]
Unigene4638_All	1243	1.21579	9.68583	2.99398	Up	1.69e-14	gi|225443841|ref|XP_002267222.1|/e-150/PREDICTED: hypothetical protein [Vitis vinifera]
Unigene5551_All	889	1.39085	10.7408	2.94906	Up	2.41e-11	gi|224099211|ref|XP_002311405.1|/4e-85/predicted protein [Populus trichocarpa]
Unigene41709_All	205	2.01051	15.5261	2.94906	Up	0.000663513	-
CL6723.Contig1_All	2211	5.03309	38.4298	2.93271	Up	1.04e-100	gi|224071565|ref|XP_002303519.1|/0.0/predicted protein [Populus trichocarpa]
Unigene10474_All	1396	7.08575	53.53	2.91735	Up	4.77e-88	gi|225453831|ref|XP_002272380.1|/e-120/PREDICTED: hypothetical protein [Vitis vinifera]
CL2332.Contig1_All	1169	0.470093	3.55136	2.91735	Up	5.72e-05	gi|225438565|ref|XP_002276081.1|/e-143/PREDICTED: hypothetical protein [Vitis vinifera]
Unigene3744_All	930	1.92043	14.4337	2.90994	Up	1.04e-15	gi|296084866|emb|CBI28275.3|/e-111/unnamed protein product [Vitis vinifera]
Unigene5406_All	816	2.52546	18.4852	2.87176	Up	2.06e-17	gi|224066721|ref|XP_002302185.1|/3e-87/predicted protein [Populus trichocarpa]
CL12511.Contig2_All	340	1.61629	11.8034	2.86844	Up	9.77e-05	-
Unigene11691_All	573	9.11103	65.932	2.85529	Up	2.17e-43	gi|225460640|ref|XP_002265590.1|/4e-55/PREDICTED: hypothetical protein [Vitis vinifera]
CL6970.Contig2_All	455	5.73695	41.3634	2.85	Up	1.51e-21	gi|145049570|gb|ABP35520.1|/7e-35/tonoplast intrinsic protein [Ipomoea batatas]
Unigene4582_All	1536	1.16276	8.37877	2.84918	Up	9.61e-15	gi|255541166|ref|XP_002511647.1|/e-143/DNA binding protein, putative [Ricinus communis]
Unigene15868_All	799	2.2353	15.9342	2.83359	Up	1.67e-14	gi|224109078|ref|XP_002315075.1|/e-108/ZIP transporter [Populus trichocarpa]
Unigene8087_All	1177	22.1777	157.432	2.82755	Up	6.93e-212	gi|225459760|ref|XP_002285902.1|/e-124/PREDICTED: hypothetical protein [Vitis vinifera]
CL2109.Contig2_All	715	0.960733	6.77408	2.81782	Up	1.41e-05	gi|310877856|gb|ADP37159.1|/4e-67/putative ERD6-like transporter [Vitis vinifera]
CL6454.Contig1_All	1951	0.281671	1.98605	2.81782	Up	0.000165552	gi|225447384|ref|XP_002275106.1|/0.0/PREDICTED: hypothetical protein [Vitis vinifera]
CL10273.Contig1_All	1126	1.95218	13.5189	2.79182	Up	4.57e-17	gi|225459564|ref|XP_002285857.1|/e-113/PREDICTED: hypothetical protein [Vitis vinifera]
CL8041.Contig1_All	1456	0.566146	3.89683	2.78305	Up	2.03e-06	gi|255543331|ref|XP_002512728.1|/0.0/ATP-binding cassette transporter, putative [Ricinus communis]
CL5548.Contig3_All	1471	0.466978	3.19856	2.776	Up	2.42e-05	gi|225462384|ref|XP_002264394.1|/e-162/PREDICTED: hypothetical protein [Vitis vinifera]
CL3413.Contig2_All	1751	0.313843	2.13386	2.76535	Up	0.000280382	gi|308943695|gb|ADO51747.1|/0.0/fatty acid hydroperoxide lyase [Camellia sinensis]
CL147.Contig2_All	1619	0.594005	4.01735	2.7577	Up	2.9e-07	gi|115334977|gb|ABI94076.1|/0.0/chloroplast ribulose-1,5-bisphosphate carboxylase/oxygenase activase large protein isoform [Acer rubrum]
Unigene6514_All	1764	11.1372	75.3115	2.75748	Up	9.86e-148	gi|225465718|ref|XP_002263056.1|/0.0/PREDICTED: hypothetical protein isoform 1 [Vitis vinifera]
CL612.Contig2_All	541	4.31708	29.1606	2.75589	Up	1.91e-17	gi|225431751|ref|XP_002270243.1|/3e-44/PREDICTED: hypothetical protein [Vitis vinifera]
CL11847.Contig2_All	2386	0.921273	6.20586	2.75193	Up	2.38e-16	gi|224107955|ref|XP_002314667.1|/0.0/sulfate/bicarbonate/oxalate exchanger and transporter sat-1 [Populus trichocarpa]
CL7359.Contig2_All	1830	15.8405	104.885	2.72712	Up	3.94e-211	gi|225468662|ref|XP_002268162.1|/e-178/PREDICTED: hypothetical protein [Vitis vinifera]
Unigene23033_All	684	1.60684	10.5205	2.7109	Up	7e-08	gi|296082237|emb|CBI21242.3|/7e-68/unnamed protein product [Vitis vinifera]
Unigene36833_All	217	2.53244	16.5807	2.7109	Up	0.000470742	-
Unigene1358_All	581	1.8917	12.3856	2.7109	Up	7e-08	gi|225435149|ref|XP_002281716.1|/3e-79/PREDICTED: hypothetical protein [Vitis vinifera]
CL1103.Contig1_All	602	1.5975	10.3444	2.69496	Up	8.36e-07	gi|224112847|ref|XP_002316308.1|/8e-83/aquaporin, MIP family, TIP subfamily [Populus trichocarpa]
CL6977.Contig1_All	1937	0.851119	5.42966	2.67343	Up	2.75e-11	gi|297742610|emb|CBI34759.3|/0.0/unnamed protein product [Vitis vinifera]
CL5283.Contig1_All	586	0.93778	5.90379	2.65432	Up	0.000787126	gi|315468638|gb|ADU25490.1|/1e-59/tonoplastic intrinsic protein [Helianthemum almeriense]
CL4816.Contig3_All	265	2.07373	13.0552	2.65432	Up	0.000786803	gi|225433418|ref|XP_002285648.1|/3e-36/PREDICTED: hypothetical protein [Vitis vinifera]
CL12761.Contig2_All	2823	0.194665	1.22551	2.65432	Up	0.000786965	gi|225456163|ref|XP_002278614.1|/0.0/PREDICTED: hypothetical protein [Vitis vinifera]
Unigene164_All	947	1.30566	8.18326	2.64789	Up	2.87e-08	gi|225423818|ref|XP_002280608.1|/e-118/PREDICTED: hypothetical protein [Vitis vinifera]
Unigene17947_All	302	2.27458	14.2051	2.64273	Up	0.0001151	gi|225434560|ref|XP_002277486.1|/2e-10/PREDICTED: hypothetical protein [Vitis vinifera]
CL9014.Contig2_All	472	1.45535	9.08883	2.64273	Up	0.000115128	gi|255556035|ref|XP_002519052.1|/2e-38/conserved hypothetical protein [Ricinus communis]
Unigene9104_All	461	9.23846	57.3352	2.6337	Up	8.49e-28	gi|351726010|ref|NP_001237112.1|/5e-19/uncharacterized protein LOC100306585 precursor [Glycine max]
Unigene25930_All	587	3.97878	24.0464	2.59543	Up	1.24e-14	-
CL12718.Contig2_All	1370	1.40393	8.48491	2.59543	Up	4.51e-12	gi|297739116|emb|CBI28767.3|/e-125/unnamed protein product [Vitis vinifera]
CL8012.Contig1_All	1901	3.39668	20.3828	2.58516	Up	6.01e-40	gi|224138788|ref|XP_002326690.1|/0.0/predicted protein [Populus trichocarpa]
CL10959.Contig2_All	798	2.58242	15.4339	2.57931	Up	1.08e-12	gi|297739253|emb|CBI28904.3|/2e-64/unnamed protein product [Vitis vinifera]
Unigene16827_All	1707	6.59962	39.3185	2.57475	Up	5.19e-69	gi|224080992|ref|XP_002306257.1|/e-125/predicted protein [Populus trichocarpa]
Unigene7250_All	1929	7.9055	46.9892	2.5714	Up	3.5e-93	gi|225459912|ref|XP_002264336.1|/0.0/PREDICTED: hypothetical protein [Vitis vinifera]
CL11525.Contig1_All	1382	0.795281	4.70629	2.56505	Up	9.68e-07	gi|255564826|ref|XP_002523407.1|/e-144/protein binding protein, putative [Ricinus communis]
Unigene1563_All	882	46.418	274.416	2.56361	Up	1.24e-248	gi|77157637|dbj|BAE46384.1|/3e-83/ribulose-1,5-bisphosphate carboxylase/oxygenase small subunit [Panax ginseng]
Unigene3280_All	871	2.36598	13.9815	2.563	Up	1.82e-12	gi|225457807|ref|XP_002266022.1|/5e-74/PREDICTED: hypothetical protein [Vitis vinifera]
CL5484.Contig3_All	1561	37.4926	220.919	2.55884	Up	0	gi|260408312|gb|ACX37450.1|/e-147/plasma membrane intrinsic protein [Hevea brasiliensis]
Unigene2793_All	371	33.6982	195.455	2.53609	Up	2.64e-73	-
CL376.Contig1_All	218	5.04164	29.2005	2.53403	Up	1.62e-06	gi|224103367|ref|XP_002334061.1|/4e-26/cytochrome P450 [Populus trichocarpa]
Unigene12306_All	834	1.81203	10.4535	2.52831	Up	7.91e-09	gi|30519873|dbj|BAC76428.1|/e-115/gibberellin 20-oxidase [Nicotiana tabacum]
Unigene34177_All	1790	1.30477	7.49907	2.52291	Up	1.73e-13	gi|315134533|dbj|BAJ46125.1|/e-177/terpene synthases [Toona sinensis]
Unigene12230_All	1525	3.06301	17.5136	2.51546	Up	1.13e-26	gi|147864353|emb|CAN80937.1|/0.0/hypothetical protein VITISV_005841 [Vitis vinifera]
CL4952.Contig1_All	1738	0.711429	4.06077	2.51296	Up	3.89e-07	gi|225469594|ref|XP_002272742.1|/0.0/PREDICTED: hypothetical protein [Vitis vinifera]
Unigene11848_All	477	7.20046	40.9062	2.50616	Up	2.03e-19	gi|357117675|ref|XP_003560589.1|/3e-31/PREDICTED: actin-1-like [Brachypodium distachyon]
CL7588.Contig2_All	436	4.09634	23.1699	2.49985	Up	4.42e-10	gi|224140319|ref|XP_002323530.1|/2e-46/predicted protein [Populus trichocarpa]
CL7308.Contig5_All	667	1.02987	5.80926	2.49589	Up	0.00052639	gi|225431832|ref|XP_002273815.1|/6e-48/PREDICTED: hypothetical protein [Vitis vinifera]
CL9152.Contig1_All	1715	1.60216	9.03738	2.49589	Up	2.26e-15	gi|225464373|ref|XP_002265455.1|/0.0/PREDICTED: hypothetical protein isoform 1 [Vitis vinifera]
CL9575.Contig2_All	1294	3.71597	20.9609	2.49589	Up	7.62e-27	gi|225451535|ref|XP_002273468.1|/e-170/PREDICTED: hypothetical protein [Vitis vinifera]
CL925.Contig2_All	393	4.19496	23.5923	2.49159	Up	3.13e-09	gi|224129686|ref|XP_002320646.1|/5e-32/glutaredoxin [Populus trichocarpa]
Unigene30181_All	326	3.79283	21.2247	2.48439	Up	6.47e-07	-
Unigene37551_All	426	57.4049	319.649	2.47724	Up	3.26e-134	gi|302845401|ref|XP_002954239.1|/1e-07/hypothetical protein VOLCADRAFT_102187 [Volvox carteri f. nagariensis]
Unigene35179_All	239	8.04765	44.5842	2.4699	Up	1.76e-10	-
Unigene5093_All	904	1.21579	6.73555	2.4699	Up	4.51e-06	gi|302140575|gb|ADK95113.1|/2e-91/flowering locus T-like protein [Gossypium hirsutum]
Unigene39922_All	386	1.7796	9.67977	2.44342	Up	0.000864578	-
Unigene50025_All	1192	0.576279	3.13456	2.44342	Up	0.000864402	-
CL3367.Contig1_All	1476	0.558475	3.00021	2.4255	Up	0.00021119	gi|224071449|ref|XP_002303465.1|/0.0/predicted protein [Populus trichocarpa]
Unigene1599_All	1037	2.38469	12.8109	2.4255	Up	9.08e-13	gi|225447456|ref|XP_002266728.1|/e-137/PREDICTED: hypothetical protein [Vitis vinifera]
CL8765.Contig1_All	1623	0.761838	4.09271	2.4255	Up	1.79e-06	gi|255636463|gb|ACU18570.1|/0.0/unknown [Glycine max]
CL147.Contig1_All	1812	1.59221	8.55359	2.4255	Up	7.1e-15	gi|115334977|gb|ABI94076.1|/0.0/chloroplast ribulose-1,5-bisphosphate carboxylase/oxygenase activase large protein isoform [Acer rubrum]
Unigene14421_All	504	2.4533	13.1795	2.4255	Up	1.79e-06	gi|255562834|ref|XP_002522422.1|/5e-17/Origin recognition complex subunit, putative [Ricinus communis]
Unigene8106_All	1170	3.053	16.3223	2.41855	Up	3.04e-18	gi|225459718|ref|XP_002284727.1|/4e-99/PREDICTED: hypothetical protein [Vitis vinifera]
Unigene15384_All	965	1.42368	7.60041	2.41646	Up	4.26e-07	gi|225424859|ref|XP_002273830.1|/1e-91/PREDICTED: hypothetical protein isoform 1 [Vitis vinifera]
CL612.Contig5_All	291	9.44226	50.4082	2.41646	Up	5.07e-14	gi|302142242|emb|CBI19445.3|/6e-30/unnamed protein product [Vitis vinifera]
CL12108.Contig2_All	612	3.36727	17.8634	2.40735	Up	1.93e-10	gi|225453018|ref|XP_002264508.1|/1e-47/PREDICTED: hypothetical protein [Vitis vinifera]
Unigene13200_All	1317	3.96403	20.9101	2.39916	Up	4.94e-26	gi|255552566|ref|XP_002517326.1|/e-148/Alpha-L-fucosidase 2 precursor, putative [Ricinus communis]
CL376.Contig2_All	306	2.69382	14.0194	2.3797	Up	0.000343878	gi|224103363|ref|XP_002334060.1|/9e-34/cytochrome P450 [Populus trichocarpa]
Unigene2326_All	1155	0.713687	3.71423	2.3797	Up	0.000343801	gi|224124530|ref|XP_002330046.1|/e-132/predicted protein [Populus trichocarpa]
Unigene15341_All	967	1.70488	8.87266	2.3797	Up	4e-08	gi|225453555|ref|XP_002262754.1|/e-117/PREDICTED: hypothetical protein [Vitis vinifera]
CL3290.Contig2_All	512	8.85488	45.9481	2.37546	Up	5.46e-22	gi|225451768|ref|XP_002277565.1|/8e-08/PREDICTED: hypothetical protein [Vitis vinifera]
Unigene9003_All	1003	0.958817	4.96695	2.37303	Up	8.37e-05	gi|296083688|emb|CBI23677.3|/e-133/unnamed protein product [Vitis vinifera]
Unigene8050_All	1006	5.18949	26.549	2.35499	Up	1.07e-24	gi|225435279|ref|XP_002285068.1|/4e-94/PREDICTED: hypothetical protein [Vitis vinifera]
Unigene120_All	1595	1.55042	7.89531	2.34833	Up	1.15e-11	gi|225463687|ref|XP_002273824.1|/0.0/PREDICTED: hypothetical protein [Vitis vinifera]
CL6006.Contig1_All	1376	2.09672	10.4593	2.31859	Up	4.13e-13	gi|224053000|ref|XP_002297657.1|/e-157/predicted protein [Populus trichocarpa]
Unigene7180_All	1225	3.25238	16.1543	2.31235	Up	6.33e-18	gi|255559348|ref|XP_002520694.1|/e-150/shikimate dehydrogenase, putative [Ricinus communis]
CL179.Contig1_All	978	3.37141	16.6967	2.30814	Up	8.86e-15	gi|190613907|gb|ACE80957.1|/4e-98/putative allergen Pru p 2.01A [Prunus dulcis x Prunus persica]
CL4008.Contig1_All	1396	1.18096	5.84864	2.30814	Up	1.78e-07	gi|255588371|ref|XP_002534584.1|/e-110/zinc finger protein, putative [Ricinus communis]
Unigene1845_All	1494	1.93111	9.54059	2.30465	Up	6.76e-13	gi|224142069|ref|XP_002324381.1|/e-167/sarcosine oxidase [Populus trichocarpa]
Unigene50128_All	655	5.87294	28.9446	2.30114	Up	4.42e-17	-
CL6921.Contig1_All	769	9.82596	48.4077	2.30057	Up	1.81e-33	gi|255536887|ref|XP_002509510.1|/e-135/ribonucleoside-diphosphate reductase small chain, putative [Ricinus communis]
Unigene1857_All	1759	5.70159	28.0861	2.30042	Up	1.98e-44	gi|225464210|ref|XP_002265100.1|/0.0/PREDICTED: hypothetical protein [Vitis vinifera]
Unigene8538_All	632	247.814	1216.56	2.29548	Up	0	gi|224059492|ref|XP_002299873.1|/9e-32/predicted protein [Populus trichocarpa]
Unigene8859_All	1224	1.57139	7.68805	2.29057	Up	1.66e-08	gi|297737307|emb|CBI26508.3|/e-124/unnamed protein product [Vitis vinifera]
Unigene1884_All	1543	0.623262	3.04931	2.29057	Up	0.000221349	gi|255553418|ref|XP_002517750.1|/0.0/serine carboxypeptidase, putative [Ricinus communis]
Unigene6157_All	427	1.93047	9.3985	2.28348	Up	0.000901459	gi|255547297|ref|XP_002514706.1|/5e-50/dimethylaniline monooxygenase, putative [Ricinus communis]
Unigene14403_All	491	1.67884	8.17344	2.28348	Up	0.000901276	gi|225431423|ref|XP_002280019.1|/4e-43/PREDICTED: hypothetical protein [Vitis vinifera]
CL690.Contig1_All	1354	1.21759	5.92786	2.28348	Up	2.92e-07	gi|225428137|ref|XP_002281120.1|/e-150/PREDICTED: hypothetical protein [Vitis vinifera]
Unigene33811_All	563	2.44023	11.7984	2.2735	Up	5.07e-06	-
Unigene10693_All	1441	3.05088	14.6932	2.26785	Up	9.94e-19	gi|224057224|ref|XP_002299181.1|/0.0/predicted protein [Populus trichocarpa]
Unigene50960_All	792	2.25505	10.8332	2.26422	Up	1.13e-07	-
Unigene13660_All	914	1.65343	7.8731	2.25147	Up	1.98e-06	gi|225440342|ref|XP_002270099.1|/1e-68/PREDICTED: hypothetical protein [Vitis vinifera]
CL3086.Contig1_All	823	2.33704	11.0977	2.2475	Up	4.41e-08	gi|255590302|ref|XP_002535232.1|/9e-35/metal ion binding protein, putative [Ricinus communis]
CL6943.Contig2_All	1641	0.586041	2.78288	2.2475	Up	0.000354909	gi|225466441|ref|XP_002266054.1|/e-102/PREDICTED: hypothetical protein [Vitis vinifera]
Unigene13898_All	1524	2.70443	12.8033	2.24312	Up	4.83e-17	gi|302142677|emb|CBI19880.3|/0.0/unnamed protein product [Vitis vinifera]
Unigene11465_All	985	2.23163	10.5369	2.23928	Up	4.05e-09	gi|225432892|ref|XP_002284133.1|/e-108/PREDICTED: hypothetical protein isoform 1 [Vitis vinifera]
CL5098.Contig1_All	774	3.90499	18.4156	2.23753	Up	1.9e-12	gi|296083305|emb|CBI22941.3|/1e-57/unnamed protein product [Vitis vinifera]
CL11197.Contig2_All	1218	11.9563	56.2401	2.23383	Up	1.72e-59	gi|224085700|ref|XP_002307671.1|/e-140/predicted protein [Populus trichocarpa]
Unigene8093_All	1382	1.88879	8.81177	2.22197	Up	1.44e-10	gi|225436924|ref|XP_002275066.1|/e-180/PREDICTED: hypothetical protein [Vitis vinifera]
CL2973.Contig4_All	287	9.09516	42.4316	2.22197	Up	1.44e-10	-
Unigene16888_All	610	1.80177	8.39383	2.21992	Up	0.000139554	gi|15239619|ref|NP_197398.1|/2e-61/AWPM-19-like protein [Arabidopsis thaliana]
Unigene1751_All	2048	1.74414	8.10849	2.21691	Up	2.58e-14	gi|255572046|ref|XP_002526964.1|/0.0/conserved hypothetical protein [Ricinus communis]
CL5811.Contig4_All	2272	3.20484	14.8618	2.21328	Up	6.14e-29	gi|308943877|gb|ADO51752.1|/0.0/lipoxygenase [Camellia sinensis]
Unigene1094_All	1172	1.75834	8.14723	2.2121	Up	2.78e-08	gi|225437789|ref|XP_002281529.1|/e-158/PREDICTED: hypothetical protein [Vitis vinifera]
Unigene15163_All	588	3.50471	16.239	2.2121	Up	2.78e-08	gi|225434148|ref|XP_002277983.1|/2e-33/PREDICTED: hypothetical protein [Vitis vinifera]
Unigene15703_All	510	11.314	52.3692	2.2106	Up	7.15e-23	gi|302142242|emb|CBI19445.3|/9e-33/unnamed protein product [Vitis vinifera]
CL1103.Contig2_All	591	5.11416	23.6495	2.20924	Up	5.06e-12	gi|224059532|ref|XP_002299893.1|/4e-82/aquaporin, MIP family, TIP subfamily [Populus trichocarpa]
CL6922.Contig2_All	977	1.96867	9.06513	2.20311	Up	1.16e-07	gi|225427197|ref|XP_002278025.1|/9e-90/PREDICTED: hypothetical protein [Vitis vinifera]
CL8177.Contig1_All	546	2.76783	12.6726	2.19489	Up	5.17e-06	gi|297744428|emb|CBI37690.3|/4e-17/unnamed protein product [Vitis vinifera]
CL6726.Contig2_All	1414	1.26309	5.77419	2.19267	Up	4.83e-07	gi|225450527|ref|XP_002281395.1|/0.0/PREDICTED: hypothetical protein [Vitis vinifera]
Unigene8409_All	545	6.55414	29.9622	2.19267	Up	6.88e-14	gi|225452130|ref|XP_002262831.1|/1e-58/PREDICTED: hypothetical protein [Vitis vinifera]
CL3981.Contig2_All	1518	7.60232	34.4595	2.18039	Up	5.04e-44	gi|225424114|ref|XP_002282753.1|/0.0/PREDICTED: hypothetical protein [Vitis vinifera]
CL3743.Contig2_All	877	1.56653	7.1007	2.18039	Up	2.15e-05	gi|225425224|ref|XP_002267614.1|/6e-51/PREDICTED: hypothetical protein [Vitis vinifera]
Unigene13602_All	505	4.08074	18.36	2.16966	Up	7.26e-08	gi|225464225|ref|XP_002265748.1|/1e-65/PREDICTED: hypothetical protein [Vitis vinifera]
Unigene136_All	1441	0.858059	3.84136	2.16247	Up	8.75e-05	gi|225443872|ref|XP_002270153.1|/e-166/PREDICTED: hypothetical protein [Vitis vinifera]
Unigene10200_All	991	12.8928	57.672	2.1613	Up	1.4e-47	gi|225461287|ref|XP_002284361.1|/e-107/PREDICTED: hypothetical protein [Vitis vinifera]
Unigene14972_All	1150	37.3926	167.145	2.16028	Up	1.78e-160	gi|225469185|ref|XP_002275624.1|/1e-96/PREDICTED: hypothetical protein [Vitis vinifera]
Unigene19709_All	360	2.67137	11.9165	2.1573	Up	0.000905333	-
Unigene10689_All	1146	0.839174	3.74339	2.1573	Up	0.000905516	gi|255540437|ref|XP_002511283.1|/e-180/BRASSINOSTEROID INSENSITIVE 1-associated receptor kinase 1 precursor, putative [Ricinus communis]
Unigene12248_All	805	1.70664	7.56389	2.14797	Up	3.44e-05	gi|225423818|ref|XP_002280608.1|/e-131/PREDICTED: hypothetical protein [Vitis vinifera]
CL462.Contig1_All	1758	22.5849	100.05	2.14729	Up	1.04e-145	gi|225459270|ref|XP_002285780.1|/0.0/PREDICTED: hypothetical protein isoform 1 [Vitis vinifera]
Unigene17111_All	1261	0.871593	3.84097	2.13975	Up	0.000355182	gi|222139388|gb|ACM45713.1|/e-142/class I chitinase [Pyrus pyrifolia]
CL12225.Contig2_All	263	12.0146	52.6178	2.13076	Up	2.18e-11	-
CL254.Contig1_All	1114	6.53626	28.4472	2.12175	Up	9.15e-26	gi|297740120|emb|CBI30302.3|/9e-92/unnamed protein product [Vitis vinifera]
Unigene13694_All	867	3.80304	16.4402	2.112	Up	1.35e-11	gi|225429686|ref|XP_002280034.1|/1e-81/PREDICTED: hypothetical protein [Vitis vinifera]
Unigene8361_All	637	1.7254	7.38632	2.09793	Up	0.000561381	gi|225431116|ref|XP_002265805.1|/2e-56/PREDICTED: hypothetical protein [Vitis vinifera]
CL12740.Contig1_All	580	12.5541	53.6838	2.09632	Up	6.2e-25	gi|225456010|ref|XP_002279379.1|/2e-39/PREDICTED: hypothetical protein [Vitis vinifera]
CL11518.Contig2_All	209	21.6923	92.698	2.09535	Up	1.51e-15	-
Unigene5779_All	424	19.1172	81.5948	2.0936	Up	1.2e-27	gi|255544866|ref|XP_002513494.1|/5e-31/Photosystem II 5 kDa protein, chloroplast precursor, putative [Ricinus communis]
CL10242.Contig1_All	1604	1.19912	5.09022	2.08575	Up	1.24e-06	gi|225470301|ref|XP_002266483.1|/0.0/PREDICTED: hypothetical protein [Vitis vinifera]
CL12362.Contig2_All	661	2.07844	8.79299	2.08085	Up	8.63e-05	gi|224099975|ref|XP_002311693.1|/1e-55/predicted protein [Populus trichocarpa]
CL3110.Contig2_All	1997	4.19653	17.7399	2.07973	Up	4.56e-28	gi|225435185|ref|XP_002281925.1|/0.0/PREDICTED: hypothetical protein [Vitis vinifera]
CL12753.Contig2_All	302	84.6145	353.294	2.06189	Up	8.57e-84	gi|297736180|emb|CBI24818.3|/4e-32/unnamed protein product [Vitis vinifera]
CL4987.Contig2_All	1446	1.33014	5.55071	2.06109	Up	1.97e-06	gi|118076253|gb|ABK59993.1|/1e-86/B-class MADS-box transcription factor PISTILLATA [Vitis vinifera]
Unigene9328_All	258	19.7025	82.0654	2.0584	Up	1.34e-16	-
CL6249.Contig2_All	354	3.10474	12.9003	2.05486	Up	0.000885159	-
Unigene33524_All	585	7.51507	31.2253	2.05486	Up	2.61e-14	gi|195606516|gb|ACG25088.1|/3e-11/histone H3 [Zea mays]
Unigene2687_All	278	3.95352	16.427	2.05486	Up	0.000885338	gi|356544144|ref|XP_003540515.1|/8e-14/PREDICTED: bidirectional sugar transporter SWEET2-like [Glycine max]
Unigene14329_All	600	10.0749	41.7461	2.05088	Up	1.6e-19	gi|224133822|ref|XP_002327689.1|/4e-33/predicted protein [Populus trichocarpa]
Unigene2007_All	1164	3.42282	14.1476	2.0473	Up	7.39e-13	gi|356568441|ref|XP_003552419.1|/e-118/PREDICTED: chlorophyll a-b binding protein CP29.3, chloroplastic-like [Glycine max]
CL12676.Contig2_All	1745	2.04699	8.40619	2.03794	Up	2.09e-11	gi|225459368|ref|XP_002285810.1|/0.0/PREDICTED: hypothetical protein [Vitis vinifera]
Unigene11763_All	762	2.70443	10.8964	2.01046	Up	1.91e-06	gi|255539034|ref|XP_002510582.1|/e-122/alcohol dehydrogenase, putative [Ricinus communis]
Unigene6031_All	377	3.64416	14.6827	2.01046	Up	0.000214225	gi|225438491|ref|XP_002278656.1|/1e-25/PREDICTED: hypothetical protein [Vitis vinifera]
CL11308.Contig1_All	1685	2.11988	8.54126	2.01046	Up	5.28e-11	gi|296086190|emb|CBI31631.3|/0.0/unnamed protein product [Vitis vinifera]
Unigene43425_All	297	12.4895	50.3218	2.01046	Up	2.03e-11	gi|224069224|ref|XP_002326305.1|/3e-22/peroxiredoxin [Populus trichocarpa]
Unigene11983_All	808	2.89052	11.6462	2.01046	Up	2.87e-07	gi|225453160|ref|XP_002274476.1|/3e-54/PREDICTED: hypothetical protein [Vitis vinifera]
Unigene284_All	1747	3.22426	12.9117	2.00164	Up	4.7e-17	gi|225466690|ref|XP_002263049.1|/0.0/PREDICTED: hypothetical protein [Vitis vinifera]
Unigene9228_All	386	11.3894	45.5308	1.99915	Up	2.69e-13	gi|60498697|dbj|BAD90703.1|/3e-21/tonoplast intrinsic protein 1;2 [Mimosa pudica]
CL12753.Contig3_All	1789	100.447	401.463	1.99884	Up	0	gi|224121022|ref|XP_002330884.1|/0.0/predicted protein [Populus trichocarpa]
Unigene9651_All	289	10.9337	43.5745	1.9947	Up	1.48e-09	gi|225438756|ref|XP_002282867.1|/1e-30/PREDICTED: hypothetical protein [Vitis vinifera]
CL1103.Contig3_All	598	4.36507	17.356	1.99135	Up	6.73e-08	gi|224112847|ref|XP_002316308.1|/8e-83/aquaporin, MIP family, TIP subfamily [Populus trichocarpa]
Unigene8934_All	1188	1.61901	6.40671	1.98447	Up	7.73e-06	gi|225439809|ref|XP_002274040.1|/e-128/PREDICTED: hypothetical protein [Vitis vinifera]
CL5811.Contig3_All	3145	43.3778	171.43	1.98259	Up	0	gi|308943877|gb|ADO51752.1|/0.0/lipoxygenase [Camellia sinensis]
Unigene9957_All	725	2.46345	9.73466	1.98245	Up	2e-05	gi|351726816|ref|NP_001238163.1|/2e-54/uncharacterized protein LOC100306650 [Glycine max]
Unigene610_All	685	10.0281	39.5962	1.98132	Up	3.33e-20	gi|225425996|ref|XP_002272604.1|/8e-40/PREDICTED: hypothetical protein [Vitis vinifera]
Unigene1750_All	882	9.50167	37.4988	1.98059	Up	1.33e-24	gi|255587934|ref|XP_002534445.1|/e-104/Minor allergen Alt a, putative [Ricinus communis]
Unigene10325_All	1154	1.30956	5.15645	1.9773	Up	0.000130455	gi|255556209|ref|XP_002519139.1|/4e-92/Flavonol 4'-sulfotransferase, putative [Ricinus communis]
CL4396.Contig1_All	524	2.62185	10.2996	1.97394	Up	0.000333314	gi|255571012|ref|XP_002526457.1|/3e-11/hypothetical protein RCOM_0759620 [Ricinus communis]
Unigene17084_All	2234	0.922458	3.5928	1.96155	Up	4.72e-06	gi|255541666|ref|XP_002511897.1|/0.0/ferric-chelate reductase, putative [Ricinus communis]
CL9014.Contig1_All	1484	6.01753	23.4061	1.95964	Up	1.79e-25	gi|255556035|ref|XP_002519052.1|/e-119/conserved hypothetical protein [Ricinus communis]
Unigene2075_All	1097	4.50853	17.5346	1.95948	Up	3.64e-14	gi|255556526|ref|XP_002519297.1|/e-100/Peroxiredoxin, putative [Ricinus communis]
Unigene6805_All	720	5.34274	20.7577	1.958	Up	4.89e-11	gi|255575570|ref|XP_002528685.1|/5e-14/conserved hypothetical protein [Ricinus communis]
CL12603.Contig8_All	392	14.7198	57.1897	1.958	Up	1.81e-16	gi|326499512|dbj|BAJ86067.1|/3e-22/predicted protein [Hordeum vulgare subsp. vulgare]
CL6336.Contig3_All	1219	3.15568	12.2605	1.958	Up	4.88e-11	gi|255544812|ref|XP_002513467.1|/3e-42/ubiquitin-protein ligase, putative [Ricinus communis]
CL8009.Contig3_All	2109	1.75884	6.8241	1.95602	Up	1.28e-10	gi|225438410|ref|XP_002275881.1|/0.0/PREDICTED: hypothetical protein [Vitis vinifera]
Unigene11973_All	721	10.2896	39.9224	1.95602	Up	4.45e-21	gi|224075048|ref|XP_002304535.1|/3e-66/predicted protein [Populus trichocarpa]
Unigene5138_All	808	17.0031	65.7671	1.95157	Up	9.44e-39	gi|147805130|emb|CAN64486.1|/5e-61/hypothetical protein VITISV_035039 [Vitis vinifera]
CL6597.Contig2_All	1023	2.41733	9.33387	1.94906	Up	4.3e-07	gi|225458416|ref|XP_002283650.1|/1e-89/PREDICTED: hypothetical protein [Vitis vinifera]
Unigene5654_All	469	3.22225	12.3927	1.94335	Up	0.00020373	gi|297741309|emb|CBI32440.3|/4e-17/unnamed protein product [Vitis vinifera]
Unigene1888_All	1249	1.64994	6.3154	1.93646	Up	7.35e-06	gi|224133760|ref|XP_002321654.1|/e-179/predicted protein [Populus trichocarpa]
Unigene8850_All	640	2.14664	8.2166	1.93646	Up	0.000515872	gi|225461937|ref|XP_002268825.1|/2e-93/PREDICTED: hypothetical protein [Vitis vinifera]
CL6943.Contig1_All	1580	3.21724	12.2619	1.93029	Up	5.47e-14	gi|225466441|ref|XP_002266054.1|/e-105/PREDICTED: hypothetical protein [Vitis vinifera]
CL11978.Contig1_All	2377	1.04036	3.95884	1.928	Up	6.73e-07	gi|255584317|ref|XP_002532894.1|/0.0/Cyclic nucleotide-gated ion channel, putative [Ricinus communis]
CL4623.Contig1_All	891	2.00449	7.61039	1.92473	Up	4.86e-05	gi|297743415|emb|CBI36282.3|/3e-91/unnamed protein product [Vitis vinifera]
Unigene38270_All	632	11.0864	42.041	1.923	Up	4.93e-19	-
Unigene7285_All	575	4.06181	15.4028	1.923	Up	1.74e-06	gi|113026|sp|P25248.1|ACEA_BRANA/1e-76/RecName: Full=Isocitrate lyase; Short=ICL; Short=Isocitrase; Short=Isocitratase
CL3642.Contig3_All	1148	4.18856	15.7913	1.9146	Up	5.79e-13	gi|225438831|ref|XP_002283607.1|/e-131/PREDICTED: hypothetical protein [Vitis vinifera]
CL12319.Contig2_All	2159	1.46357	5.51232	1.91317	Up	1.43e-08	gi|225465381|ref|XP_002273703.1|/0.0/PREDICTED: hypothetical protein [Vitis vinifera]
CL2836.Contig2_All	2569	0.962603	3.6091	1.90663	Up	1.05e-06	gi|225451978|ref|XP_002279849.1|/e-164/PREDICTED: hypothetical protein [Vitis vinifera]
Unigene11955_All	746	16.9429	63.4418	1.90475	Up	2.07e-33	gi|225427234|ref|XP_002280707.1|/3e-85/PREDICTED: hypothetical protein [Vitis vinifera]
Unigene6336_All	1376	1.39781	5.22966	1.90355	Up	2.96e-05	gi|296081362|emb|CBI16795.3|/e-172/unnamed protein product [Vitis vinifera]
CL5081.Contig1_All	563	4.88046	18.1891	1.89799	Up	2.46e-07	gi|147791354|emb|CAN61930.1|/7e-16/hypothetical protein VITISV_029934 [Vitis vinifera]
CL11955.Contig1_All	836	2.13637	7.94554	1.89499	Up	7.51e-05	gi|255581976|ref|XP_002531786.1|/5e-28/nutrient reservoir, putative [Ricinus communis]
Unigene10204_All	963	1.85462	6.89769	1.89499	Up	7.51e-05	gi|296084363|emb|CBI24751.3|/1e-95/unnamed protein product [Vitis vinifera]
Unigene10034_All	454	11.1966	41.4545	1.88847	Up	3.3e-13	gi|224138054|ref|XP_002322718.1|/3e-18/predicted protein [Populus trichocarpa]
Unigene4667_All	1104	14.5598	53.8999	1.88829	Up	1.61e-41	gi|357467173|ref|XP_003603871.1|/e-167/Cysteine proteinase [Medicago truncatula]
Unigene35914_All	1078	1.91166	7.06045	1.88493	Up	1.78e-05	gi|225460596|ref|XP_002264006.1|/e-107/PREDICTED: hypothetical protein [Vitis vinifera]
CL9964.Contig3_All	760	2.53077	9.28635	1.87553	Up	4.55e-05	gi|296080872|emb|CBI18801.3|/e-118/unnamed protein product [Vitis vinifera]
Unigene36141_All	1657	6.79877	24.8876	1.87208	Up	1.95e-28	gi|12081942|dbj|BAB20681.1|/e-148/nucleotide pyrophosphatase-like protein [Spinacia oleracea]
Unigene2759_All	251	16.4205	60.0954	1.87176	Up	1.68e-10	gi|297830530|ref|XP_002883147.1|/2e-08/60S ribosomal protein L30 [Arabidopsis lyrata subsp. lyrata]
CL11955.Contig2_All	788	3.31258	12.1175	1.87106	Up	9.81e-07	gi|255581976|ref|XP_002531786.1|/5e-27/nutrient reservoir, putative [Ricinus communis]
CL7894.Contig1_All	565	7.05161	25.7175	1.86673	Up	4.35e-10	gi|351723215|ref|NP_001237783.1|/4e-35/mitotic cyclin a2-type [Glycine max]
Unigene16292_All	527	3.389	12.3417	1.86461	Up	0.000115199	gi|297830324|ref|XP_002883044.1|/4e-13/hypothetical protein ARALYDRAFT_479181 [Arabidopsis lyrata subsp. lyrata]
Unigene6119_All	471	15.1677	55.2364	1.86461	Up	6.89e-18	gi|351724209|ref|NP_001235770.1|/3e-17/uncharacterized protein LOC100305465 [Glycine max]
CL3108.Contig2_All	2011	1.02475	3.71595	1.85846	Up	2.75e-05	gi|225437426|ref|XP_002271736.1|/0.0/PREDICTED: hypothetical protein [Vitis vinifera]
Unigene16185_All	295	6.98567	25.3315	1.85846	Up	2.75e-05	gi|225423881|ref|XP_002281540.1|/4e-14/PREDICTED: hypothetical protein [Vitis vinifera]
Unigene33876_All	246	22.8975	82.6934	1.85258	Up	6.69e-14	-
CL1790.Contig2_All	266	18.5934	66.5912	1.84054	Up	5.01e-12	gi|356563816|ref|XP_003550154.1|/7e-12/PREDICTED: histone H4-like [Glycine max]
CL10906.Contig1_All	590	26.0798	93.3511	1.83973	Up	4.32e-37	gi|225458776|ref|XP_002285141.1|/2e-36/PREDICTED: hypothetical protein [Vitis vinifera]
CL4717.Contig1_All	991	6.79299	24.2976	1.8387	Up	2.93e-16	gi|225444511|ref|XP_002274403.1|/5e-64/PREDICTED: hypothetical protein [Vitis vinifera]
CL920.Contig1_All	1445	1.90152	6.79953	1.83828	Up	9.12e-07	gi|296082111|emb|CBI21116.3|/e-147/unnamed protein product [Vitis vinifera]
Unigene5678_All	467	3.23604	11.5568	1.83643	Up	0.000739314	gi|225444371|ref|XP_002267081.1|/2e-55/PREDICTED: hypothetical protein [Vitis vinifera]
Unigene5069_All	704	4.68357	16.7084	1.83489	Up	4.98e-08	gi|225432230|ref|XP_002275566.1|/3e-51/PREDICTED: hypothetical protein [Vitis vinifera]
Unigene9614_All	528	3.38258	12.0563	1.83359	Up	0.000176675	gi|255571147|ref|XP_002526524.1|/8e-61/Ent-kaurenoic acid oxidase, putative [Ricinus communis]
CL2457.Contig4_All	510	4.04073	14.3812	1.83149	Up	4.22e-05	-
Unigene15099_All	1660	25.9872	92.2843	1.82828	Up	1.66e-102	gi|225462452|ref|XP_002266118.1|/4e-97/PREDICTED: hypothetical protein [Vitis vinifera]
CL5941.Contig2_All	2279	1.38651	4.91846	1.82675	Up	1.28e-07	gi|255539759|ref|XP_002510944.1|/0.0/Beta-fructofuranosidase, soluble isoenzyme I precursor, putative [Ricinus communis]
CL6423.Contig1_All	745	10.3269	36.593	1.82516	Up	3.32e-18	gi|225446182|ref|XP_002278130.1|/9e-35/PREDICTED: similar to ATGDU3 (ARABIDOPSIS THALIANA GLUTAMINE DUMPER 3) [Vitis vinifera]
CL3407.Contig3_All	267	14.9219	52.8661	1.82491	Up	1.61e-09	-
Unigene6284_All	1422	3.96117	14.0137	1.82284	Up	2.5e-13	gi|283771360|gb|ADB28916.1|/0.0/chalcone synthase [Paeonia suffruticosa]
Unigene22169_All	364	12.8326	45.2412	1.81782	Up	5.19e-11	-
Unigene2083_All	1080	3.81624	13.4541	1.81782	Up	9.66e-10	gi|225449479|ref|XP_002283358.1|/e-137/PREDICTED: hypothetical protein [Vitis vinifera]
CL561.Contig7_All	745	8.85164	31.2062	1.81782	Up	1.82e-15	gi|333595899|gb|AEF58501.1|/e-140/actin [Platycodon grandiflorus]
Unigene33565_All	239	6.89798	24.3187	1.81782	Up	0.000445933	gi|357163432|ref|XP_003579729.1|/1e-13/PREDICTED: LOW QUALITY PROTEIN: histone H3.2-like [Brachypodium distachyon]
Unigene18880_All	2481	0.664497	2.34267	1.81782	Up	0.000445836	gi|225456024|ref|XP_002279751.1|/2e-87/PREDICTED: hypothetical protein [Vitis vinifera]
CL12614.Contig1_All	336	7.3599	25.9472	1.81782	Up	5.99e-06	gi|224138470|ref|XP_002322822.1|/1e-31/sinapyl alcohol dehydrogenase [Populus trichocarpa]
Unigene2313_All	431	14.6629	51.6936	1.81782	Up	7.94e-15	gi|225451173|ref|XP_002272670.1|/1e-17/PREDICTED: hypothetical protein isoform 1 [Vitis vinifera]
Unigene247_All	1597	1.80656	6.32567	1.80797	Up	8.42e-07	gi|225451144|ref|XP_002270055.1|/0.0/PREDICTED: hypothetical protein [Vitis vinifera]
CL1156.Contig1_All	980	56.0754	194.586	1.79497	Up	1.91e-124	gi|351724209|ref|NP_001235770.1|/2e-64/uncharacterized protein LOC100305465 [Glycine max]
CL8261.Contig1_All	1353	5.78783	20.0469	1.79228	Up	1.13e-17	gi|225423911|ref|XP_002281867.1|/0.0/PREDICTED: hypothetical protein [Vitis vinifera]
Unigene11729_All	685	3.20899	11.1112	1.79182	Up	3.89e-05	gi|255555481|ref|XP_002518777.1|/6e-35/conserved hypothetical protein [Ricinus communis]
CL10273.Contig2_All	1164	1.65239	5.70659	1.78807	Up	0.000162443	gi|225459564|ref|XP_002285857.1|/e-113/PREDICTED: hypothetical protein [Vitis vinifera]
CL612.Contig4_All	662	2.90542	10.0339	1.78807	Up	0.000162482	gi|302142242|emb|CBI19445.3|/6e-83/unnamed protein product [Vitis vinifera]
Unigene40357_All	610	2.70265	9.30128	1.78305	Up	0.000676881	-
Unigene13156_All	1500	136.652	469.309	1.78003	Up	0	gi|233955399|gb|ACQ91203.1|/0.0/calreticulin [Carica papaya]
Unigene5090_All	787	5.23703	17.9355	1.776	Up	3.53e-09	gi|1351840|sp|P49296.1|ACEA_CUCSA/e-137/RecName: Full=Isocitrate lyase; Short=ICL; Short=Isocitrase; Short=Isocitratase
Unigene9204_All	447	6.14697	21.0518	1.776	Up	3.3e-06	gi|21593378|gb|AAM65327.1|/1e-17/putative amino acid transport protein [Arabidopsis thaliana]
Unigene6170_All	271	78.0711	267.067	1.77434	Up	2.25e-46	gi|326526701|dbj|BAK00739.1|/4e-12/predicted protein [Hordeum vulgare subsp. vulgare]
Unigene8849_All	1039	20.7598	70.9905	1.77383	Up	3.06e-47	gi|225428025|ref|XP_002278689.1|/9e-83/PREDICTED: hypothetical protein [Vitis vinifera]
CL10927.Contig1_All	927	4.89072	16.7196	1.77342	Up	4.88e-10	gi|225438005|ref|XP_002273448.1|/e-104/PREDICTED: hypothetical protein [Vitis vinifera]
Unigene4673_All	1275	24.3521	83.248	1.77337	Up	5e-68	gi|255570438|ref|XP_002526178.1|/e-101/conserved hypothetical protein [Ricinus communis]
Unigene3252_All	499	26.4307	90.1304	1.7698	Up	1.04e-28	gi|356563857|ref|XP_003550174.1|/5e-46/PREDICTED: monothiol glutaredoxin-S2-like [Glycine max]
Unigene10844_All	497	3.59357	12.2514	1.76946	Up	0.000409112	gi|225444293|ref|XP_002263584.1|/6e-71/PREDICTED: hypothetical protein [Vitis vinifera]
Unigene17132_All	853	4.67076	15.8988	1.76719	Up	9.1e-09	gi|224128069|ref|XP_002320236.1|/1e-72/predicted protein [Populus trichocarpa]
Unigene22239_All	263	8.35801	28.4136	1.76535	Up	5.9e-05	-
CL11978.Contig2_All	2479	0.886711	3.01443	1.76535	Up	5.9e-05	gi|255584317|ref|XP_002532894.1|/0.0/Cyclic nucleotide-gated ion channel, putative [Ricinus communis]
Unigene6754_All	962	51.4122	174.779	1.76535	Up	3.48e-107	gi|255572702|ref|XP_002527284.1|/e-102/Photosystem I reaction center subunit XI, chloroplast precursor, putative [Ricinus communis]
Unigene8397_All	638	23.687	80.4714	1.76438	Up	1.22e-32	gi|356562850|ref|XP_003549681.1|/8e-12/PREDICTED: uncharacterized protein LOC100527473 [Glycine max]
Unigene37279_All	317	8.23442	27.9389	1.76254	Up	8.37e-06	gi|336478153|gb|AEI60129.1|/1e-20/microsomal delta-12 oleate desaturase [Vitis labrusca]
Unigene2132_All	1465	2.06312	6.99009	1.76049	Up	1.18e-06	gi|296083688|emb|CBI23677.3|/0.0/unnamed protein product [Vitis vinifera]
Unigene16952_All	1344	25.3508	85.8727	1.76017	Up	3.27e-73	gi|224108181|ref|XP_002314750.1|/2e-40/predicted protein [Populus trichocarpa]
Unigene10988_All	306	22.4485	75.5238	1.75031	Up	1.33e-14	-
CL4759.Contig3_All	1438	3.15278	10.5858	1.74743	Up	1.15e-09	gi|225457893|ref|XP_002270878.1|/e-140/PREDICTED: hypothetical protein [Vitis vinifera]
CL4730.Contig1_All	1749	1.41391	4.74734	1.74743	Up	2.13e-05	gi|224094809|ref|XP_002310245.1|/0.0/predicted protein [Populus trichocarpa]
Unigene3431_All	714	21.3581	71.712	1.74743	Up	4.08e-32	gi|297741826|emb|CBI33139.3|/e-100/unnamed protein product [Vitis vinifera]
CL3836.Contig2_All	1054	3.12831	10.5036	1.74743	Up	4.23e-07	gi|225431996|ref|XP_002273306.1|/6e-39/PREDICTED: hypothetical protein [Vitis vinifera]
CL193.Contig1_All	941	92.8552	311.329	1.74539	Up	4.74e-184	gi|350543338|gb|AEQ29858.1|/e-126/aquaporin TIP2 [Malus prunifolia]
Unigene10317_All	2899	1.94301	6.49201	1.74037	Up	7.78e-12	gi|340343835|gb|AEK31217.1|/0.0/cellulose synthase A [Eucalyptus camaldulensis]
Unigene6679_All	572	4.80366	15.9675	1.73293	Up	7.6e-06	gi|255560193|ref|XP_002521114.1|/4e-55/conserved hypothetical protein [Ricinus communis]
Unigene10684_All	1816	6.88437	22.8609	1.73149	Up	1.02e-25	gi|225424738|ref|XP_002266928.1|/e-135/PREDICTED: hypothetical protein [Vitis vinifera]
CL3367.Contig2_All	1629	7.16864	23.7862	1.73036	Up	5.44e-24	gi|224071449|ref|XP_002303465.1|/0.0/predicted protein [Populus trichocarpa]
Unigene36041_All	248	933.441	3094.69	1.72916	Up	0	-
CL9182.Contig4_All	1804	284.061	934.251	1.71761	Up	0	gi|224121022|ref|XP_002330884.1|/0.0/predicted protein [Populus trichocarpa]
CL5980.Contig2_All	695	3.75584	12.3451	1.71673	Up	1.93e-05	gi|351724687|ref|NP_001237066.1|/2e-61/uncharacterized protein LOC100499862 [Glycine max]
Unigene24353_All	288	22.4204	73.5169	1.71326	Up	5.26e-13	-
Unigene38336_All	495	8.04881	26.2791	1.70707	Up	4.86e-08	-
Unigene1564_All	954	3.60023	11.7497	1.70646	Up	5.81e-07	gi|147857860|emb|CAN78656.1|/5e-89/hypothetical protein VITISV_006850 [Vitis vinifera]
CL5896.Contig3_All	345	10.3536	33.6937	1.70234	Up	3.47e-07	gi|116785752|gb|ABK23845.1|/7e-09/unknown [Picea sitchensis]
Unigene7814_All	449	3.97773	12.9447	1.70234	Up	0.000925313	gi|224116416|ref|XP_002317294.1|/3e-14/predicted protein [Populus trichocarpa]
Unigene5457_All	998	1.78958	5.82381	1.70234	Up	0.000925126	gi|225433412|ref|XP_002283151.1|/e-137/PREDICTED: hypothetical protein [Vitis vinifera]
Unigene24362_All	314	49.441	160.861	1.70204	Up	1.58e-30	gi|297843566|ref|XP_002889664.1|/1e-27/hypothetical protein ARALYDRAFT_470811 [Arabidopsis lyrata subsp. lyrata]
CL8614.Contig1_All	673	6.32828	20.5624	1.70012	Up	1.74e-08	gi|225423690|ref|XP_002277133.1|/3e-43/PREDICTED: hypothetical protein [Vitis vinifera]
Unigene1442_All	575	4.30074	13.9588	1.69852	Up	4.85e-05	gi|224128592|ref|XP_002320370.1|/2e-57/dehydroquinate dehydratase/ shikimate dehydrogenase [Populus trichocarpa]
CL12763.Contig2_All	644	14.5065	47.0594	1.69779	Up	2.65e-18	gi|225456069|ref|XP_002280532.1|/6e-39/PREDICTED: hypothetical protein [Vitis vinifera]
Unigene15460_All	816	7.74473	25.0992	1.69635	Up	2.04e-12	gi|225459528|ref|XP_002285846.1|/1e-89/PREDICTED: hypothetical protein [Vitis vinifera]
Unigene33878_All	289	48.0134	155.144	1.6921	Up	6.97e-27	gi|356557465|ref|XP_003547036.1|/3e-18/PREDICTED: histone H4-like [Glycine max]
Unigene68_All	1266	2.17038	6.99576	1.68854	Up	1.74e-05	gi|297827893|ref|XP_002881829.1|/3e-20/polychome, UV-B-insensitive 4 [Arabidopsis lyrata subsp. lyrata]
CL4823.Contig2_All	1156	6.77416	21.7872	1.68537	Up	4.37e-15	gi|225466065|ref|XP_002264028.1|/1e-51/PREDICTED: hypothetical protein [Vitis vinifera]
Unigene7975_All	1381	24.4726	78.6619	1.6845	Up	9.23e-65	gi|255558178|ref|XP_002520116.1|/0.0/UDP-galactose transporter, putative [Ricinus communis]
Unigene14786_All	1357	7.69436	24.6788	1.6814	Up	6.16e-20	-
CL5930.Contig1_All	1275	6.57292	21.0562	1.67964	Up	5.43e-16	gi|225430085|ref|XP_002281863.1|/e-115/PREDICTED: hypothetical protein [Vitis vinifera]
CL1582.Contig1_All	1609	1.45155	4.64436	1.67789	Up	0.000120325	gi|225428739|ref|XP_002285022.1|/0.0/PREDICTED: hypothetical protein [Vitis vinifera]
CL10287.Contig2_All	1133	2.06138	6.59557	1.67789	Up	0.000120296	gi|297736550|emb|CBI25421.3|/e-167/unnamed protein product [Vitis vinifera]
Unigene4666_All	1062	3.88093	12.3791	1.67343	Up	6.61e-08	gi|225432208|ref|XP_002269990.1|/6e-58/PREDICTED: hypothetical protein isoform 2 [Vitis vinifera]
CL4327.Contig3_All	246	21.222	67.5048	1.66943	Up	6.89e-10	-
Unigene32141_All	418	16.7623	53.3013	1.66895	Up	3.48e-13	-
Unigene3310_All	1061	5.17945	16.434	1.66582	Up	2.44e-10	gi|224093148|ref|XP_002309808.1|/2e-94/predicted protein [Populus trichocarpa]
CL2295.Contig2_All	955	6.90521	21.8807	1.66391	Up	2.49e-12	gi|351725091|ref|NP_001237592.1|/4e-63/uncharacterized protein LOC100305592 precursor [Glycine max]
Unigene11857_All	938	10.1061	32.0144	1.66349	Up	1.25e-17	gi|255572525|ref|XP_002527197.1|/7e-82/Thylakoid lumenal 16.5 kDa protein, chloroplast precursor, putative [Ricinus communis]
CL5297.Contig2_All	829	3.48019	11.0174	1.66254	Up	1.56e-05	gi|225428904|ref|XP_002285375.1|/6e-89/PREDICTED: similar to reticulon family protein (RTNLB11) [Vitis vinifera]
Unigene13137_All	1217	12.3048	38.8888	1.66013	Up	1.28e-27	gi|224131910|ref|XP_002328138.1|/e-164/predicted protein [Populus trichocarpa]
Unigene9910_All	1688	7.89474	24.9224	1.65848	Up	1.58e-24	gi|224072741|ref|XP_002303858.1|/0.0/hydroxycinnamoyl CoA shikimate/quinate hydroxycinnamoyltransferase [Populus trichocarpa]
Unigene3226_All	898	2.29485	7.24286	1.65816	Up	0.000498795	gi|224056933|ref|XP_002299096.1|/e-111/predicted protein [Populus trichocarpa]
Unigene14091_All	1244	1.65657	5.22837	1.65816	Up	0.000498688	gi|225435339|ref|XP_002285229.1|/e-164/PREDICTED: hypothetical protein [Vitis vinifera]
CL1898.Contig2_All	1162	6.62095	20.8411	1.65432	Up	3.87e-14	gi|224145043|ref|XP_002336195.1|/e-139/phenylcoumaran benzylic ether reductase -like protein [Populus trichocarpa]
CL2074.Contig2_All	1747	38.8484	122.146	1.65268	Up	5.79e-124	gi|302143180|emb|CBI20475.3|/e-175/unnamed protein product [Vitis vinifera]
Unigene11512_All	1624	36.4611	114.27	1.64801	Up	2.46e-107	gi|255585099|ref|XP_002533255.1|/e-133/Anthranilate N-benzoyltransferase protein, putative [Ricinus communis]
Unigene11278_All	334	7.40397	23.2022	1.64789	Up	0.000107971	-
Unigene11508_All	1174	33.8196	105.851	1.64611	Up	1.06e-71	gi|348076045|gb|AEP60132.1|/2e-67/JAZ1 [Vitis rupestris]
Unigene13145_All	1245	10.3728	32.4565	1.6457	Up	2.63e-23	gi|224139772|ref|XP_002323269.1|/e-152/predicted protein [Populus trichocarpa]
Unigene38257_All	1108	5.33172	16.6112	1.63948	Up	1.16e-10	-
Unigene15437_All	685	86.2416	268.083	1.63622	Up	3.93e-105	gi|255549948|ref|XP_002516025.1|/7e-71/Photosystem I reaction center subunit VI, chloroplast precursor, putative [Ricinus communis]
CL12603.Contig6_All	250	104.962	325.481	1.63271	Up	2.35e-46	gi|326499512|dbj|BAJ86067.1|/2e-20/predicted protein [Hordeum vulgare subsp. vulgare]
Unigene12109_All	1583	2.25648	6.99355	1.63195	Up	1.77e-06	gi|225435191|ref|XP_002282000.1|/4e-93/PREDICTED: hypothetical protein [Vitis vinifera]
Unigene9227_All	283	47.575	147.187	1.62937	Up	1.11e-23	-
Unigene10136_All	841	32.0183	99.0579	1.62937	Up	2.57e-47	gi|296088948|emb|CBI38514.3|/1e-66/unnamed protein product [Vitis vinifera]
Unigene3158_All	574	3.5902	11.0901	1.62713	Up	0.000739936	gi|225437034|ref|XP_002272980.1|/5e-58/PREDICTED: hypothetical protein [Vitis vinifera]
CL11532.Contig2_All	1568	1.31427	4.05976	1.62713	Up	0.000740088	gi|225426724|ref|XP_002282120.1|/e-141/PREDICTED: hypothetical protein [Vitis vinifera]
Unigene547_All	400	5.49539	16.9521	1.62517	Up	0.000444367	gi|224138054|ref|XP_002322718.1|/8e-24/predicted protein [Populus trichocarpa]
Unigene10169_All	879	78.1484	241.032	1.62494	Up	4.14e-120	gi|255539076|ref|XP_002510603.1|/1e-66/Plastocyanin A, chloroplast precursor, putative [Ricinus communis]
Unigene9515_All	407	12.8271	39.4414	1.62052	Up	3.52e-09	-
Unigene40707_All	1025	2.81471	8.64061	1.61815	Up	3.48e-05	-
CL4059.Contig2_All	498	5.79334	17.7844	1.61815	Up	3.48e-05	gi|255539499|ref|XP_002510814.1|/2e-24/conserved hypothetical protein [Ricinus communis]
CL600.Contig3_All	971	3.25422	9.97625	1.61618	Up	1.24e-05	gi|356507937|ref|XP_003522719.1|/e-158/PREDICTED: NADP-dependent malic enzyme-like [Glycine max]
CL6598.Contig1_All	379	76.1235	233.319	1.61589	Up	1.22e-49	gi|297843566|ref|XP_002889664.1|/7e-26/hypothetical protein ARALYDRAFT_470811 [Arabidopsis lyrata subsp. lyrata]
Unigene1316_All	1572	6.55462	20.0711	1.61453	Up	9.59e-18	gi|225457156|ref|XP_002280411.1|/e-132/PREDICTED: hypothetical protein [Vitis vinifera]
Unigene3808_All	726	4.92012	15.0584	1.6138	Up	2.64e-06	-
Unigene10344_All	1675	2.46062	7.51822	1.61137	Up	3.34e-07	gi|225437769|ref|XP_002281242.1|/0.0/PREDICTED: hypothetical protein [Vitis vinifera]
CL952.Contig1_All	856	70.2974	214.691	1.61072	Up	7.53e-103	gi|224111490|ref|XP_002315876.1|/2e-53/predicted protein [Populus trichocarpa]
CL3642.Contig2_All	1068	7.07506	21.5093	1.60414	Up	7.44e-13	gi|225438831|ref|XP_002283607.1|/e-132/PREDICTED: hypothetical protein [Vitis vinifera]
Unigene11911_All	1115	7.63933	23.2089	1.60316	Up	1.93e-14	gi|225432147|ref|XP_002265735.1|/e-124/PREDICTED: hypothetical protein [Vitis vinifera]
Unigene8984_All	1745	14.8801	45.2031	1.60304	Up	9.34e-44	gi|225439936|ref|XP_002280406.1|/0.0/PREDICTED: hypothetical protein [Vitis vinifera]
Unigene33521_All	304	30.7308	93.3187	1.60248	Up	8.4e-16	gi|15241016|ref|NP_198119.1|/4e-23/histone H2A 7 [Arabidopsis thaliana]
CL6988.Contig1_All	1561	2.11226	6.3829	1.59543	Up	1.1e-05	gi|356563646|ref|XP_003550072.1|/e-113/PREDICTED: uncharacterized oxidoreductase yoxD-like [Glycine max]
CL6238.Contig3_All	718	4.20956	12.7206	1.59543	Up	3.08e-05	gi|357513083|ref|XP_003626830.1|/1e-66/Uridylate kinase [Medicago truncatula]
Unigene51290_All	543	4.04817	12.2329	1.59543	Up	0.000655306	gi|351726854|ref|NP_001235349.1|/5e-51/uncharacterized protein LOC100306458 [Glycine max]
CL12603.Contig1_All	324	86.5015	261.394	1.59543	Up	1.15e-46	gi|326499512|dbj|BAJ86067.1|/4e-22/predicted protein [Hordeum vulgare subsp. vulgare]
CL8273.Contig1_All	1974	1.53114	4.62685	1.59543	Up	3.09e-05	gi|225463775|ref|XP_002267653.1|/0.0/PREDICTED: hypothetical protein [Vitis vinifera]
Unigene41507_All	592	7.19414	21.7395	1.59543	Up	2.97e-07	-
CL10325.Contig1_All	764	3.23681	9.78113	1.59543	Up	0.000237447	-
CL3941.Contig1_All	775	3.36814	10.178	1.59543	Up	0.00014213	gi|225466053|ref|XP_002263278.1|/4e-61/PREDICTED: ripening-related protein-like [Vitis vinifera]
CL2882.Contig1_All	2302	4.59541	13.7663	1.58288	Up	2.52e-17	gi|225447067|ref|XP_002269831.1|/0.0/PREDICTED: hypothetical protein [Vitis vinifera]
Unigene10250_All	717	11.4966	34.355	1.57931	Up	1.83e-13	gi|225450281|ref|XP_002270671.1|/5e-54/PREDICTED: hypothetical protein [Vitis vinifera]
CL6828.Contig3_All	975	4.22722	12.6321	1.57931	Up	7.35e-07	gi|224144591|ref|XP_002325342.1|/1e-35/predicted protein [Populus trichocarpa]
CL2221.Contig2_All	307	54.1484	161.374	1.57542	Up	8.22e-27	gi|356557465|ref|XP_003547036.1|/3e-12/PREDICTED: histone H4-like [Glycine max]
Unigene14267_All	291	78.3707	233.495	1.575	Up	9.6e-37	gi|356557465|ref|XP_003547036.1|/3e-23/PREDICTED: histone H4-like [Glycine max]
Unigene38266_All	265	11.4055	33.9435	1.5734	Up	4.54e-05	gi|255577072|ref|XP_002529420.1|/1e-06/conserved hypothetical protein [Ricinus communis]
CL9206.Contig2_All	434	55.0805	163.894	1.57314	Up	2.13e-38	gi|356557465|ref|XP_003547036.1|/2e-28/PREDICTED: histone H4-like [Glycine max]
CL12253.Contig2_All	585	4.93176	14.6664	1.57234	Up	7.56e-05	gi|296080874|emb|CBI18803.3|/2e-75/unnamed protein product [Vitis vinifera]
CL2790.Contig1_All	2962	10.1578	30.1344	1.56883	Up	5.4e-48	gi|225435648|ref|XP_002283355.1|/0.0/PREDICTED: hypothetical protein [Vitis vinifera]
CL4816.Contig1_All	752	25.3943	75.2652	1.56748	Up	2.14e-30	gi|225433418|ref|XP_002285648.1|/5e-63/PREDICTED: hypothetical protein [Vitis vinifera]
CL9285.Contig2_All	1013	2.16995	6.42062	1.56505	Up	0.000963778	gi|296086563|emb|CBI32198.3|/e-101/unnamed protein product [Vitis vinifera]
CL11904.Contig1_All	1221	1.80029	5.32685	1.56505	Up	0.000963584	gi|225423700|ref|XP_002276697.1|/e-163/PREDICTED: hypothetical protein [Vitis vinifera]
Unigene34776_All	321	53.9267	159.509	1.56456	Up	1.97e-27	-
Unigene17027_All	506	12.4895	36.9209	1.56372	Up	4e-10	gi|224123910|ref|XP_002319194.1|/2e-20/predicted protein [Populus trichocarpa]
Unigene15439_All	714	39.6376	117.065	1.56237	Up	1.14e-44	gi|225443988|ref|XP_002280687.1|/3e-55/PREDICTED: hypothetical protein [Vitis vinifera]
Unigene510_All	559	14.2546	42.0848	1.56187	Up	1.14e-12	gi|224054994|ref|XP_002298398.1|/3e-30/predicted protein [Populus trichocarpa]
CL6921.Contig2_All	1345	21.7569	64.0994	1.55884	Up	6.33e-46	gi|255536887|ref|XP_002509510.1|/e-179/ribonucleoside-diphosphate reductase small chain, putative [Ricinus communis]
CL5979.Contig3_All	3315	5.76063	16.9485	1.55686	Up	7.07e-30	gi|225437463|ref|XP_002269237.1|/0.0/PREDICTED: hypothetical protein [Vitis vinifera]
Unigene1343_All	1732	2.93489	8.62908	1.5559	Up	4.31e-08	gi|225459581|ref|XP_002284503.1|/0.0/PREDICTED: hypothetical protein [Vitis vinifera]
Unigene16654_All	1673	6.07679	17.8668	1.5559	Up	5.95e-16	gi|295815790|gb|ADG36380.1|/e-139/promoter-binding protein SPL9 [Vitis vinifera]
Unigene10047_All	652	17.2785	50.727	1.55378	Up	1.34e-17	gi|224119950|ref|XP_002331100.1|/1e-25/predicted protein [Populus trichocarpa]
CL1627.Contig3_All	1012	512.206	1502	1.55208	Up	0	gi|225469992|ref|XP_002277949.1|/2e-31/PREDICTED: hypothetical protein [Vitis vinifera]
Unigene7905_All	305	9.90972	29.0381	1.55103	Up	6.66e-05	gi|357125797|ref|XP_003564576.1|/5e-18/PREDICTED: histone H2B.5-like isoform 1 [Brachypodium distachyon]
CL2111.Contig3_All	2352	2.39489	7.00161	1.54773	Up	8.03e-09	gi|255572623|ref|XP_002527245.1|/0.0/lyase, putative [Ricinus communis]
Unigene36042_All	951	346.424	1012.78	1.54772	Up	0	gi|255642419|gb|ACU21473.1|/5e-10/unknown [Glycine max]
CL8342.Contig1_All	1578	1.74125	5.08639	1.54652	Up	0.000184559	gi|224088529|ref|XP_002308465.1|/e-180/predicted protein [Populus trichocarpa]
Unigene13903_All	1941	2.76044	8.05641	1.54524	Up	2.26e-08	gi|224093352|ref|XP_002309894.1|/e-167/predicted protein [Populus trichocarpa]
Unigene5319_All	1039	19.173	55.94	1.5448	Up	1.49e-30	gi|357502337|ref|XP_003621457.1|/9e-70/Histone H3 [Medicago truncatula]
CL3322.Contig2_All	2749	1.44931	4.22857	1.5448	Up	2.69e-06	gi|225461482|ref|XP_002282528.1|/0.0/PREDICTED: hypothetical protein [Vitis vinifera]
Unigene33639_All	200	32.9724	96.1775	1.54444	Up	3.1e-10	gi|224123096|ref|XP_002318994.1|/3e-13/histone 2 [Populus trichocarpa]
Unigene33520_All	332	118.763	346.379	1.54426	Up	1.83e-60	gi|326499512|dbj|BAJ86067.1|/1e-19/predicted protein [Hordeum vulgare subsp. vulgare]
Unigene10024_All	665	7.64397	22.2664	1.54248	Up	6.36e-08	gi|225451621|ref|XP_002276466.1|/9e-76/PREDICTED: hypothetical protein [Vitis vinifera]
CL827.Contig4_All	281	68.9369	199.944	1.53625	Up	2.67e-29	gi|357454131|ref|XP_003597346.1|/7e-28/Histone H2A [Medicago truncatula]
CL75.Contig4_All	575	7.88469	22.8636	1.53592	Up	5.01e-07	gi|224105659|ref|XP_002313891.1|/6e-48/predicted protein [Populus trichocarpa]
CL5291.Contig1_All	1156	33.2766	96.4863	1.53582	Up	3.54e-58	gi|225461315|ref|XP_002284493.1|/e-146/PREDICTED: hypothetical protein [Vitis vinifera]
CL12017.Contig2_All	836	121.937	353.411	1.53521	Up	2.74e-154	gi|357502337|ref|XP_003621457.1|/3e-69/Histone H3 [Medicago truncatula]
CL8109.Contig2_All	658	28.1869	81.6008	1.53356	Up	6.22e-28	gi|255543743|ref|XP_002512934.1|/4e-46/Benzoate carboxyl methyltransferase, putative [Ricinus communis]
Unigene3770_All	1842	8.87557	25.6936	1.5335	Up	1.23e-24	gi|255564232|ref|XP_002523113.1|/0.0/Pectinesterase-3 precursor, putative [Ricinus communis]
CL6812.Contig2_All	242	161.796	468.335	1.53336	Up	5.66e-59	-
CL2764.Contig8_All	676	47.5563	137.566	1.53242	Up	2.6e-48	gi|147832884|emb|CAN72813.1|/6e-64/hypothetical protein VITISV_016378 [Vitis vinifera]
Unigene49969_All	316	13.4776	38.9755	1.532	Up	1.41e-06	-
Unigene1932_All	559	5.65268	16.3388	1.5313	Up	5.86e-05	gi|225447308|ref|XP_002280024.1|/1e-89/PREDICTED: similar to Isocitrate lyase [Vitis vinifera]
CL9182.Contig2_All	462	18.1396	52.4185	1.53094	Up	1.15e-12	gi|224121026|ref|XP_002330885.1|/4e-47/predicted protein [Populus trichocarpa]
Unigene12652_All	318	12.9608	37.4248	1.52984	Up	2.36e-06	gi|357125487|ref|XP_003564425.1|/1e-56/PREDICTED: tubulin beta chain-like [Brachypodium distachyon]
Unigene14997_All	1308	7.0373	20.3134	1.52934	Up	7.45e-14	gi|296083731|emb|CBI23720.3|/e-105/unnamed protein product [Vitis vinifera]
Unigene15407_All	925	16.9317	48.7713	1.5263	Up	2.51e-23	gi|225470739|ref|XP_002266519.1|/4e-89/PREDICTED: hypothetical protein [Vitis vinifera]
CL2357.Contig1_All	903	5.32499	15.325	1.52504	Up	2.63e-07	-
CL9583.Contig1_All	765	13.8283	39.7969	1.52504	Up	8.83e-16	gi|296090036|emb|CBI39855.3|/7e-60/unnamed protein product [Vitis vinifera]
CL1192.Contig1_All	1910	1.51051	4.34717	1.52504	Up	0.000161969	gi|225435494|ref|XP_002282977.1|/0.0/PREDICTED: hypothetical protein [Vitis vinifera]
CL2790.Contig2_All	3027	8.30572	23.8642	1.52267	Up	3.53e-37	gi|225435648|ref|XP_002283355.1|/0.0/PREDICTED: hypothetical protein [Vitis vinifera]
CL10652.Contig1_All	589	34.7544	99.8532	1.52261	Up	2.85e-30	gi|296090057|emb|CBI39876.3|/7e-25/unnamed protein product [Vitis vinifera]
CL12603.Contig4_All	401	243.25	698.826	1.52249	Up	1.54e-144	gi|326499512|dbj|BAJ86067.1|/1e-27/predicted protein [Hordeum vulgare subsp. vulgare]
CL8203.Contig1_All	890	15.4365	44.3142	1.52143	Up	2.56e-20	gi|224121954|ref|XP_002318714.1|/e-120/predicted protein [Populus trichocarpa]
Unigene10408_All	1739	18.4865	52.9984	1.51948	Up	2.77e-47	gi|225452027|ref|XP_002280205.1|/0.0/PREDICTED: hypothetical protein [Vitis vinifera]
Unigene8628_All	1405	5.57362	15.9561	1.51742	Up	1.36e-11	gi|225450721|ref|XP_002279031.1|/e-103/PREDICTED: hypothetical protein [Vitis vinifera]
CL5371.Contig2_All	1485	32.7503	93.7476	1.51727	Up	2.43e-71	gi|225440165|ref|XP_002283348.1|/e-174/PREDICTED: hypothetical protein isoform 1 [Vitis vinifera]
CL8150.Contig2_All	903	6.69428	19.1563	1.51682	Up	5.4e-09	gi|296081331|emb|CBI17713.3|/e-157/unnamed protein product [Vitis vinifera]
Unigene8878_All	1417	3.0056	8.59412	1.5157	Up	2.07e-06	gi|147866673|emb|CAN83680.1|/e-126/hypothetical protein VITISV_003845 [Vitis vinifera]
Unigene14291_All	348	14.607	41.754	1.51526	Up	1.37e-07	gi|147772450|emb|CAN63002.1|/4e-20/hypothetical protein VITISV_004362 [Vitis vinifera]
Unigene30197_All	414	7.96434	22.7299	1.51296	Up	5.14e-05	gi|224062894|ref|XP_002300923.1|/8e-30/predicted protein [Populus trichocarpa]
Unigene36926_All	526	4.70138	13.4175	1.51296	Up	0.000743156	gi|297746189|emb|CBI16245.3|/6e-59/unnamed protein product [Vitis vinifera]
Unigene1561_All	884	17.0954	48.6852	1.50987	Up	6.47e-22	gi|111379986|gb|ABH09468.1|/e-100/germin-like protein 2 [Vitis vinifera]
Unigene24403_All	267	26.242	74.6345	1.50796	Up	3.07e-10	-
CL3083.Contig2_All	955	227.152	645.265	1.50623	Up	0	gi|326526701|dbj|BAK00739.1|/5e-61/predicted protein [Hordeum vulgare subsp. vulgare]
Unigene5240_All	884	5.90568	16.7502	1.504	Up	1.2e-07	gi|225442507|ref|XP_002284028.1|/1e-83/PREDICTED: hypothetical protein [Vitis vinifera]
Unigene34173_All	220	26.8525	76.1117	1.50306	Up	1.33e-08	-
CL2495.Contig1_All	985	177.275	501.838	1.50123	Up	5.16e-250	gi|356512537|ref|XP_003524975.1|/2e-50/PREDICTED: LOW QUALITY PROTEIN: probable glutathione S-transferase [Glycine max]
Unigene5788_All	489	7.30471	20.6587	1.49985	Up	2.7e-05	gi|225455596|ref|XP_002269624.1|/3e-33/PREDICTED: similar to kinesin like protein [Vitis vinifera]
Unigene5623_All	562	6.35588	17.9753	1.49985	Up	2.7e-05	gi|147862792|emb|CAN83190.1|/2e-35/hypothetical protein VITISV_002540 [Vitis vinifera]
Unigene3156_All	621	66.1482	186.964	1.49899	Up	2e-58	gi|224085103|ref|XP_002307493.1|/4e-31/predicted protein [Populus trichocarpa]
CL827.Contig5_All	257	92.4808	261.154	1.49768	Up	1.04e-33	gi|225450811|ref|XP_002283971.1|/2e-24/PREDICTED: hypothetical protein [Vitis vinifera]
CL1136.Contig3_All	217	22.1588	62.4964	1.49589	Up	5.63e-07	gi|225435032|ref|XP_002284277.1|/1e-15/PREDICTED: similar to Histone H2B isoform 1 [Vitis vinifera]
Unigene10637_All	499	5.50641	15.5302	1.49589	Up	0.000391623	-
CL7316.Contig2_All	1270	8.76234	24.626	1.49079	Up	1.11e-15	gi|225423491|ref|XP_002269100.1|/e-134/PREDICTED: similar to 14-3-3 protein Lil 1433-3 [Vitis vinifera]
Unigene10880_All	524	4.98151	13.9969	1.49046	Up	0.000648093	gi|307135835|gb|ADN33706.1|/5e-81/dynamin [Cucumis melo subsp. melo]
Unigene10256_All	734	14.9738	42.0434	1.48944	Up	1.88e-15	gi|225465263|ref|XP_002268312.1|/3e-24/PREDICTED: hypothetical protein [Vitis vinifera]
Unigene36809_All	1205	3.19234	8.95769	1.48851	Up	1.41e-05	gi|14916566|sp|Q9ZWQ9.1|FLS_CITUN/e-157/RecName: Full=Flavonol synthase/flavanone 3-hydroxylase; AltName: Full=CitFLS; Short=FLS
Unigene14425_All	438	71.829	201.258	1.48641	Up	9.04e-44	gi|225423832|ref|XP_002280773.1|/1e-13/PREDICTED: hypothetical protein [Vitis vinifera]
Unigene33812_All	885	65.1996	182.48	1.48481	Up	3.6e-80	gi|7012724|gb|AAF35186.1|AF195865_1/2e-41/lipid transfer protein precursor [Gossypium hirsutum]
Unigene6310_All	1075	21.087	58.9584	1.48334	Up	2.19e-31	gi|225465451|ref|XP_002266369.1|/e-108/PREDICTED: hypothetical protein isoform 2 [Vitis vinifera]
Unigene17144_All	809	5.26444	14.7109	1.48253	Up	4.41e-06	gi|224119600|ref|XP_002331200.1|/4e-53/predicted protein [Populus trichocarpa]
Unigene13125_All	1348	2.64986	7.39148	1.47995	Up	3.92e-05	gi|121622038|gb|ABM63466.1|/0.0/aromatic polyketide synthase [Hypericum hookerianum]
Unigene3403_All	686	22.4302	62.5354	1.47923	Up	3.4e-21	gi|225459583|ref|XP_002285863.1|/2e-77/PREDICTED: hypothetical protein [Vitis vinifera]
Unigene924_All	333	58.5845	163.319	1.4791	Up	7.98e-27	gi|326499512|dbj|BAJ86067.1|/1e-11/predicted protein [Hordeum vulgare subsp. vulgare]
Unigene24360_All	2028	4.06464	11.3274	1.47861	Up	1.95e-11	gi|225437426|ref|XP_002271736.1|/0.0/PREDICTED: hypothetical protein [Vitis vinifera]
Unigene7855_All	256	31.6629	88.1122	1.47655	Up	3.26e-11	-
Unigene14825_All	297	9.71408	27.0246	1.47613	Up	0.000341712	gi|147832884|emb|CAN72813.1|/2e-19/hypothetical protein VITISV_016378 [Vitis vinifera]
Unigene13670_All	1116	6.15523	17.1121	1.47513	Up	1.61e-09	gi|255564703|ref|XP_002523346.1|/3e-94/conserved hypothetical protein [Ricinus communis]
Unigene16947_All	664	11.7936	32.7205	1.47219	Up	9.23e-11	gi|224082498|ref|XP_002306717.1|/1e-34/predicted protein [Populus trichocarpa]
CL5280.Contig2_All	4229	2.50145	6.93724	1.4716	Up	1.92e-14	gi|224085131|ref|XP_002307505.1|/9e-10/predicted protein [Populus trichocarpa]
Unigene11877_All	1231	13.5041	37.4347	1.47098	Up	1.44e-22	gi|225446813|ref|XP_002279242.1|/5e-91/PREDICTED: hypothetical protein [Vitis vinifera]
CL7908.Contig2_All	1187	9.2593	25.6484	1.4699	Up	5.91e-15	gi|225431142|ref|XP_002267782.1|/4e-97/PREDICTED: hypothetical protein [Vitis vinifera]
CL5490.Contig2_All	1834	6.74189	18.6374	1.46698	Up	1.02e-16	gi|225429053|ref|XP_002269439.1|/0.0/PREDICTED: hypothetical protein [Vitis vinifera]
Unigene781_All	804	4.61367	12.7369	1.46503	Up	3.42e-05	gi|297745741|emb|CBI15797.3|/9e-34/unnamed protein product [Vitis vinifera]
Unigene2050_All	1003	96.5666	266.422	1.46412	Up	5.1e-130	gi|225432925|ref|XP_002284259.1|/3e-52/PREDICTED: hypothetical protein [Vitis vinifera]
CL4152.Contig2_All	2202	13.7884	38.0213	1.46335	Up	1.28e-40	gi|225441977|ref|XP_002265171.1|/0.0/PREDICTED: hypothetical protein [Vitis vinifera]
Unigene37210_All	753	6.9331	19.1129	1.46298	Up	3.73e-07	-
Unigene17149_All	779	32.4503	89.355	1.46132	Up	1.05e-33	gi|225437178|ref|XP_002281266.1|/9e-63/PREDICTED: hypothetical protein [Vitis vinifera]
Unigene2248_All	412	15.0056	41.3139	1.46112	Up	2.15e-08	gi|224091637|ref|XP_002309311.1|/4e-27/predicted protein [Populus trichocarpa]
Unigene33640_All	272	28.2851	77.8415	1.4605	Up	2.26e-10	gi|122003|sp|P25469.1|H2A1_SOLLC/6e-28/RecName: Full=Histone H2A.1; AltName: Full=LeH2A-1
Unigene13581_All	707	7.18987	19.7693	1.45922	Up	6.22e-07	gi|224126381|ref|XP_002319824.1|/5e-70/predicted protein [Populus trichocarpa]
CL1627.Contig1_All	1081	166.361	456.888	1.45752	Up	5.04e-239	gi|225469992|ref|XP_002277949.1|/6e-30/PREDICTED: hypothetical protein [Vitis vinifera]
CL2295.Contig1_All	928	9.62286	26.3945	1.4557	Up	6.62e-12	gi|356505003|ref|XP_003521282.1|/3e-62/PREDICTED: uncharacterized protein LOC100817488 isoform 1 [Glycine max]
CL1528.Contig2_All	2250	2.19816	6.02743	1.45525	Up	1.04e-06	gi|225434674|ref|XP_002279757.1|/0.0/PREDICTED: hypothetical protein [Vitis vinifera]
Unigene37223_All	219	287.316	787.34	1.45435	Up	5.38e-83	gi|357454131|ref|XP_003597346.1|/4e-13/Histone H2A [Medicago truncatula]
Unigene35347_All	317	19.936	54.5682	1.45269	Up	1.87e-08	-
CL12642.Contig8_All	938	84.2178	230.445	1.45222	Up	7.45e-104	gi|357502337|ref|XP_003621457.1|/9e-71/Histone H3 [Medicago truncatula]
CL3002.Contig3_All	1070	13.0965	35.8249	1.45178	Up	1.93e-18	gi|161778778|gb|ABX79340.1|/e-136/cytosolic ascorbate peroxidase [Vitis vinifera]
Unigene49352_All	754	3.82637	10.4615	1.45104	Up	0.000491847	gi|225454836|ref|XP_002274897.1|/1e-16/PREDICTED: hypothetical protein [Vitis vinifera]
Unigene3227_All	658	4.38462	11.9877	1.45104	Up	0.000491952	-
CL1365.Contig1_All	1928	36.9827	101.061	1.4503	Up	2.01e-93	gi|333361361|pdb|3PTK|A/e-119/Chain A, The Crystal Structure Of Rice (Oryza Sativa L.) Os4bglu12
Unigene6185_All	394	32.7771	89.5638	1.45023	Up	5.77e-17	gi|357519017|ref|XP_003629797.1|/2e-09/Histone H2A [Medicago truncatula]
Unigene1240_All	2352	20.3273	55.5422	1.45016	Up	1.43e-62	gi|225443272|ref|XP_002273552.1|/0.0/PREDICTED: hypothetical protein [Vitis vinifera]
Unigene1867_All	1123	6.36154	17.3751	1.44958	Up	1.77e-09	gi|255555653|ref|XP_002518862.1|/1e-96/conserved hypothetical protein [Ricinus communis]
CL10124.Contig2_All	1401	3.03992	8.29716	1.44858	Up	9.24e-06	gi|297741549|emb|CBI32681.3|/e-144/unnamed protein product [Vitis vinifera]
Unigene41344_All	229	14.3984	39.2795	1.44787	Up	0.000155728	gi|225457009|ref|XP_002282424.1|/6e-09/PREDICTED: similar to phosphate/phosphoenolpyruvate translocator [Vitis vinifera]
CL8109.Contig3_All	578	25.1951	68.7136	1.44745	Up	5.14e-19	gi|255543743|ref|XP_002512934.1|/2e-25/Benzoate carboxyl methyltransferase, putative [Ricinus communis]
CL7222.Contig2_All	691	16.8997	46.0615	1.44656	Up	2.89e-15	gi|225446938|ref|XP_002263485.1|/8e-56/PREDICTED: hypothetical protein [Vitis vinifera]
Unigene7345_All	297	9.2515	25.1609	1.44342	Up	0.000815181	-
Unigene13201_All	918	13.3194	36.179	1.44162	Up	7.76e-16	gi|224085131|ref|XP_002307505.1|/3e-18/predicted protein [Populus trichocarpa]
Unigene4992_All	553	41.9856	113.861	1.43931	Up	8.31e-30	gi|225446451|ref|XP_002275180.1|/2e-22/PREDICTED: similar to arabinogalactan-protein; AGP [Vitis vinifera]
CL9757.Contig1_All	1570	5.86292	15.8658	1.43623	Up	7.23e-12	gi|147864073|emb|CAN83229.1|/0.0/hypothetical protein VITISV_002764 [Vitis vinifera]
Unigene24359_All	206	80.03	216.31	1.43449	Up	4.97e-21	gi|82400146|gb|ABB72812.1|/1e-15/histone H2B-like protein [Solanum tuberosum]
CL2362.Contig1_All	911	9.0484	24.4566	1.43449	Up	1.28e-10	gi|218199516|gb|EEC81943.1|/1e-46/hypothetical protein OsI_25817 [Oryza sativa Indica Group]
CL4127.Contig2_All	516	5.85749	15.8231	1.43367	Up	0.00042696	gi|225431892|ref|XP_002276228.1|/4e-41/PREDICTED: hypothetical protein isoform 2 [Vitis vinifera]
Unigene16918_All	543	60.9756	164.635	1.43296	Up	5.01e-42	gi|357476589|ref|XP_003608580.1|/3e-35/hypothetical protein MTR_4g097800 [Medicago truncatula]
Unigene14842_All	642	31.4573	84.9278	1.43284	Up	1.18e-25	gi|224144234|ref|XP_002325229.1|/4e-79/sodium transporter hkt1-like protein [Populus trichocarpa]
Unigene15800_All	945	15.4104	41.5887	1.43229	Up	1.59e-18	gi|356501405|ref|XP_003519515.1|/3e-41/PREDICTED: uncharacterized protein LOC100806971 [Glycine max]
Unigene16870_All	1995	2.1348	5.75736	1.43131	Up	1.34e-05	gi|147833905|emb|CAN62190.1|/0.0/hypothetical protein VITISV_020113 [Vitis vinifera]
Unigene39756_All	252	25.0782	67.545	1.42942	Up	3.93e-08	gi|357137523|ref|XP_003570350.1|/5e-06/PREDICTED: histone H2B.3-like isoform 1 [Brachypodium distachyon]
Unigene16953_All	553	16.6452	44.7936	1.42819	Up	1.05e-11	gi|195617694|gb|ACG30677.1|/2e-52/histone H4 [Zea mays]
Unigene6550_All	436	8.50778	22.8525	1.4255	Up	7.07e-05	gi|255540285|ref|XP_002511207.1|/1e-18/conserved hypothetical protein [Ricinus communis]
Unigene8974_All	402	117.905	316.702	1.4255	Up	2e-59	gi|308081499|ref|NP_001183546.1|/8e-40/uncharacterized protein LOC100502113 [Zea mays]
Unigene6799_All	937	3.51893	9.45211	1.4255	Up	0.000224293	gi|255580120|ref|XP_002530892.1|/8e-80/transferase, transferring glycosyl groups, putative [Ricinus communis]
CL12100.Contig2_All	1517	2.17352	5.83825	1.4255	Up	0.000224241	gi|255549762|ref|XP_002515932.1|/e-157/zinc finger protein, putative [Ricinus communis]
Unigene15365_All	829	13.2579	35.5561	1.42324	Up	8.16e-14	gi|255569682|ref|XP_002525806.1|/e-101/catalytic, putative [Ricinus communis]
Unigene31568_All	382	19.0612	51.0792	1.42209	Up	3.25e-09	gi|122003|sp|P25469.1|H2A1_SOLLC/2e-12/RecName: Full=Histone H2A.1; AltName: Full=LeH2A-1
Unigene11602_All	1620	56.1412	150.344	1.42114	Up	2.79e-113	gi|225434566|ref|XP_002277573.1|/0.0/PREDICTED: hypothetical protein [Vitis vinifera]
CL10085.Contig2_All	570	9.15899	24.5208	1.42075	Up	1.13e-06	gi|224130474|ref|XP_002320846.1|/2e-20/hypothetical protein POPTRDRAFT_572354 [Populus trichocarpa]
CL1988.Contig2_All	1366	2.91666	7.80061	1.41927	Up	3.7e-05	gi|225454836|ref|XP_002274897.1|/7e-58/PREDICTED: hypothetical protein [Vitis vinifera]
CL3850.Contig1_All	897	4.44165	11.8792	1.41927	Up	3.7e-05	gi|147834234|emb|CAN70883.1|/6e-77/hypothetical protein VITISV_038441 [Vitis vinifera]
Unigene10500_All	671	28.8692	77.1325	1.41781	Up	5.61e-24	gi|75127599|sp|Q6QPJ6.1|PRXQ_POPJC/6e-69/RecName: Full=Peroxiredoxin Q, chloroplastic; AltName: Full=Thioredoxin reductase; Flags: Precursor
Unigene15070_All	2873	7.26853	19.4114	1.41717	Up	8.3e-26	gi|225429305|ref|XP_002270199.1|/0.0/PREDICTED: hypothetical protein [Vitis vinifera]
Unigene2881_All	927	27.8623	74.3427	1.41588	Up	7.91e-32	gi|224063068|ref|XP_002300981.1|/e-122/predicted protein [Populus trichocarpa]
CL5073.Contig2_All	1995	13.222	35.2378	1.41419	Up	2.09e-32	gi|296082448|emb|CBI21453.3|/0.0/unnamed protein product [Vitis vinifera]
CL5896.Contig2_All	510	98.5938	262.66	1.41363	Up	9.63e-62	gi|195617694|gb|ACG30677.1|/4e-23/histone H4 [Zea mays]
Unigene6898_All	677	7.30554	19.4188	1.41039	Up	3.13e-06	gi|255551625|ref|XP_002516858.1|/1e-73/ATP binding protein, putative [Ricinus communis]
Unigene12678_All	356	137.771	365.787	1.40873	Up	1.06e-59	gi|297737166|emb|CBI26367.3|/3e-14/unnamed protein product [Vitis vinifera]
Unigene3535_All	1249	5.05981	13.4064	1.40576	Up	8.15e-08	gi|147841694|emb|CAN68658.1|/6e-88/hypothetical protein VITISV_015697 [Vitis vinifera]
Unigene5877_All	237	15.6514	41.4571	1.40532	Up	0.000101507	-
CL8109.Contig1_All	1033	8.91073	23.5777	1.40381	Up	3.16e-11	gi|255543743|ref|XP_002512934.1|/2e-91/Benzoate carboxyl methyltransferase, putative [Ricinus communis]
CL6729.Contig3_All	656	5.02627	13.29	1.40278	Up	0.000320138	-
CL5291.Contig2_All	1122	31.5912	83.4996	1.40225	Up	1.26e-42	gi|225461315|ref|XP_002284493.1|/e-142/PREDICTED: hypothetical protein [Vitis vinifera]
Unigene15356_All	969	19.1403	50.5555	1.40125	Up	2.64e-22	gi|95116634|gb|ABF56527.1|/6e-84/MADS-box protein [Vitis vinifera]
CL5490.Contig1_All	1896	15.8688	41.822	1.39807	Up	6.42e-36	gi|225429053|ref|XP_002269439.1|/0.0/PREDICTED: hypothetical protein [Vitis vinifera]
CL5896.Contig1_All	266	13.4286	35.3766	1.39749	Up	0.000167144	gi|116785752|gb|ABK23845.1|/8e-09/unknown [Picea sitchensis]
Unigene8551_All	902	3.96009	10.4326	1.39749	Up	0.000167104	gi|356523876|ref|XP_003530560.1|/e-122/PREDICTED: uncharacterized protein At4g17910-like [Glycine max]
Unigene1109_All	1737	240.522	632.651	1.39524	Up	0	gi|225444377|ref|XP_002267414.1|/e-173/PREDICTED: hypothetical protein [Vitis vinifera]
CL7418.Contig1_All	1338	2.36162	6.2056	1.39379	Up	0.000527302	gi|225469085|ref|XP_002268717.1|/e-151/PREDICTED: hypothetical protein [Vitis vinifera]
CL7120.Contig1_All	503	13.9297	36.5908	1.39332	Up	1.89e-08	gi|255582356|ref|XP_002531967.1|/6e-34/conserved hypothetical protein [Ricinus communis]
Unigene1071_All	1435	4.88267	12.8259	1.39332	Up	1.89e-08	gi|225425410|ref|XP_002277620.1|/e-104/PREDICTED: hypothetical protein [Vitis vinifera]
CL2326.Contig1_All	268	14.3536	37.6944	1.39293	Up	8.74e-05	-
Unigene8100_All	1192	3.80344	9.98414	1.39233	Up	1.43e-05	gi|297741196|emb|CBI31927.3|/e-168/unnamed protein product [Vitis vinifera]
CL12642.Contig6_All	927	48.018	125.994	1.39171	Up	1.47e-52	gi|357502337|ref|XP_003621457.1|/9e-71/Histone H3 [Medicago truncatula]
Unigene9787_All	1370	70.7983	185.658	1.39086	Up	1.67e-114	gi|225439170|ref|XP_002274424.1|/e-134/PREDICTED: hypothetical protein [Vitis vinifera]
CL12017.Contig1_All	833	178.452	467.817	1.39041	Up	1.67e-175	gi|357502337|ref|XP_003621457.1|/1e-69/Histone H3 [Medicago truncatula]
CL10587.Contig1_All	2309	1.48749	3.89563	1.38898	Up	0.00027657	gi|224118636|ref|XP_002331411.1|/0.0/predicted protein [Populus trichocarpa]
CL6388.Contig1_All	1764	82.9449	217.07	1.38793	Up	5.64e-172	gi|225453807|ref|XP_002271323.1|/e-178/PREDICTED: hypothetical protein [Vitis vinifera]
CL9128.Contig1_All	1202	4.80047	12.549	1.38633	Up	6.25e-07	gi|225429846|ref|XP_002280915.1|/e-180/PREDICTED: hypothetical protein [Vitis vinifera]
CL920.Contig7_All	1388	2.17757	5.68295	1.38392	Up	0.000869704	gi|255548834|ref|XP_002515473.1|/e-138/Protein C2orf4, putative [Ricinus communis]
Unigene33937_All	282	10.718	27.9714	1.38392	Up	0.000869881	gi|350535951|ref|NP_001234222.1|/9e-18/glutathione-S-transferase [Solanum lycopersicum]
Unigene7406_All	598	6.66247	17.356	1.3813	Up	7.54e-05	gi|356553637|ref|XP_003545160.1|/8e-25/PREDICTED: uncharacterized protein LOC100817215 [Glycine max]
Unigene15101_All	1599	13.0597	34.012	1.38092	Up	3.29e-24	gi|302353426|gb|ADL27919.1|/e-176/aspartate-semialdehyde dehydrogenase 2 [Glycine max]
CL8150.Contig1_All	1603	28.7111	74.7606	1.38067	Up	2.81e-53	gi|225456814|ref|XP_002275781.1|/0.0/PREDICTED: hypothetical protein [Vitis vinifera]
Unigene15449_All	757	10.8892	28.3351	1.3797	Up	1.15e-09	gi|225438756|ref|XP_002282867.1|/6e-98/PREDICTED: hypothetical protein [Vitis vinifera]
Unigene11914_All	1327	2.48473	6.46561	1.3797	Up	0.000454507	gi|296089561|emb|CBI39380.3|/e-165/unnamed protein product [Vitis vinifera]
CL4641.Contig1_All	1781	2.93129	7.61466	1.37725	Up	3.33e-06	gi|255555937|ref|XP_002519004.1|/0.0/conserved hypothetical protein [Ricinus communis]
CL332.Contig2_All	1137	4.59158	11.9276	1.37725	Up	3.33e-06	gi|227433883|gb|ACP28848.1|/e-134/polygalacturonase-inhibiting protein [Vitis cinerea var. helleri x Vitis riparia]
CL2942.Contig2_All	2682	12.1915	31.6293	1.37539	Up	1.75e-37	gi|224141277|ref|XP_002324001.1|/0.0/predicted protein [Populus trichocarpa]
Unigene12709_All	266	42.3517	109.771	1.37401	Up	5.45e-13	gi|116785752|gb|ABK23845.1|/8e-09/unknown [Picea sitchensis]
CL6597.Contig1_All	958	4.30224	11.1228	1.37036	Up	6.49e-05	gi|225458416|ref|XP_002283650.1|/6e-89/PREDICTED: hypothetical protein [Vitis vinifera]
Unigene10039_All	629	8.5183	22.0008	1.36892	Up	2.87e-06	gi|225449004|ref|XP_002271854.1|/2e-51/PREDICTED: hypothetical protein [Vitis vinifera]
Unigene3091_All	562	26.8903	69.4387	1.36866	Up	3.45e-17	gi|225444355|ref|XP_002266186.1|/6e-42/PREDICTED: hypothetical protein [Vitis vinifera]
CL10288.Contig1_All	639	18.49	47.6442	1.36556	Up	2.09e-13	-
Unigene9265_All	675	5.49539	14.146	1.3641	Up	0.000205662	gi|356544144|ref|XP_003540515.1|/1e-81/PREDICTED: bidirectional sugar transporter SWEET2-like [Glycine max]
Unigene8550_All	653	9.46756	24.371	1.3641	Up	3.99e-07	gi|255538902|ref|XP_002510516.1|/4e-31/endo-1,4-beta-glucanase, putative [Ricinus communis]
CL5450.Contig2_All	465	21.2725	54.7587	1.3641	Up	3.09e-11	gi|225446451|ref|XP_002275180.1|/2e-14/PREDICTED: similar to arabinogalactan-protein; AGP [Vitis vinifera]
CL2764.Contig4_All	201	179.762	462.66	1.36386	Up	1.45e-40	gi|75278464|sp|O65819.1|H2B3_SOLLC/2e-28/RecName: Full=Histone H2B.3; AltName: Full=LeH2B-3
Unigene3315_All	994	31.3746	80.7477	1.36382	Up	5.17e-35	gi|255547960|ref|XP_002515037.1|/e-152/Pectate lyase precursor, putative [Ricinus communis]
CL6651.Contig2_All	768	10.3754	26.6679	1.36194	Up	4.56e-09	gi|297809115|ref|XP_002872441.1|/3e-73/nucleoside diphosphate kinase 1 [Arabidopsis lyrata subsp. lyrata]
CL1756.Contig2_All	1402	5.38956	13.8187	1.35839	Up	1.48e-08	gi|297738867|emb|CBI28112.3|/0.0/unnamed protein product [Vitis vinifera]
Unigene3986_All	482	6.84074	17.5134	1.35624	Up	0.000644037	gi|255543609|ref|XP_002512867.1|/5e-21/LRX1, putative [Ricinus communis]
CL12350.Contig1_All	962	6.85496	17.5498	1.35624	Up	1.77e-07	gi|225428780|ref|XP_002282080.1|/2e-83/PREDICTED: hypothetical protein [Vitis vinifera]
Unigene1827_All	1540	5.44187	13.9283	1.35585	Up	2.02e-09	gi|255550974|ref|XP_002516535.1|/0.0/Phosphatase yidA, putative [Ricinus communis]
Unigene24356_All	259	26.5222	67.8567	1.35529	Up	9.18e-08	-
Unigene4895_All	750	23.0806	58.8597	1.3506	Up	4.94e-19	gi|296084285|emb|CBI24673.3|/5e-66/unnamed protein product [Vitis vinifera]
Unigene8795_All	1338	43.3306	110.46	1.35006	Up	1.62e-63	gi|223452540|gb|ACM89597.1|/e-161/leucine rich repeat protein [Glycine max]
Unigene8464_All	848	5.83237	14.8503	1.34833	Up	1.3e-05	-
Unigene2674_All	493	31.7685	80.8414	1.3475	Up	3.83e-17	gi|224104913|ref|XP_002313617.1|/5e-45/predicted protein [Populus trichocarpa]
CL8569.Contig3_All	1323	3.94605	10.0415	1.3475	Up	6.74e-06	gi|195635147|gb|ACG37042.1|/3e-17/transposon protein Pong sub-class [Zea mays]
Unigene13483_All	811	12.0275	30.5436	1.34453	Up	1.05e-10	gi|225456515|ref|XP_002284699.1|/2e-69/PREDICTED: hypothetical protein [Vitis vinifera]
CL4639.Contig1_All	958	3.5852	9.10046	1.34389	Up	0.000553552	gi|255574145|ref|XP_002527988.1|/e-106/conserved hypothetical protein [Ricinus communis]
CL2973.Contig1_All	1033	54.7943	139.055	1.34355	Up	2.84e-61	gi|297822599|ref|XP_002879182.1|/7e-33/hypothetical protein ARALYDRAFT_901825 [Arabidopsis lyrata subsp. lyrata]
Unigene11953_All	669	5.54468	14.066	1.34304	Up	0.00029056	gi|225444169|ref|XP_002268607.1|/e-113/PREDICTED: hypothetical protein [Vitis vinifera]
CL3083.Contig3_All	252	159.192	403.622	1.34224	Up	2.73e-43	gi|357511939|ref|XP_003626258.1|/8e-38/Histone H2A [Medicago truncatula]
Unigene33522_All	229	654.528	1658.81	1.34162	Up	6.15e-162	gi|122006|sp|P25470.1|H2A1_PEA/1e-26/RecName: Full=Histone H2A.1
CL12346.Contig2_All	1183	4.52917	11.4638	1.33977	Up	5.79e-06	gi|225424649|ref|XP_002285512.1|/e-140/PREDICTED: hypothetical protein [Vitis vinifera]
Unigene39749_All	210	26.8227	67.8745	1.33941	Up	3.01e-06	-
Unigene8586_All	751	18.2936	46.2511	1.33815	Up	8.27e-15	gi|225452549|ref|XP_002275276.1|/5e-49/PREDICTED: hypothetical protein [Vitis vinifera]
CL7963.Contig2_All	959	37.9635	95.9603	1.33783	Up	5.65e-39	gi|7012724|gb|AAF35186.1|AF195865_1/1e-43/lipid transfer protein precursor [Gossypium hirsutum]
CL1988.Contig1_All	2107	7.30285	18.4557	1.33753	Up	1.53e-16	gi|225454836|ref|XP_002274897.1|/2e-59/PREDICTED: hypothetical protein [Vitis vinifera]
Unigene8184_All	1654	20.3502	51.3714	1.33592	Up	6.56e-36	gi|225428336|ref|XP_002283140.1|/0.0/PREDICTED: hypothetical protein [Vitis vinifera]
CL2764.Contig2_All	207	63.051	159.109	1.33543	Up	5.23e-14	-
Unigene8028_All	1468	44.2664	111.519	1.333	Up	5.38e-69	gi|356572775|ref|XP_003554541.1|/e-173/PREDICTED: dnaJ homolog subfamily B member 11-like [Glycine max]
Unigene15556_All	2040	5.9264	14.9239	1.33239	Up	6.34e-13	gi|147836147|emb|CAN74767.1|/e-176/hypothetical protein VITISV_041860 [Vitis vinifera]
Unigene10485_All	1123	3.18077	8.00981	1.33239	Up	0.00047624	gi|297744420|emb|CBI37682.3|/e-110/unnamed protein product [Vitis vinifera]
CL7149.Contig1_All	1289	5.75545	14.4934	1.33239	Up	4.95e-08	gi|147812462|emb|CAN75064.1|/4e-78/hypothetical protein VITISV_025472 [Vitis vinifera]
CL1492.Contig2_All	2864	1.24721	3.14072	1.33239	Up	0.000476138	gi|224054140|ref|XP_002298111.1|/e-113/predicted protein [Populus trichocarpa]
Unigene10115_All	576	5.72437	14.4151	1.33239	Up	0.000909877	gi|225465595|ref|XP_002266008.1|/1e-30/PREDICTED: hypothetical protein [Vitis vinifera]
CL11026.Contig2_All	3865	0.924193	2.3273	1.33239	Up	0.000476035	gi|345114263|gb|AEN74910.1|/0.0/magnesium chelatase H subunit [Fragaria x ananassa]
Unigene8826_All	924	5.94739	14.9767	1.33239	Up	4.97e-06	gi|225466762|ref|XP_002271839.1|/e-121/PREDICTED: hypothetical protein [Vitis vinifera]
Unigene10226_All	694	7.12659	17.9462	1.33239	Up	1.85e-05	gi|225442464|ref|XP_002278033.1|/5e-53/PREDICTED: hypothetical protein [Vitis vinifera]
Unigene7059_All	726	6.434	16.2021	1.33239	Up	3.55e-05	gi|225427171|ref|XP_002279767.1|/1e-64/PREDICTED: hypothetical protein [Vitis vinifera]
Unigene8921_All	2279	19.592	49.3061	1.3315	Up	3.05e-47	gi|297739187|emb|CBI28838.3|/0.0/unnamed protein product [Vitis vinifera]
Unigene15159_All	643	10.0421	25.1804	1.32624	Up	5.92e-07	gi|297741562|emb|CBI32694.3|/3e-51/unnamed protein product [Vitis vinifera]
Unigene3143_All	692	82.1926	205.977	1.32541	Up	1.54e-59	gi|146454672|gb|ABQ42002.1|/7e-39/gibberellin induced protein [Sonneratia caseolaris]
CL3205.Contig2_All	1688	3.17418	7.95221	1.32497	Up	8.18e-06	gi|225427372|ref|XP_002282944.1|/e-119/PREDICTED: hypothetical protein [Vitis vinifera]
CL12529.Contig1_All	1513	2.9965	7.50004	1.32362	Up	5.83e-05	gi|296084922|emb|CBI28331.3|/e-145/unnamed protein product [Vitis vinifera]
Unigene7165_All	807	5.27748	13.204	1.32305	Up	0.00011153	gi|225459695|ref|XP_002284680.1|/5e-53/PREDICTED: hypothetical protein [Vitis vinifera]
Unigene8322_All	780	280.582	700.972	1.32093	Up	8.44e-228	gi|255577622|ref|XP_002529688.1|/9e-34/lipid binding protein, putative [Ricinus communis]
Unigene10061_All	485	13.0303	32.5276	1.31979	Up	9.78e-07	gi|224124306|ref|XP_002329990.1|/4e-25/stress-induced hydrophobic peptide [Populus trichocarpa]
Unigene19898_All	338	71.5377	178.508	1.31922	Up	4.89e-25	-
CL8602.Contig3_All	755	20.3803	50.7717	1.31685	Up	6.27e-16	gi|296085033|emb|CBI28448.3|/2e-69/unnamed protein product [Vitis vinifera]
Unigene9137_All	401	31.1771	77.6474	1.31645	Up	5.63e-13	gi|224144805|ref|XP_002325421.1|/4e-17/predicted protein [Populus trichocarpa]
CL9206.Contig1_All	471	35.8776	89.3185	1.31588	Up	1.91e-17	gi|356557465|ref|XP_003547036.1|/3e-27/PREDICTED: histone H4-like [Glycine max]
Unigene5157_All	773	5.33188	13.2477	1.31303	Up	0.000183142	gi|297744196|emb|CBI37166.3|/2e-57/unnamed protein product [Vitis vinifera]
CL1790.Contig3_All	303	18.59	46.1283	1.31112	Up	6.01e-06	gi|356557465|ref|XP_003547036.1|/1e-13/PREDICTED: histone H4-like [Glycine max]
CL410.Contig2_All	768	16.0998	39.8217	1.30651	Up	1.33e-12	-
CL12529.Contig2_All	1559	4.49431	11.0956	1.30382	Up	3.18e-07	gi|296084922|emb|CBI28331.3|/e-145/unnamed protein product [Vitis vinifera]
Unigene4589_All	1482	4.72782	11.6721	1.30382	Up	3.18e-07	gi|224098748|ref|XP_002311254.1|/e-160/predicted protein [Populus trichocarpa]
CL4696.Contig3_All	2933	2.38889	5.89775	1.30382	Up	3.18e-07	gi|255558560|ref|XP_002520305.1|/0.0/ATP binding protein, putative [Ricinus communis]
CL4366.Contig3_All	499	30.5605	75.4322	1.30351	Up	2.09e-15	gi|55775689|gb|AAV65112.1|/1e-69/histone 3 [Camellia sinensis]
CL11026.Contig1_All	4564	3.88314	9.58142	1.30302	Up	7.48e-18	gi|225441836|ref|XP_002284078.1|/0.0/PREDICTED: hypothetical protein [Vitis vinifera]
CL3340.Contig1_All	1051	9.01955	22.2522	1.30282	Up	1.18e-09	gi|356504969|ref|XP_003521265.1|/e-131/PREDICTED: indole-3-glycerol phosphate lyase, chloroplastic-like [Glycine max]
Unigene1577_All	797	30.3384	74.8355	1.30258	Up	2.84e-24	gi|224100109|ref|XP_002311747.1|/7e-61/predicted protein [Populus trichocarpa]
CL2625.Contig2_All	796	4.66004	11.4741	1.29997	Up	0.000570943	gi|167018103|gb|ABZ05022.1|/3e-87/delta-12 fatty acid desaturase [Davidia involucrata]
Unigene8313_All	744	16.6191	40.9202	1.29997	Up	1.88e-12	gi|225442436|ref|XP_002283495.1|/2e-63/PREDICTED: hypothetical protein isoform 2 [Vitis vinifera]
Unigene2078_All	1759	6.32642	15.5771	1.29997	Up	3.13e-11	gi|225448697|ref|XP_002275231.1|/e-128/PREDICTED: hypothetical protein [Vitis vinifera]
CL7981.Contig1_All	477	30.53	75.1398	1.29935	Up	1.31e-14	gi|356557465|ref|XP_003547036.1|/2e-26/PREDICTED: histone H4-like [Glycine max]
CL2226.Contig1_All	433	30.1422	74.1462	1.29859	Up	4.28e-13	-
Unigene19610_All	353	48.649	119.568	1.29734	Up	3.98e-17	gi|225450811|ref|XP_002283971.1|/1e-34/PREDICTED: hypothetical protein [Vitis vinifera]
Unigene1738_All	918	166.418	408.974	1.2972	Up	6.19e-152	gi|356557465|ref|XP_003547036.1|/7e-55/PREDICTED: histone H4-like [Glycine max]
CL7908.Contig1_All	1352	22.6604	55.6815	1.29703	Up	2.12e-30	gi|225431142|ref|XP_002267782.1|/e-108/PREDICTED: hypothetical protein [Vitis vinifera]
CL6388.Contig3_All	856	76.7172	188.339	1.29571	Up	5.01e-65	gi|225453799|ref|XP_002276053.1|/1e-93/PREDICTED: hypothetical protein [Vitis vinifera]
Unigene12333_All	694	7.72047	18.9432	1.29492	Up	1.63e-05	gi|55775689|gb|AAV65112.1|/2e-69/histone 3 [Camellia sinensis]
Unigene30141_All	200	52.8932	129.39	1.29057	Up	1.67e-10	-
Unigene3086_All	1730	30.3358	74.1519	1.28946	Up	2.46e-51	gi|224130512|ref|XP_002320855.1|/e-169/predicted protein [Populus trichocarpa]
CL12108.Contig1_All	746	26.3352	64.3694	1.28938	Up	2.84e-19	gi|225453018|ref|XP_002264508.1|/4e-47/PREDICTED: hypothetical protein [Vitis vinifera]
CL9563.Contig3_All	4813	9.99058	24.4107	1.28887	Up	5.69e-47	gi|225450069|ref|XP_002274267.1|/0.0/PREDICTED: hypothetical protein [Vitis vinifera]
Unigene626_All	263	17.2384	42.0942	1.288	Up	0.000114676	gi|60543074|dbj|BAD90786.1|/2e-10/histone 3 [Conocephalum conicum]
CL8460.Contig1_All	2061	2.19976	5.37156	1.288	Up	0.000114648	gi|225437481|ref|XP_002274010.1|/0.0/PREDICTED: hypothetical protein [Vitis vinifera]
Unigene16685_All	982	68.1328	166.287	1.28726	Up	3.39e-65	gi|351727030|ref|NP_001235355.1|/9e-99/photosystem I subunit PsaD [Glycine max]
CL7994.Contig1_All	434	28.4899	69.5113	1.28679	Up	3.74e-12	-
Unigene9831_All	2273	6.8904	16.8034	1.2861	Up	2.59e-15	gi|225445726|ref|XP_002270946.1|/0.0/PREDICTED: hypothetical protein isoform 2 [Vitis vinifera]
CL9583.Contig2_All	786	19.2269	46.8325	1.28439	Up	9.81e-15	gi|296090036|emb|CBI39855.3|/5e-60/unnamed protein product [Vitis vinifera]
CL4792.Contig1_All	463	10.6822	26.0032	1.28348	Up	5.14e-05	gi|224084382|ref|XP_002307279.1|/2e-20/predicted protein [Populus trichocarpa]
Unigene6271_All	1458	4.52296	11.01	1.28348	Up	1.42e-06	gi|255580601|ref|XP_002531124.1|/0.0/serine-pyruvate aminotransferase, putative [Ricinus communis]
CL5469.Contig1_All	801	23.4978	57.1852	1.28312	Up	2.96e-18	gi|255566393|ref|XP_002524182.1|/8e-35/DNA-binding protein MNB1B, putative [Ricinus communis]
CL11412.Contig2_All	1296	18.1272	44.0995	1.28261	Up	1.02e-22	gi|224053232|ref|XP_002297728.1|/e-145/predicted protein [Populus trichocarpa]
CL1092.Contig2_All	2172	8.53911	20.7705	1.28238	Up	5.76e-18	gi|225463242|ref|XP_002270360.1|/0.0/PREDICTED: hypothetical protein [Vitis vinifera]
CL1622.Contig2_All	302	31.8442	77.4405	1.28206	Up	1.99e-09	-
CL185.Contig2_All	2215	129.694	315.38	1.28198	Up	6.4e-278	gi|225430043|ref|XP_002284269.1|/4e-69/PREDICTED: hypothetical protein [Vitis vinifera]
Unigene10221_All	820	4.85873	11.8133	1.28177	Up	0.000419419	gi|225439060|ref|XP_002266077.1|/6e-73/PREDICTED: hypothetical protein [Vitis vinifera]
CL10119.Contig1_All	2394	3.32845	8.09268	1.28177	Up	7.46e-08	gi|225460745|ref|XP_002268373.1|/0.0/PREDICTED: hypothetical protein [Vitis vinifera]
Unigene24401_All	205	50.2627	122.184	1.28149	Up	4.54e-10	gi|356557465|ref|XP_003547036.1|/2e-16/PREDICTED: histone H4-like [Glycine max]
Unigene1309_All	1537	21.7206	52.7609	1.28041	Up	4.22e-32	gi|255562056|ref|XP_002522036.1|/e-175/conserved hypothetical protein [Ricinus communis]
Unigene7068_All	800	10.4756	25.4282	1.2794	Up	3.3e-08	gi|225455246|ref|XP_002272716.1|/3e-24/PREDICTED: hypothetical protein [Vitis vinifera]
CL12495.Contig1_All	2278	4.28197	10.388	1.27857	Up	1.7e-09	gi|297739175|emb|CBI28826.3|/0.0/unnamed protein product [Vitis vinifera]
Unigene1624_All	1030	28.8108	69.8642	1.27794	Up	2.1e-28	gi|348076069|gb|AEP60133.1|/3e-51/JAZ2 [Vitis rupestris]
Unigene9472_All	281	13.2007	32.0107	1.27794	Up	0.000800589	gi|255539104|ref|XP_002510617.1|/1e-10/conserved hypothetical protein [Ricinus communis]
Unigene17212_All	855	42.4206	102.777	1.27668	Up	1.28e-34	gi|225452430|ref|XP_002277258.1|/2e-63/PREDICTED: hypothetical protein [Vitis vinifera]
CL185.Contig1_All	1080	93.7524	226.926	1.27529	Up	1.59e-96	gi|255546503|ref|XP_002514311.1|/7e-62/polygalacturonase, putative [Ricinus communis]
CL4366.Contig1_All	709	39.7234	95.8349	1.27056	Up	1.38e-26	gi|357502337|ref|XP_003621457.1|/2e-68/Histone H3 [Medicago truncatula]
Unigene3392_All	727	66.1412	159.514	1.27006	Up	2.6e-45	gi|225439018|ref|XP_002262929.1|/2e-57/PREDICTED: hypothetical protein [Vitis vinifera]
CL12642.Contig5_All	298	38.7259	93.3401	1.2692	Up	5.41e-11	gi|357502337|ref|XP_003621457.1|/2e-38/Histone H3 [Medicago truncatula]
CL376.Contig3_All	1628	7.08865	17.0856	1.2692	Up	5.41e-11	gi|225458768|ref|XP_002285105.1|/0.0/PREDICTED: hypothetical protein [Vitis vinifera]
Unigene17109_All	895	47.7393	115.037	1.26885	Up	3.61e-40	gi|225444740|ref|XP_002278959.1|/2e-88/PREDICTED: hypothetical protein [Vitis vinifera]
Unigene1501_All	583	16.4956	39.6403	1.26488	Up	3.96e-09	gi|225459431|ref|XP_002285824.1|/2e-21/PREDICTED: hypothetical protein [Vitis vinifera]
CL3329.Contig1_All	2479	2.88181	6.92203	1.26422	Up	7.49e-07	gi|225426526|ref|XP_002278450.1|/0.0/PREDICTED: hypothetical protein [Vitis vinifera]
CL4048.Contig1_All	2277	7.60232	18.2325	1.262	Up	3.79e-16	gi|225445332|ref|XP_002281524.1|/0.0/PREDICTED: hypothetical protein [Vitis vinifera]
Unigene12978_All	275	119.899	287.337	1.26092	Up	1.55e-30	-
Unigene12544_All	442	50.9754	122.104	1.26024	Up	6.88e-21	gi|255548451|ref|XP_002515282.1|/3e-27/Cytochrome c oxidase polypeptide Vc, putative [Ricinus communis]
Unigene6181_All	348	18.9496	45.333	1.25839	Up	2.79e-06	gi|255553075|ref|XP_002517580.1|/3e-11/Monothiol glutaredoxin-4, putative [Ricinus communis]
Unigene16719_All	1224	15.6017	37.3096	1.25784	Up	1.18e-17	gi|225447671|ref|XP_002275686.1|/e-121/PREDICTED: hypothetical protein [Vitis vinifera]
Unigene1423_All	700	21.0002	50.2139	1.25768	Up	1.24e-13	gi|296086977|emb|CBI33233.3|/4e-96/unnamed protein product [Vitis vinifera]
CL697.Contig3_All	3049	4.46084	10.6659	1.25762	Up	1.24e-12	gi|225431249|ref|XP_002274449.1|/0.0/PREDICTED: hypothetical protein [Vitis vinifera]
CL2749.Contig3_All	2142	5.19522	12.4042	1.25558	Up	2.44e-10	-
CL12344.Contig1_All	1200	4.35052	10.3789	1.25439	Up	5.22e-05	gi|224138840|ref|XP_002326703.1|/e-112/predicted protein [Populus trichocarpa]
Unigene13995_All	272	49.4989	118.034	1.25373	Up	2.04e-12	gi|297853436|ref|XP_002894599.1|/1e-24/hypothetical protein ARALYDRAFT_337754 [Arabidopsis lyrata subsp. lyrata]
CL12225.Contig1_All	252	22.3523	53.2672	1.25282	Up	2.33e-05	-
Unigene14509_All	307	64.8886	154.612	1.25262	Up	3.2e-18	gi|255555071|ref|XP_002518573.1|/2e-31/histone h2a, putative [Ricinus communis]
CL9849.Contig2_All	211	380.901	907.044	1.25176	Up	3.66e-73	gi|225433063|ref|XP_002285034.1|/3e-18/PREDICTED: hypothetical protein isoform 2 [Vitis vinifera]
Unigene8843_All	1314	7.8416	18.6409	1.24925	Up	1.76e-09	gi|112419535|dbj|BAF02935.1|/e-169/RAD51 homolog [Populus nigra]
CL12642.Contig2_All	950	45.2647	107.503	1.24792	Up	7.94e-39	gi|357502337|ref|XP_003621457.1|/3e-69/Histone H3 [Medicago truncatula]
Unigene12172_All	845	4.5524	10.8088	1.2475	Up	0.000949036	gi|225424382|ref|XP_002284919.1|/e-109/PREDICTED: hypothetical protein [Vitis vinifera]
CL8821.Contig1_All	2000	43.2762	102.751	1.2475	Up	3.75e-78	gi|297741911|emb|CBI33346.3|/0.0/unnamed protein product [Vitis vinifera]
CL3085.Contig2_All	1518	21.8114	51.7804	1.24732	Up	7.19e-30	gi|224100781|ref|XP_002312012.1|/0.0/predicted protein [Populus trichocarpa]
CL1735.Contig3_All	981	8.2627	19.608	1.24676	Up	1.75e-07	gi|255581554|ref|XP_002531582.1|/3e-49/serine/arginine rich splicing factor, putative [Ricinus communis]
CL3863.Contig1_All	290	22.7396	53.9224	1.24568	Up	3.89e-06	-
CL5073.Contig3_All	1922	8.72058	20.6641	1.24463	Up	3.93e-15	gi|296082448|emb|CBI21453.3|/0.0/unnamed protein product [Vitis vinifera]
Unigene15408_All	772	25.2703	59.8712	1.24442	Up	1.43e-17	gi|114329787|ref|YP_740605.1|/1e-38/ribosomal protein L22 [Platanus occidentalis]
Unigene50069_All	353	35.4165	83.8934	1.24414	Up	2.45e-11	gi|351726576|ref|NP_001237899.1|/2e-45/uncharacterized protein LOC100527818 precursor [Glycine max]
CL2764.Contig6_All	315	150.905	357.165	1.24295	Up	1.68e-42	gi|82400146|gb|ABB72812.1|/1e-38/histone H2B-like protein [Solanum tuberosum]
Unigene8492_All	704	12.2944	29.0923	1.24264	Up	6.55e-08	gi|225462677|ref|XP_002265174.1|/2e-57/PREDICTED: hypothetical protein [Vitis vinifera]
Unigene3207_All	638	38.3299	90.6659	1.24209	Up	7.04e-22	gi|356545013|ref|XP_003540940.1|/1e-16/PREDICTED: uncharacterized protein LOC100527703 [Glycine max]
Unigene2001_All	1556	8.91765	21.0779	1.241	Up	1.77e-12	gi|302824135|ref|XP_002993713.1|/e-155/hypothetical protein SELMODRAFT_449207 [Selaginella moellendorffii]
Unigene10515_All	2198	1.81263	4.28124	1.23995	Up	0.000809806	gi|225460672|ref|XP_002266195.1|/0.0/PREDICTED: hypothetical protein [Vitis vinifera]
CL3631.Contig2_All	1200	3.32013	7.84181	1.23995	Up	0.00080964	gi|225467985|ref|XP_002269165.1|/e-124/PREDICTED: hypothetical protein [Vitis vinifera]
CL1136.Contig1_All	242	44.8488	105.79	1.23806	Up	9.19e-10	gi|225435032|ref|XP_002284277.1|/5e-22/PREDICTED: similar to Histone H2B isoform 1 [Vitis vinifera]
Unigene15612_All	720	34.1554	80.5323	1.23745	Up	8.38e-22	gi|55775689|gb|AAV65112.1|/2e-69/histone 3 [Camellia sinensis]
CL3083.Contig4_All	324	701.341	1652.93	1.23684	Up	2.6e-201	gi|242036131|ref|XP_002465460.1|/1e-43/hypothetical protein SORBIDRAFT_01g039250 [Sorghum bicolor]
Unigene16657_All	1294	11.5726	27.2706	1.23663	Up	2.47e-13	gi|255578355|ref|XP_002530044.1|/e-165/Alpha-L-fucosidase 2 precursor, putative [Ricinus communis]
Unigene17143_All	1267	6.07226	14.3081	1.23653	Up	5.49e-07	gi|225463276|ref|XP_002264127.1|/1e-99/PREDICTED: hypothetical protein [Vitis vinifera]
CL3631.Contig1_All	1651	5.40885	12.7405	1.23602	Up	4.73e-08	gi|225467985|ref|XP_002269165.1|/e-137/PREDICTED: hypothetical protein [Vitis vinifera]
Unigene12127_All	1570	5.95042	14.0148	1.23588	Up	2.1e-08	gi|224134557|ref|XP_002321852.1|/0.0/predicted protein [Populus trichocarpa]
Unigene8445_All	913	12.0381	28.3439	1.23543	Up	7.8e-10	gi|224088025|ref|XP_002308296.1|/e-106/predicted protein [Populus trichocarpa]
Unigene13761_All	926	12.7593	30.0382	1.23525	Up	1.52e-10	gi|224067048|ref|XP_002302337.1|/2e-69/predicted protein [Populus trichocarpa]
CL11650.Contig2_All	1563	100.292	235.777	1.23322	Up	9.24e-138	gi|3913648|sp|Q41014.2|FENR2_PEA/0.0/RecName: Full=Ferredoxin--NADP reductase, root isozyme, chloroplastic; Short=FNR; Flags: Precursor
Unigene10032_All	455	23.5517	55.3539	1.23286	Up	1.51e-09	gi|224114243|ref|XP_002316706.1|/7e-34/predicted protein [Populus trichocarpa]
CL2298.Contig3_All	250	21.432	50.3721	1.23286	Up	6.17e-05	gi|225459609|ref|XP_002285871.1|/2e-39/PREDICTED: similar to PBC1 (20S proteasome beta subunit C1); peptidase isoform 1 [Vitis vinifera]
CL314.Contig10_All	1098	3.75368	8.82235	1.23286	Up	0.000687984	-
CL12629.Contig2_All	270	18.318	43.0531	1.23286	Up	0.000137796	gi|350538459|ref|NP_001234088.1|/1e-20/uncharacterized protein LOC543815 [Solanum lycopersicum]
CL305.Contig1_All	956	8.33506	19.5418	1.2293	Up	3.99e-07	gi|147864968|emb|CAN83622.1|/3e-98/hypothetical protein VITISV_007919 [Vitis vinifera]
Unigene6899_All	3868	9.34131	21.8954	1.22893	Up	1.93e-31	gi|225432402|ref|XP_002276882.1|/0.0/PREDICTED: hypothetical protein [Vitis vinifera]
CL1125.Contig1_All	952	7.07128	16.5713	1.22864	Up	4.6e-06	gi|224139616|ref|XP_002323194.1|/3e-65/predicted protein [Populus trichocarpa]
Unigene3320_All	1162	5.79334	13.5765	1.22864	Up	4.6e-06	gi|225452298|ref|XP_002272341.1|/e-167/PREDICTED: hypothetical protein [Vitis vinifera]
CL4327.Contig1_All	277	24.3027	56.9526	1.22864	Up	4.6e-06	gi|195619692|gb|ACG31676.1|/2e-06/histone H2A [Zea mays]
CL10987.Contig2_All	1994	3.16936	7.42587	1.22837	Up	1.03e-05	gi|239759398|gb|ACS14663.1|/0.0/biotin carboxylase [Camellia oleifera]
Unigene9741_All	1126	4.51442	10.5694	1.22727	Up	0.000117235	gi|225446674|ref|XP_002281976.1|/e-147/PREDICTED: hypothetical protein [Vitis vinifera]
Unigene4628_All	1076	9.4484	22.121	1.22727	Up	5.66e-09	gi|225457217|ref|XP_002284065.1|/e-125/PREDICTED: hypothetical protein [Vitis vinifera]
CL9182.Contig3_All	1865	81.9889	191.884	1.22673	Up	1.16e-132	gi|224121022|ref|XP_002330884.1|/0.0/predicted protein [Populus trichocarpa]
Unigene3389_All	704	6.04962	14.153	1.22619	Up	0.000585542	gi|296083069|emb|CBI22473.3|/4e-74/unnamed protein product [Vitis vinifera]
Unigene19889_All	331	31.1295	72.7461	1.22459	Up	4.79e-09	gi|356557465|ref|XP_003547036.1|/6e-30/PREDICTED: histone H4-like [Glycine max]
Unigene9728_All	1543	49.2377	114.977	1.22351	Up	2.04e-65	gi|225456705|ref|XP_002273979.1|/e-107/PREDICTED: hypothetical protein [Vitis vinifera]
CL11201.Contig1_All	1828	11.1231	25.9661	1.22307	Up	1.46e-17	gi|225439412|ref|XP_002264350.1|/0.0/PREDICTED: hypothetical protein [Vitis vinifera]
Unigene1574_All	586	41.4968	96.8222	1.22234	Up	6.21e-21	gi|225458607|ref|XP_002284732.1|/4e-53/PREDICTED: hypothetical protein [Vitis vinifera]
CL2554.Contig1_All	2045	23.3789	54.5419	1.22216	Up	4.96e-41	gi|347300850|gb|AEO72339.1|/0.0/asparagine synthetase 1 [Vitis vinifera]
Unigene3031_All	1956	9.34161	21.7907	1.22197	Up	9.11e-16	gi|24250746|gb|AAK84485.1|/0.0/putative thermostable pectinesterase [Citrus sinensis]
CL3933.Contig1_All	1160	6.75081	15.7472	1.22197	Up	6.49e-07	gi|225458115|ref|XP_002280787.1|/e-131/PREDICTED: hypothetical protein [Vitis vinifera]
CL655.Contig1_All	1510	8.7344	20.3453	1.21992	Up	2.11e-11	gi|225449925|ref|XP_002268819.1|/e-148/PREDICTED: hypothetical protein [Vitis vinifera]
Unigene17129_All	748	8.26513	19.2407	1.21905	Up	1.69e-05	gi|255541011|ref|XP_002511570.1|/3e-70/ATP binding protein, putative [Ricinus communis]
Unigene35910_All	558	10.3408	24.0561	1.21806	Up	3.81e-05	-
CL7940.Contig2_All	1901	15.6825	36.4707	1.21758	Up	2.19e-25	gi|224081467|ref|XP_002306421.1|/e-172/predicted protein [Populus trichocarpa]
Unigene8645_All	1806	4.71642	10.9574	1.21614	Up	2.07e-07	gi|225457060|ref|XP_002279813.1|/0.0/PREDICTED: hypothetical protein [Vitis vinifera]
CL6066.Contig2_All	1349	7.33262	17.0288	1.21558	Up	1.52e-08	gi|225425047|ref|XP_002270800.1|/e-151/PREDICTED: hypothetical protein [Vitis vinifera]
CL12621.Contig2_All	1034	6.1119	14.1865	1.21482	Up	1.43e-05	-
Unigene5290_All	1551	2.92308	6.78095	1.214	Up	0.000425727	gi|225461207|ref|XP_002280367.1|/e-156/PREDICTED: hypothetical protein [Vitis vinifera]
Unigene15426_All	720	5.72437	13.2619	1.2121	Up	0.000950743	gi|225460644|ref|XP_002266350.1|/3e-66/PREDICTED: hypothetical protein [Vitis vinifera]
CL9899.Contig1_All	633	8.6815	20.1128	1.2121	Up	7.25e-05	gi|255566866|ref|XP_002524416.1|/4e-46/60S acidic ribosomal protein P1, putative [Ricinus communis]
CL2797.Contig2_All	394	10.4608	24.2349	1.2121	Up	0.000950551	-
Unigene13267_All	1562	10.9063	25.2495	1.21109	Up	2.1e-14	gi|255367590|gb|ACU11587.1|/e-169/extracellular calcium sensing receptor [Liquidambar formosana]
Unigene13689_All	927	15.4132	35.6785	1.21089	Up	4.06e-12	gi|75223179|sp|O80362.1|RK10_TOBAC/1e-83/RecName: Full=50S ribosomal protein L10, chloroplastic; AltName: Full=CL10; Flags: Precursor
CL12610.Contig3_All	1037	6.2267	14.4123	1.21076	Up	1.22e-05	gi|225428757|ref|XP_002285054.1|/e-116/PREDICTED: hypothetical protein [Vitis vinifera]
CL564.Contig3_All	1134	5.69408	13.1795	1.21076	Up	1.22e-05	gi|225425440|ref|XP_002272063.1|/5e-98/PREDICTED: hypothetical protein [Vitis vinifera]
Unigene24419_All	240	21.1802	49.0113	1.2104	Up	0.000162042	gi|195617694|gb|ACG30677.1|/3e-14/histone H4 [Zea mays]
CL8044.Contig1_All	832	82.2327	190.113	1.20907	Up	3.07e-57	gi|225436699|ref|XP_002263386.1|/9e-96/PREDICTED: hypothetical protein [Vitis vinifera]
Unigene5085_All	718	61.0387	141.083	1.20875	Up	1.26e-36	gi|225431449|ref|XP_002280499.1|/2e-67/PREDICTED: hypothetical protein [Vitis vinifera]
Unigene10305_All	671	6.96138	16.0865	1.2084	Up	0.000361987	gi|225429143|ref|XP_002274729.1|/1e-20/PREDICTED: hypothetical protein [Vitis vinifera]
CL3711.Contig3_All	2014	2.79681	6.45888	1.2075	Up	6.17e-05	gi|224113661|ref|XP_002316535.1|/e-171/arogenate/prephenate dehydratase [Populus trichocarpa]
Unigene10593_All	2318	11.9723	27.6411	1.20712	Up	3.73e-23	gi|255547988|ref|XP_002515051.1|/0.0/conserved hypothetical protein [Ricinus communis]
CL4498.Contig2_All	1144	8.28632	19.1126	1.20572	Up	4.75e-08	gi|225433918|ref|XP_002268097.1|/e-158/PREDICTED: hypothetical protein [Vitis vinifera]
CL3761.Contig2_All	1118	30.9669	71.2967	1.20311	Up	1.29e-28	gi|225438916|ref|XP_002284001.1|/5e-47/PREDICTED: hypothetical protein [Vitis vinifera]
Unigene10300_All	590	11.4099	26.2697	1.20311	Up	8.78e-06	gi|255565415|ref|XP_002523698.1|/2e-88/AMP dependent CoA ligase, putative [Ricinus communis]
Unigene41990_All	262	177.237	407.76	1.20204	Up	2.74e-38	gi|326499512|dbj|BAJ86067.1|/8e-06/predicted protein [Hordeum vulgare subsp. vulgare]
Unigene6587_All	610	10.3602	23.8203	1.20115	Up	1.99e-05	gi|296082822|emb|CBI21827.3|/2e-61/unnamed protein product [Vitis vinifera]
Unigene8366_All	480	78.4238	180.189	1.20014	Up	6.31e-31	gi|224145162|ref|XP_002325548.1|/1e-38/predicted protein [Populus trichocarpa]
CL1977.Contig1_All	986	5.99143	13.7543	1.19891	Up	4.46e-05	gi|3023437|sp|Q43237.1|CAMT_VITVI/e-132/RecName: Full=Caffeoyl-CoA O-methyltransferase; AltName: Full=Trans-caffeoyl-CoA 3-O-methyltransferase; Short=CCOAMT; Short=CCOAOMT
Unigene2047_All	1847	8.55401	19.6301	1.1984	Up	4.79e-13	gi|297735889|emb|CBI18658.3|/e-140/unnamed protein product [Vitis vinifera]
Unigene6937_All	881	421.199	966.181	1.19779	Up	1.94e-304	gi|225435042|ref|XP_002284305.1|/2e-68/PREDICTED: hypothetical protein [Vitis vinifera]
Unigene13718_All	728	53.7839	123.368	1.19772	Up	5.15e-32	gi|225429460|ref|XP_002277333.1|/8e-57/PREDICTED: hypothetical protein [Vitis vinifera]
CL10952.Contig2_All	596	9.22046	21.1292	1.19633	Up	0.0001	gi|255573081|ref|XP_002527470.1|/2e-50/50S ribosomal protein L6, putative [Ricinus communis]
CL8226.Contig2_All	994	10.0896	23.1105	1.19568	Up	2.47e-08	gi|225425061|ref|XP_002271546.1|/e-107/PREDICTED: hypothetical protein [Vitis vinifera]
Unigene10188_All	1083	9.26047	21.2113	1.19568	Up	2.47e-08	gi|224055015|ref|XP_002298402.1|/3e-89/predicted protein [Populus trichocarpa]
Unigene8336_All	732	19.8945	45.5611	1.19543	Up	5.63e-12	gi|225445963|ref|XP_002265583.1|/3e-72/PREDICTED: hypothetical protein [Vitis vinifera]
Unigene14060_All	1390	3.26165	7.46681	1.19489	Up	0.000583365	gi|224131728|ref|XP_002321163.1|/0.0/predicted protein [Populus trichocarpa]
Unigene2876_All	1016	10.9529	25.0618	1.19418	Up	3.45e-09	gi|297739750|emb|CBI29932.3|/e-136/unnamed protein product [Vitis vinifera]
Unigene16608_All	1152	108.167	247.339	1.19323	Up	4.53e-101	gi|225425420|ref|XP_002277906.1|/e-142/PREDICTED: hypothetical protein [Vitis vinifera]
Unigene5092_All	845	39.9961	91.3831	1.19207	Up	2.49e-27	gi|255579930|ref|XP_002530800.1|/3e-78/Ocs element-binding factor, putative [Ricinus communis]
Unigene5170_All	1141	10.355	23.6503	1.19153	Up	1.09e-09	gi|356540181|ref|XP_003538568.1|/1e-47/PREDICTED: mitotic spindle checkpoint protein MAD2-like [Glycine max]
CL827.Contig2_All	315	261.249	595.274	1.18813	Up	5.28e-66	gi|357454131|ref|XP_003597346.1|/5e-32/Histone H2A [Medicago truncatula]
CL4758.Contig3_All	1514	3.8112	8.68333	1.188	Up	7.21e-05	gi|224068030|ref|XP_002302653.1|/2e-82/predicted protein [Populus trichocarpa]
CL11365.Contig1_All	1368	53.1261	120.986	1.18734	Up	3.37e-58	gi|239056190|emb|CAQ58627.1|/e-168/Kinase cdc2 homolog B [Vitis vinifera]
Unigene13282_All	1267	289.733	659.157	1.1859	Up	6.04e-294	gi|21465093|gb|AAM54670.1|AF514416_1/5e-74/histone H1 [Lathyrus aphaca]
CL3941.Contig2_All	865	10.4825	23.8374	1.18524	Up	2.06e-07	gi|225466053|ref|XP_002263278.1|/2e-62/PREDICTED: ripening-related protein-like [Vitis vinifera]
CL6228.Contig2_All	655	17.1993	39.0858	1.18429	Up	4.03e-09	gi|224126313|ref|XP_002319808.1|/2e-07/predicted protein [Populus trichocarpa]
Unigene4901_All	743	32.5434	73.9418	1.18403	Up	2.75e-19	gi|224131784|ref|XP_002328107.1|/2e-63/predicted protein [Populus trichocarpa]
Unigene16814_All	1644	61.7563	140.237	1.18321	Up	1.18e-80	gi|231610|sp|P29790.1|ATPG_TOBAC/0.0/RecName: Full=ATP synthase gamma chain, chloroplastic; AltName: Full=F-ATPase gamma subunit; Flags: Precursor
Unigene9722_All	1491	6.54213	14.8502	1.18264	Up	6.53e-08	gi|225448513|ref|XP_002273153.1|/e-166/PREDICTED: hypothetical protein [Vitis vinifera]
CL10044.Contig4_All	882	20.4052	46.2852	1.18161	Up	2.43e-14	gi|296081995|emb|CBI21000.3|/e-125/unnamed protein product [Vitis vinifera]
Unigene12480_All	328	51.9382	117.711	1.18039	Up	1.49e-13	gi|297843566|ref|XP_002889664.1|/1e-27/hypothetical protein ARALYDRAFT_470811 [Arabidopsis lyrata subsp. lyrata]
Unigene15683_All	1323	3.73836	8.47254	1.18039	Up	0.000359004	gi|225434090|ref|XP_002273695.1|/e-114/PREDICTED: hypothetical protein [Vitis vinifera]
Unigene3417_All	835	26.4898	59.9944	1.17939	Up	1.69e-17	gi|225454591|ref|XP_002264335.1|/5e-48/PREDICTED: hypothetical protein [Vitis vinifera]
Unigene33721_All	535	356.43	807.029	1.179	Up	2.39e-150	gi|297843566|ref|XP_002889664.1|/3e-35/hypothetical protein ARALYDRAFT_470811 [Arabidopsis lyrata subsp. lyrata]
CL10925.Contig2_All	1439	6.5876	14.9059	1.17806	Up	1.25e-07	gi|187372962|gb|ACD03215.1|/e-159/xyloglucan endotransglucosylase/hydrolase 5 [Actinidia deliciosa]
Unigene15381_All	1032	5.99062	13.5435	1.17682	Up	4.42e-05	gi|225454854|ref|XP_002275188.1|/e-118/PREDICTED: hypothetical protein [Vitis vinifera]
CL10709.Contig1_All	1546	3.28799	7.42946	1.17605	Up	0.00030572	gi|255565447|ref|XP_002523714.1|/8e-79/Shugoshin-1, putative [Ricinus communis]
Unigene37444_All	907	21.206	47.9083	1.1758	Up	3.91e-15	gi|225446310|ref|XP_002270986.1|/2e-85/PREDICTED: hypothetical protein [Vitis vinifera]
CL12310.Contig2_All	1674	9.19182	20.7495	1.17465	Up	3.97e-12	gi|297735525|emb|CBI18019.3|/0.0/unnamed protein product [Vitis vinifera]
Unigene2874_All	1156	19.2529	43.4548	1.17444	Up	1.97e-17	gi|225451038|ref|XP_002284939.1|/e-124/PREDICTED: hypothetical protein [Vitis vinifera]
Unigene9914_All	1422	9.27492	20.9232	1.17369	Up	2.07e-10	gi|225424667|ref|XP_002264073.1|/e-152/PREDICTED: hypothetical protein [Vitis vinifera]
CL3085.Contig4_All	1437	7.64842	17.2379	1.17235	Up	1.07e-08	gi|224100781|ref|XP_002312012.1|/0.0/predicted protein [Populus trichocarpa]
Unigene34008_All	450	16.7915	37.8252	1.17162	Up	4.52e-06	gi|225464862|ref|XP_002272280.1|/1e-48/PREDICTED: hypothetical protein [Vitis vinifera]
CL2874.Contig1_All	846	8.28206	18.6476	1.17093	Up	1.2e-05	gi|297738007|emb|CBI27208.3|/3e-58/unnamed protein product [Vitis vinifera]
Unigene1842_All	1655	2.82241	6.35483	1.17093	Up	0.000678692	gi|297738859|emb|CBI28104.3|/0.0/unnamed protein product [Vitis vinifera]
Unigene3762_All	2194	5.07209	11.4164	1.17046	Up	9.08e-09	gi|225437237|ref|XP_002282102.1|/0.0/PREDICTED: hypothetical protein [Vitis vinifera]
CL9306.Contig1_All	1248	42.2722	95.1396	1.17033	Up	8.85e-41	gi|356512157|ref|XP_003524787.1|/e-137/PREDICTED: 26S proteasome non-ATPase regulatory subunit RPN12A-like [Glycine max]
CL7728.Contig2_All	921	6.41427	14.4245	1.16916	Up	8.38e-05	gi|225449633|ref|XP_002284256.1|/e-100/PREDICTED: hypothetical protein [Vitis vinifera]
Unigene15749_All	1249	4.72982	10.6365	1.16916	Up	8.38e-05	gi|225437846|ref|XP_002263743.1|/6e-85/PREDICTED: hypothetical protein [Vitis vinifera]
Unigene2801_All	1277	21.3016	47.8983	1.16901	Up	5.01e-21	gi|118485779|gb|ABK94738.1|/e-132/unknown [Populus trichocarpa]
CL7566.Contig1_All	1170	9.62868	21.6448	1.16861	Up	7.7e-09	gi|225460696|ref|XP_002270347.1|/e-122/PREDICTED: hypothetical protein [Vitis vinifera]
Unigene7976_All	1435	79.2715	178.116	1.16794	Up	1.34e-87	gi|225459558|ref|XP_002284494.1|/e-152/PREDICTED: hypothetical protein [Vitis vinifera]
CL9182.Contig1_All	1865	17.6795	39.6975	1.16697	Up	2.41e-25	gi|224121022|ref|XP_002330884.1|/0.0/predicted protein [Populus trichocarpa]
CL4187.Contig1_All	896	5.36659	12.0469	1.16658	Up	0.000576072	gi|225457875|ref|XP_002279268.1|/1e-43/PREDICTED: hypothetical protein [Vitis vinifera]
CL6942.Contig1_All	1548	14.1112	31.6461	1.16519	Up	8.57e-17	gi|225432234|ref|XP_002275616.1|/0.0/PREDICTED: hypothetical protein [Vitis vinifera]
Unigene11623_All	1403	6.07117	13.6116	1.16479	Up	1.03e-06	gi|225461595|ref|XP_002285311.1|/e-115/PREDICTED: hypothetical protein [Vitis vinifera]
Unigene14891_All	1352	17.6812	39.6116	1.16371	Up	2.66e-18	gi|225428131|ref|XP_002281076.1|/e-142/PREDICTED: hypothetical protein [Vitis vinifera]
Unigene13423_All	2173	4.23598	9.48888	1.16354	Up	3.3e-07	gi|296082353|emb|CBI21358.3|/0.0/unnamed protein product [Vitis vinifera]
Unigene4584_All	1536	7.60268	17.0278	1.16331	Up	4.63e-09	gi|255568816|ref|XP_002525379.1|/e-166/alcohol dehydrogenase, putative [Ricinus communis]
CL3370.Contig1_All	357	36.1742	81.0152	1.16323	Up	5.46e-10	-
Unigene3523_All	1166	4.24173	9.49467	1.16247	Up	0.000490659	gi|225431423|ref|XP_002280019.1|/e-168/PREDICTED: hypothetical protein [Vitis vinifera]
Unigene13345_All	3373	13.1968	29.5396	1.16247	Up	7.32e-34	gi|225431249|ref|XP_002274449.1|/0.0/PREDICTED: hypothetical protein [Vitis vinifera]
CL7166.Contig3_All	1471	5.88392	13.1705	1.16247	Up	8.75e-07	gi|225457289|ref|XP_002281382.1|/e-157/PREDICTED: hypothetical protein [Vitis vinifera]
Unigene8824_All	1445	13.786	30.8373	1.16147	Up	3.21e-15	gi|224089066|ref|XP_002308621.1|/e-163/predicted protein [Populus trichocarpa]
Unigene4795_All	1939	4.18035	9.34936	1.16124	Up	2.33e-06	gi|225435741|ref|XP_002283592.1|/0.0/PREDICTED: hypothetical protein [Vitis vinifera]
CL3681.Contig2_All	947	17.1187	38.286	1.16124	Up	2.01e-12	gi|225449132|ref|XP_002277452.1|/1e-84/PREDICTED: hypothetical protein [Vitis vinifera]
Unigene11952_All	714	7.88904	17.6373	1.16071	Up	0.000158586	gi|225456666|ref|XP_002271953.1|/9e-77/PREDICTED: hypothetical protein [Vitis vinifera]
CL6683.Contig2_All	2801	452.718	1011.58	1.15992	Up	0	gi|225444613|ref|XP_002275155.1|/0.0/PREDICTED: hypothetical protein [Vitis vinifera]
Unigene15582_All	1059	32.9516	73.57	1.15877	Up	2.31e-26	gi|225433658|ref|XP_002265251.1|/6e-74/PREDICTED: hypothetical protein [Vitis vinifera]
Unigene16736_All	1240	75.2293	167.736	1.15682	Up	3.58e-70	gi|255548764|ref|XP_002515438.1|/e-109/Stromal cell-derived factor 2 precursor, putative [Ricinus communis]
Unigene4761_All	1786	6.84616	15.2642	1.15678	Up	2.37e-09	gi|225444169|ref|XP_002268607.1|/0.0/PREDICTED: hypothetical protein [Vitis vinifera]
CL2356.Contig2_All	468	15.265	34.0048	1.15551	Up	1.39e-05	gi|356566317|ref|XP_003551379.1|/2e-21/PREDICTED: uncharacterized protein LOC100305502 [Glycine max]
CL12665.Contig1_All	3517	10.9377	24.356	1.15498	Up	8.11e-29	gi|296086668|emb|CBI32303.3|/0.0/unnamed protein product [Vitis vinifera]
CL12740.Contig2_All	695	34.0003	75.6637	1.15405	Up	9.68e-18	gi|225456010|ref|XP_002279379.1|/1e-39/PREDICTED: hypothetical protein [Vitis vinifera]
CL2059.Contig6_All	628	14.6573	32.613	1.15383	Up	4.5e-07	gi|585791|sp|Q08186.1|RBS6_MESCR/6e-22/RecName: Full=Ribulose bisphosphate carboxylase small chain 6, chloroplastic; Short=RuBisCO small subunit 6; Flags: Precursor
CL3370.Contig3_All	220	33.0973	73.5956	1.15291	Up	1.18e-05	-
CL4245.Contig1_All	1846	2.53038	5.62235	1.15182	Up	0.00092622	gi|225452972|ref|XP_002279181.1|/0.0/PREDICTED: hypothetical protein [Vitis vinifera]
Unigene6049_All	331	151.497	336.555	1.15156	Up	2.74e-37	-
Unigene2193_All	625	9.67189	21.4773	1.15094	Up	9.72e-05	gi|296090684|emb|CBI41083.3|/8e-20/unnamed protein product [Vitis vinifera]
Unigene11685_All	509	36.9778	82.1065	1.15084	Up	4.43e-14	gi|356547849|ref|XP_003542317.1|/1e-36/PREDICTED: cytochrome c oxidase subunit 6b-2-like [Glycine max]
CL4496.Contig1_All	584	16.2321	36.018	1.14987	Up	3.24e-07	gi|225452035|ref|XP_002283832.1|/3e-29/PREDICTED: hypothetical protein [Vitis vinifera]
CL4327.Contig2_All	207	33.1847	73.5378	1.14797	Up	2.66e-05	-
Unigene8225_All	1870	7.34678	16.2806	1.14797	Up	2.75e-10	gi|225470747|ref|XP_002267459.1|/0.0/PREDICTED: hypothetical protein [Vitis vinifera]
Unigene13148_All	1270	77.2384	171.074	1.14723	Up	2.48e-72	gi|225452270|ref|XP_002270233.1|/e-128/PREDICTED: hypothetical protein [Vitis vinifera]
Unigene11647_All	2028	8.87446	19.6523	1.14697	Up	2.29e-13	gi|225436045|ref|XP_002275678.1|/0.0/PREDICTED: hypothetical protein [Vitis vinifera]
Unigene16620_All	1575	62.7173	138.736	1.14541	Up	1.47e-72	gi|225429060|ref|XP_002266867.1|/0.0/PREDICTED: hypothetical protein [Vitis vinifera]
Unigene4550_All	1371	9.72015	21.4996	1.14526	Up	6.22e-10	gi|225443292|ref|XP_002274572.1|/e-139/PREDICTED: hypothetical protein [Vitis vinifera]
CL6950.Contig1_All	513	72.5756	160.505	1.14506	Up	2.48e-27	gi|356557465|ref|XP_003547036.1|/4e-54/PREDICTED: histone H4-like [Glycine max]
Unigene11471_All	1277	19.2575	42.5883	1.14503	Up	4.1e-18	gi|255586437|ref|XP_002533863.1|/9e-97/thymidine kinase, putative [Ricinus communis]
CL12404.Contig1_All	1199	4.6979	10.3875	1.14476	Up	0.000216689	gi|147766634|emb|CAN71843.1|/2e-89/hypothetical protein VITISV_036263 [Vitis vinifera]
Unigene15734_All	1204	4.10785	9.08007	1.14432	Up	0.000666005	gi|224077600|ref|XP_002305322.1|/7e-59/predicted protein [Populus trichocarpa]
Unigene260_All	1808	25.9116	57.2521	1.14373	Up	2.82e-34	gi|147866537|emb|CAN81585.1|/0.0/hypothetical protein VITISV_023191 [Vitis vinifera]
Unigene11656_All	1661	34.8218	76.899	1.14297	Up	3.08e-42	gi|224092554|ref|XP_002309659.1|/0.0/predicted protein [Populus trichocarpa]
CL10050.Contig1_All	796	8.11192	17.9066	1.14238	Up	5.92e-05	gi|225470236|ref|XP_002262911.1|/2e-18/PREDICTED: hypothetical protein [Vitis vinifera]
Unigene13754_All	915	7.05692	15.5777	1.14238	Up	5.91e-05	gi|224116550|ref|XP_002317329.1|/3e-70/predicted protein [Populus trichocarpa]
CL4409.Contig3_All	423	13.641	30.0979	1.14171	Up	0.000183239	gi|356518028|ref|XP_003527686.1|/3e-66/PREDICTED: endoglucanase 24-like [Glycine max]
CL1136.Contig2_All	237	45.7949	101.015	1.14131	Up	4.46e-08	gi|225435032|ref|XP_002284277.1|/2e-16/PREDICTED: similar to Histone H2B isoform 1 [Vitis vinifera]
Unigene9884_All	1693	30.3496	66.9446	1.14129	Up	2.14e-37	gi|225443407|ref|XP_002268455.1|/0.0/PREDICTED: hypothetical protein [Vitis vinifera]
CL7619.Contig2_All	823	12.3529	27.2398	1.14086	Up	1.4e-07	gi|224115780|ref|XP_002332055.1|/1e-66/predicted protein [Populus trichocarpa]
CL10984.Contig1_All	2560	11.6455	25.6769	1.1407	Up	1.01e-21	gi|225441645|ref|XP_002277003.1|/0.0/PREDICTED: hypothetical protein [Vitis vinifera]
CL9866.Contig1_All	813	17.2365	37.958	1.13894	Up	2.69e-10	gi|225448219|ref|XP_002269617.1|/2e-60/PREDICTED: hypothetical protein [Vitis vinifera]
CL9512.Contig1_All	2368	9.97896	21.9733	1.13879	Up	3.44e-17	gi|225430155|ref|XP_002284751.1|/0.0/PREDICTED: hypothetical protein [Vitis vinifera]
Unigene11728_All	605	12.2624	26.9908	1.13822	Up	1.36e-05	gi|255545176|ref|XP_002513649.1|/e-103/heat shock protein, putative [Ricinus communis]
Unigene8098_All	1189	6.23951	13.7337	1.13822	Up	1.36e-05	gi|225457973|ref|XP_002279957.1|/8e-86/PREDICTED: hypothetical protein [Vitis vinifera]
CL2380.Contig1_All	490	45.4211	99.976	1.13822	Up	3.49e-16	gi|255566793|ref|XP_002524380.1|/1e-09/conserved hypothetical protein [Ricinus communis]
Unigene3137_All	758	8.88108	19.5345	1.13722	Up	4.26e-05	gi|225461070|ref|XP_002279020.1|/1e-57/PREDICTED: hypothetical protein [Vitis vinifera]
Unigene15682_All	1641	6.44645	14.1674	1.13599	Up	8.52e-08	gi|351727060|ref|NP_001235612.1|/0.0/adenosine 5'-phosphosulfate reductase [Glycine max]
Unigene15488_All	877	6.89274	15.1482	1.13599	Up	0.000131575	gi|225446515|ref|XP_002278788.1|/e-104/PREDICTED: similar to Rac-like GTP-binding protein RAC2 [Vitis vinifera]
Unigene1306_All	1608	29.7325	65.3197	1.13548	Up	2.23e-34	gi|225458607|ref|XP_002284732.1|/0.0/PREDICTED: hypothetical protein [Vitis vinifera]
CL1710.Contig5_All	2303	23.4443	51.4962	1.13523	Up	8.47e-39	gi|225466169|ref|XP_002263918.1|/e-170/PREDICTED: hypothetical protein [Vitis vinifera]
CL1471.Contig1_All	1144	8.6466	18.9916	1.13516	Up	2.68e-07	gi|225451299|ref|XP_002278297.1|/e-122/PREDICTED: hypothetical protein [Vitis vinifera]
CL11518.Contig1_All	2161	95.1077	208.89	1.13511	Up	6.38e-148	gi|225466273|ref|XP_002272437.1|/0.0/PREDICTED: hypothetical protein [Vitis vinifera]
CL12603.Contig2_All	207	127.429	279.444	1.13286	Up	6.25e-19	gi|326499512|dbj|BAJ86067.1|/3e-15/predicted protein [Hordeum vulgare subsp. vulgare]
CL5484.Contig2_All	1301	104.649	229.436	1.13253	Up	2.12e-97	gi|147785000|emb|CAN75442.1|/e-144/hypothetical protein VITISV_019657 [Vitis vinifera]
Unigene35461_All	830	11.2556	24.6759	1.13245	Up	7.12e-07	-
CL8445.Contig2_All	1563	16.9643	37.1859	1.13225	Up	5.27e-19	gi|356501255|ref|XP_003519441.1|/0.0/PREDICTED: protein disulfide isomerase-like 2-3-like [Glycine max]
CL11412.Contig1_All	1246	69.795	152.934	1.13171	Up	4.7e-62	gi|224053232|ref|XP_002297728.1|/e-147/predicted protein [Populus trichocarpa]
Unigene6711_All	853	22.0653	48.3455	1.1316	Up	1.56e-13	gi|224083266|ref|XP_002306974.1|/7e-54/predicted protein [Populus trichocarpa]
CL6950.Contig3_All	266	35.6374	78.0366	1.13076	Up	6.02e-07	gi|356557465|ref|XP_003547036.1|/3e-33/PREDICTED: histone H4-like [Glycine max]
CL2447.Contig1_All	2060	10.0037	21.8997	1.13037	Up	9.25e-15	gi|225437221|ref|XP_002275262.1|/0.0/PREDICTED: hypothetical protein [Vitis vinifera]
Unigene24397_All	207	38.4943	84.2343	1.12976	Up	6.99e-06	gi|356557465|ref|XP_003547036.1|/8e-11/PREDICTED: histone H4-like [Glycine max]
Unigene4609_All	1318	7.29661	15.9594	1.12911	Up	5.09e-07	gi|225433839|ref|XP_002263125.1|/0.0/PREDICTED: hypothetical protein [Vitis vinifera]
CL7640.Contig4_All	465	20.6816	45.2355	1.12911	Up	5.08e-07	gi|32400865|gb|AAP80664.1|AF479045_1/1e-26/S28 ribosomal protein [Triticum aestivum]
Unigene7592_All	242	23.2759	50.8936	1.12864	Up	0.000293504	gi|351725647|ref|NP_001236076.1|/2e-17/uncharacterized protein LOC100305741 [Glycine max]
Unigene1658_All	884	7.3044	15.9675	1.1283	Up	8.04e-05	gi|255561236|ref|XP_002521629.1|/1e-44/lipid binding protein, putative [Ricinus communis]
CL7283.Contig1_All	994	7.32535	16.0103	1.12803	Up	2.2e-05	-
CL4758.Contig2_All	1453	5.01128	10.9527	1.12803	Up	2.2e-05	gi|224127999|ref|XP_002320216.1|/2e-81/predicted protein [Populus trichocarpa]
Unigene10120_All	629	119.256	260.489	1.12716	Up	5.36e-53	gi|225441738|ref|XP_002277447.1|/3e-07/PREDICTED: hypothetical protein [Vitis vinifera]
Unigene3476_All	825	15.8201	34.5543	1.12711	Up	2.22e-09	gi|225449174|ref|XP_002278772.1|/4e-61/PREDICTED: hypothetical protein isoform 2 [Vitis vinifera]
Unigene15087_All	1619	18.1596	39.6606	1.12698	Up	8.07e-21	gi|225446789|ref|XP_002283205.1|/e-142/PREDICTED: hypothetical protein [Vitis vinifera]
Unigene18675_All	281	26.4014	57.6193	1.12594	Up	1.86e-05	gi|296083584|emb|CBI23573.3|/1e-20/unnamed protein product [Vitis vinifera]
CL2376.Contig1_All	654	85.918	187.475	1.12567	Up	1.44e-39	gi|225437255|ref|XP_002282346.1|/9e-25/PREDICTED: hypothetical protein [Vitis vinifera]
CL3824.Contig1_All	1252	57.2802	124.9	1.12466	Up	2.13e-50	gi|11134054|sp|Q40459.1|PSBO_TOBAC/e-161/RecName: Full=Oxygen-evolving enhancer protein 1, chloroplastic; Short=OEE1; AltName: Full=33 kDa subunit of oxygen evolving system of photosystem II; AltName: Full=33 kDa thylakoid membrane protein; AltName: Full=OEC 33 kDa subunit; Flags: Precursor
CL6921.Contig3_All	2256	20.0962	43.7973	1.12392	Up	8.08e-32	gi|255536887|ref|XP_002509510.1|/e-179/ribonucleoside-diphosphate reductase small chain, putative [Ricinus communis]
Unigene5418_All	751	53.9661	117.563	1.1233	Up	2.07e-28	gi|19352190|dbj|BAB85987.1|/5e-42/Acyl-CoA-binding protein [Panax ginseng]
Unigene17764_All	1706	2.97962	6.48932	1.12294	Up	0.000766566	gi|225423468|ref|XP_002274118.1|/0.0/PREDICTED: hypothetical protein [Vitis vinifera]
Unigene3854_All	1239	4.10269	8.93526	1.12294	Up	0.000766409	gi|297740835|emb|CBI31017.3|/e-160/unnamed protein product [Vitis vinifera]
CL5641.Contig1_All	1145	22.1975	48.344	1.12294	Up	7.17e-18	gi|225442922|ref|XP_002265016.1|/3e-92/PREDICTED: hypothetical protein [Vitis vinifera]
CL2764.Contig5_All	770	378.076	823.3	1.12274	Up	2.94e-204	gi|82400146|gb|ABB72812.1|/1e-71/histone H2B-like protein [Solanum tuberosum]
CL11800.Contig1_All	1296	41.9787	91.2956	1.12089	Up	6.35e-38	gi|225428525|ref|XP_002284483.1|/e-105/PREDICTED: hypothetical protein isoform 1 [Vitis vinifera]
Unigene10625_All	1032	5.05874	10.9957	1.12009	Up	0.000648725	gi|147861230|emb|CAN80448.1|/e-117/hypothetical protein VITISV_039229 [Vitis vinifera]
Unigene3841_All	400	26.1031	56.7378	1.12009	Up	1.87e-07	gi|357519809|ref|XP_003630193.1|/1e-39/Histone H3 [Medicago truncatula]
CL1516.Contig2_All	876	37.7965	82.1463	1.11994	Up	4.48e-23	gi|255542708|ref|XP_002512417.1|/2e-13/histone h2a, putative [Ricinus communis]
Unigene24384_All	1892	5.08295	11.0445	1.11959	Up	6.93e-07	gi|225426546|ref|XP_002278950.1|/e-172/PREDICTED: hypothetical protein [Vitis vinifera]
CL2981.Contig1_All	602	17.5725	38.1593	1.11872	Up	1.58e-07	gi|225440308|ref|XP_002262887.1|/7e-26/PREDICTED: hypothetical protein [Vitis vinifera]
CL346.Contig2_All	634	15.3854	33.3957	1.1181	Up	5.86e-07	gi|225441451|ref|XP_002279571.1|/3e-37/PREDICTED: hypothetical protein [Vitis vinifera]
Unigene16863_All	2201	14.5437	31.5626	1.11782	Up	3.23e-22	gi|225463376|ref|XP_002271571.1|/0.0/PREDICTED: hypothetical protein [Vitis vinifera]
Unigene365_All	1527	4.67846	10.15	1.11738	Up	3.52e-05	gi|225434168|ref|XP_002275170.1|/0.0/PREDICTED: hypothetical protein [Vitis vinifera]
CL613.Contig2_All	871	6.15156	13.346	1.11738	Up	0.00055045	gi|224069168|ref|XP_002326291.1|/5e-79/predicted protein [Populus trichocarpa]
Unigene7043_All	1250	5.71521	12.3993	1.11738	Up	3.52e-05	gi|30686351|ref|NP_850622.1|/1e-95/Ras-related small GTP-binding family protein [Arabidopsis thaliana]
CL339.Contig2_All	606	16.3229	35.3955	1.11666	Up	4.95e-07	gi|225426917|ref|XP_002264081.1|/7e-34/PREDICTED: hypothetical protein [Vitis vinifera]
Unigene5052_All	1106	137.136	297.165	1.11565	Up	1.1e-104	gi|225446775|ref|XP_002283048.1|/e-116/PREDICTED: hypothetical protein [Vitis vinifera]
Unigene11503_All	1181	195.549	423.591	1.11514	Up	2.49e-159	gi|312281571|dbj|BAJ33651.1|/e-128/unnamed protein product [Thellungiella halophila]
Unigene11576_All	2732	16.3936	35.508	1.11501	Up	7.74e-31	gi|296082595|emb|CBI21600.3|/0.0/unnamed protein product [Vitis vinifera]
Unigene15886_All	492	27.9237	60.4731	1.1148	Up	1.3e-09	gi|222616045|gb|EEE52177.1|/5e-25/hypothetical protein OsJ_34043 [Oryza sativa Japonica Group]
CL6940.Contig2_All	830	6.62095	14.3387	1.1148	Up	0.000467248	gi|255548650|ref|XP_002515381.1|/6e-39/conserved hypothetical protein [Ricinus communis]
CL8782.Contig4_All	2595	3.22947	6.9859	1.11315	Up	5.75e-06	gi|225458794|ref|XP_002283279.1|/0.0/PREDICTED: hypothetical protein [Vitis vinifera]
Unigene4660_All	1132	12.3792	26.7723	1.11283	Up	9.3e-10	gi|76782202|gb|ABA54871.1|/e-115/putative chorismate mutase [Fagus sylvatica]
CL3114.Contig2_All	849	6.6346	14.3438	1.11234	Up	0.000395997	gi|357479053|ref|XP_003609812.1|/2e-34/Pectinesterase inhibitor [Medicago truncatula]
Unigene171_All	1096	5.1394	11.1112	1.11234	Up	0.000396084	gi|297736551|emb|CBI25422.3|/e-112/unnamed protein product [Vitis vinifera]
Unigene16149_All	445	25.9333	55.9759	1.11	Up	4.86e-08	gi|356557465|ref|XP_003547036.1|/8e-27/PREDICTED: histone H4-like [Glycine max]
Unigene5596_All	1582	10.9422	23.6181	1.11	Up	6.41e-12	gi|255559603|ref|XP_002520821.1|/e-173/amino acid transporter, putative [Ricinus communis]
Unigene8118_All	2061	14.0651	30.3493	1.10954	Up	8.72e-20	gi|225445031|ref|XP_002280190.1|/0.0/PREDICTED: hypothetical protein [Vitis vinifera]
Unigene6238_All	1613	55.959	120.711	1.10912	Up	2.22e-61	gi|225442071|ref|XP_002272432.1|/e-106/PREDICTED: hypothetical protein [Vitis vinifera]
Unigene16596_All	1099	24.1267	52.0045	1.108	Up	4.68e-18	gi|225457919|ref|XP_002279510.1|/5e-48/PREDICTED: hypothetical protein [Vitis vinifera]
Unigene49991_All	427	13.835	29.8159	1.10776	Up	0.000285052	-
Unigene8429_All	611	25.858	55.7163	1.10749	Up	7.63e-11	gi|255578511|ref|XP_002530119.1|/5e-35/conserved hypothetical protein [Ricinus communis]
Unigene6793_All	804	18.4547	39.7598	1.10732	Up	3.37e-10	gi|224066873|ref|XP_002302256.1|/3e-73/predicted protein [Populus trichocarpa]
CL12350.Contig2_All	1120	12.3892	26.6885	1.10714	Up	1.49e-09	gi|225428780|ref|XP_002282080.1|/1e-84/PREDICTED: hypothetical protein [Vitis vinifera]
Unigene15038_All	2534	7.48189	16.1103	1.10651	Up	6.17e-13	gi|225453867|ref|XP_002272965.1|/0.0/PREDICTED: hypothetical protein [Vitis vinifera]
CL3447.Contig1_All	3975	6.53226	14.0648	1.10643	Up	1.25e-17	gi|297735992|emb|CBI23966.3|/0.0/unnamed protein product [Vitis vinifera]
CL1406.Contig1_All	2102	23.7907	51.2195	1.1063	Up	8.62e-34	gi|255582261|ref|XP_002531922.1|/0.0/Glucan endo-1,3-beta-glucosidase precursor, putative [Ricinus communis]
CL2495.Contig3_All	979	375.668	808.682	1.10611	Up	4.08e-249	gi|225456069|ref|XP_002280532.1|/1e-51/PREDICTED: hypothetical protein [Vitis vinifera]
Unigene4540_All	1724	25.421	54.6636	1.10456	Up	1.65e-29	gi|225431122|ref|XP_002265774.1|/0.0/PREDICTED: hypothetical protein isoform 1 [Vitis vinifera]
Unigene13383_All	1659	9.85461	21.1873	1.10433	Up	3.86e-11	gi|269980527|gb|ACZ56438.1|/0.0/IAA-amino acid hydrolase [Populus tomentosa]
CL11953.Contig2_All	1117	5.53475	11.8934	1.10357	Up	0.000204923	gi|356563774|ref|XP_003550134.1|/e-133/PREDICTED: peroxidase 16-like [Glycine max]
Unigene14872_All	1384	38.7139	83.1909	1.10357	Up	5.47e-36	gi|225469774|ref|XP_002274117.1|/e-153/PREDICTED: hypothetical protein [Vitis vinifera]
CL4664.Contig1_All	1479	4.92319	10.573	1.10272	Up	4.02e-05	gi|224120324|ref|XP_002318301.1|/e-163/predicted protein [Populus trichocarpa]
CL5078.Contig1_All	524	52.6991	113.032	1.10088	Up	1.64e-18	gi|255545390|ref|XP_002513755.1|/1e-30/Low-molecular-weight cysteine-rich protein LCR69 precursor, putative [Ricinus communis]
Unigene1118_All	1460	5.83415	12.5115	1.10066	Up	6.58e-06	gi|297740159|emb|CBI30341.3|/e-152/unnamed protein product [Vitis vinifera]
Unigene13683_All	845	15.283	32.7538	1.09973	Up	9.06e-09	gi|147789754|emb|CAN67410.1|/6e-44/hypothetical protein VITISV_025621 [Vitis vinifera]
CL210.Contig2_All	3542	2.7539	5.89952	1.09912	Up	1.08e-06	gi|255566387|ref|XP_002524179.1|/0.0/glutamate receptor 3 plant, putative [Ricinus communis]
CL7526.Contig1_All	1802	6.09921	13.0552	1.09793	Up	1.75e-07	gi|224092168|ref|XP_002309491.1|/0.0/cytochrome P450 [Populus trichocarpa]
CL12642.Contig7_All	1009	21.1047	45.1225	1.09628	Up	3.47e-14	gi|357502337|ref|XP_003621457.1|/1e-70/Histone H3 [Medicago truncatula]
CL8720.Contig1_All	1035	6.50421	13.9053	1.09619	Up	0.000105326	gi|225436307|ref|XP_002266468.1|/5e-94/PREDICTED: hypothetical protein [Vitis vinifera]
CL2839.Contig2_All	735	15.3273	32.7605	1.09585	Up	1.25e-07	gi|302142656|emb|CBI19859.3|/1e-75/unnamed protein product [Vitis vinifera]
Unigene46755_All	613	9.18887	19.6403	1.09585	Up	0.000532775	-
CL10615.Contig1_All	1204	4.67839	9.99957	1.09585	Up	0.000532888	gi|225467963|ref|XP_002268808.1|/e-169/PREDICTED: hypothetical protein [Vitis vinifera]
CL220.Contig2_All	1791	112.838	241.072	1.09521	Up	1.65e-133	gi|147774515|emb|CAN76784.1|/0.0/hypothetical protein VITISV_028823 [Vitis vinifera]
Unigene1460_All	458	35.3961	75.5376	1.0936	Up	8.46e-11	gi|330318596|gb|AEC10965.1|/5e-36/50S ribosomal protein L29 [Camellia sinensis]
Unigene7926_All	518	72.1403	153.88	1.09293	Up	1.46e-24	gi|16903206|gb|AAL27855.1|/3e-28/lipid transfer protein precursor [Davidia involucrata]
Unigene6788_All	785	41.653	88.8484	1.09293	Up	1.62e-21	gi|351725135|ref|NP_001236058.1|/8e-86/uncharacterized protein LOC100499788 precursor [Glycine max]
Unigene7817_All	455	12.9836	27.677	1.09199	Up	0.000382583	gi|225427776|ref|XP_002268532.1|/8e-33/PREDICTED: hypothetical protein [Vitis vinifera]
Unigene2220_All	486	14.6996	31.3217	1.09138	Up	6.39e-05	gi|225440430|ref|XP_002270357.1|/2e-40/PREDICTED: hypothetical protein [Vitis vinifera]
CL2764.Contig7_All	689	36.2903	77.3268	1.09138	Up	1.91e-16	gi|147832884|emb|CAN72813.1|/1e-63/hypothetical protein VITISV_016378 [Vitis vinifera]
Unigene2850_All	1530	45.2562	96.3267	1.08982	Up	3.92e-45	gi|225445804|ref|XP_002274695.1|/e-122/PREDICTED: hypothetical protein [Vitis vinifera]
CL7367.Contig2_All	634	66.0921	140.568	1.08871	Up	2.85e-27	gi|224087088|ref|XP_002308060.1|/1e-62/predicted protein [Populus trichocarpa]
CL3191.Contig2_All	566	21.8456	46.4543	1.08847	Up	3.26e-08	gi|2499966|sp|Q41228.1|PSAEA_NICSY/4e-51/RecName: Full=Photosystem I reaction center subunit IV A, chloroplastic; Short=PSI-E A; Contains: RecName: Full=Photosystem I reaction center subunit IV A isoform 2; Flags: Precursor
Unigene9735_All	1316	23.0715	49.0025	1.08675	Up	1e-19	gi|225450954|ref|XP_002284695.1|/e-146/PREDICTED: hypothetical protein [Vitis vinifera]
Unigene13691_All	909	37.6335	79.9252	1.08664	Up	3.39e-22	gi|225426522|ref|XP_002278388.1|/6e-85/PREDICTED: similar to PRPL11 (PLASTID RIBOSOMAL PROTEIN L11); structural constituent of ribosome [Vitis vinifera]
CL2684.Contig1_All	978	141.74	300.966	1.08636	Up	8.84e-90	gi|225431890|ref|XP_002276159.1|/e-111/PREDICTED: hypothetical protein [Vitis vinifera]
Unigene8658_All	1808	11.3221	24.0337	1.08592	Up	2.4e-13	gi|225423931|ref|XP_002278994.1|/0.0/PREDICTED: hypothetical protein [Vitis vinifera]
Unigene4797_All	1763	19.0141	40.3459	1.08535	Up	1.08e-21	gi|225464832|ref|XP_002272243.1|/0.0/PREDICTED: hypothetical protein [Vitis vinifera]
Unigene5150_All	836	55.5455	117.859	1.08532	Up	5.49e-30	gi|116780173|gb|ABK21576.1|/2e-41/unknown [Picea sitchensis]
Unigene15705_All	1147	13.5349	28.7146	1.0851	Up	3.6e-10	gi|225452150|ref|XP_002263449.1|/3e-97/PREDICTED: hypothetical protein [Vitis vinifera]
Unigene1544_All	1053	11.0899	23.5241	1.08489	Up	1.02e-07	gi|225423899|ref|XP_002278768.1|/1e-97/PREDICTED: hypothetical protein [Vitis vinifera]
Unigene1422_All	759	108.243	229.547	1.08452	Up	5.99e-53	gi|118488826|gb|ABK96223.1|/6e-61/unknown [Populus trichocarpa x Populus deltoides]
CL5548.Contig2_All	2123	4.40046	9.32126	1.08287	Up	3.26e-06	gi|225462384|ref|XP_002264394.1|/0.0/PREDICTED: hypothetical protein [Vitis vinifera]
CL4502.Contig1_All	415	16.2213	34.3461	1.08225	Up	0.000141132	gi|255561873|ref|XP_002521945.1|/4e-09/Poly(rC)-binding protein, putative [Ricinus communis]
CL2376.Contig2_All	659	53.161	112.556	1.0822	Up	1.66e-22	gi|225463948|ref|XP_002270211.1|/6e-26/PREDICTED: hypothetical protein [Vitis vinifera]
Unigene11382_All	1303	15.8156	33.4545	1.08085	Up	2.74e-13	gi|255545349|ref|XP_002513735.1|/5e-92/conserved hypothetical protein [Ricinus communis]
CL6942.Contig2_All	1704	4.03124	8.52723	1.08085	Up	0.000119246	gi|147833905|emb|CAN62190.1|/e-172/hypothetical protein VITISV_020113 [Vitis vinifera]
CL11321.Contig1_All	582	30.9234	65.388	1.08033	Up	1.26e-11	gi|76160941|gb|ABA40434.1|/8e-48/60s acidic ribosomal protein-like protein [Solanum tuberosum]
Unigene5049_All	908	7.71655	16.3075	1.07951	Up	0.000101582	gi|225448743|ref|XP_002281303.1|/e-113/PREDICTED: hypothetical protein [Vitis vinifera]
CL11800.Contig2_All	1366	15.6896	33.1273	1.07821	Up	9.83e-14	gi|225428525|ref|XP_002284483.1|/e-106/PREDICTED: hypothetical protein isoform 1 [Vitis vinifera]
Unigene8458_All	788	9.066	19.1421	1.07821	Up	8.57e-05	gi|225442464|ref|XP_002278033.1|/5e-59/PREDICTED: hypothetical protein [Vitis vinifera]
Unigene1391_All	685	54.9539	115.96	1.07734	Up	6.45e-24	gi|225425350|ref|XP_002275228.1|/4e-40/PREDICTED: hypothetical protein [Vitis vinifera]
Unigene8976_All	1117	10.4545	22.0524	1.07681	Up	1.38e-07	gi|225458354|ref|XP_002283278.1|/e-119/PREDICTED: hypothetical protein [Vitis vinifera]
Unigene6918_All	2628	7.78932	16.4293	1.0767	Up	4.38e-13	gi|225441874|ref|XP_002278603.1|/0.0/PREDICTED: hypothetical protein [Vitis vinifera]
CL12603.Contig7_All	263	33.432	70.5079	1.07655	Up	8.55e-06	-
Unigene12122_All	1992	2.96564	6.25233	1.07605	Up	0.000512856	gi|225441108|ref|XP_002265015.1|/0.0/PREDICTED: hypothetical protein [Vitis vinifera]
Unigene3300_All	907	34.3841	72.4728	1.0757	Up	8.93e-20	gi|296081196|emb|CBI18222.3|/1e-09/unnamed protein product [Vitis vinifera]
CL9766.Contig1_All	866	19.0372	40.1092	1.07512	Up	1.49e-10	gi|255573718|ref|XP_002527780.1|/1e-70/21 kDa protein precursor, putative [Ricinus communis]
CL7639.Contig1_All	1219	4.95893	10.4441	1.07459	Up	0.000434613	gi|225460680|ref|XP_002269230.1|/0.0/PREDICTED: hypothetical protein [Vitis vinifera]
Unigene35615_All	401	26.3806	55.561	1.07459	Up	7.14e-07	-
CL2839.Contig3_All	746	8.10313	17.0662	1.07459	Up	0.000434708	gi|302142656|emb|CBI19859.3|/1e-75/unnamed protein product [Vitis vinifera]
Unigene3050_All	1555	15.8147	33.2836	1.07354	Up	1.44e-15	gi|225457679|ref|XP_002273598.1|/e-148/PREDICTED: hypothetical protein [Vitis vinifera]
Unigene4856_All	584	10.5862	22.2743	1.0732	Up	0.000367896	gi|255559605|ref|XP_002520822.1|/1e-83/amino acid transporter, putative [Ricinus communis]
Unigene17119_All	1240	47.8631	100.664	1.07256	Up	2.96e-37	gi|225451968|ref|XP_002279750.1|/8e-98/PREDICTED: similar to mangrin [Vitis vinifera]
CL7445.Contig2_All	3294	6.25614	13.1495	1.07166	Up	4.98e-13	gi|225459046|ref|XP_002283715.1|/0.0/PREDICTED: hypothetical protein [Vitis vinifera]
Unigene971_All	369	140.363	294.771	1.07043	Up	2.3e-32	gi|356557465|ref|XP_003547036.1|/2e-33/PREDICTED: histone H4-like [Glycine max]
Unigene7221_All	1422	5.70021	11.97	1.07033	Up	2.67e-05	gi|225465048|ref|XP_002265140.1|/e-175/PREDICTED: hypothetical protein [Vitis vinifera]
Unigene9752_All	1055	579.23	1215.29	1.0691	Up	0	gi|151515279|gb|ABS12342.1|/1e-58/dehydrin [Populus tremula var. davidiana]
Unigene8573_All	946	8.85885	18.5781	1.06841	Up	1.91e-05	gi|255572761|ref|XP_002527313.1|/e-100/golgi snare 11 protein, putative [Ricinus communis]
Unigene10240_All	840	48.0847	100.823	1.06818	Up	3.84e-25	gi|255557985|ref|XP_002520021.1|/1e-70/NADH-ubiquinone oxidoreductase subunit B17.2, putative [Ricinus communis]
CL6496.Contig2_All	1371	4.91018	10.2956	1.06818	Up	0.00018925	gi|225436926|ref|XP_002275123.1|/e-114/PREDICTED: hypothetical protein [Vitis vinifera]
Unigene10672_All	1699	10.0269	21.0143	1.06749	Up	1.02e-10	gi|225462096|ref|XP_002277249.1|/0.0/PREDICTED: hypothetical protein [Vitis vinifera]
Unigene9156_All	441	19.3149	40.4799	1.06749	Up	1.61e-05	gi|255566943|ref|XP_002524454.1|/2e-33/Early nodulin, putative [Ricinus communis]
Unigene7365_All	353	106.639	223.454	1.06725	Up	2.17e-23	gi|255565493|ref|XP_002523737.1|/3e-16/Cyclin-dependent kinases regulatory subunit, putative [Ricinus communis]
Unigene8528_All	947	7.39876	15.4897	1.06596	Up	0.000135546	gi|225452733|ref|XP_002282831.1|/e-106/PREDICTED: hypothetical protein [Vitis vinifera]
CL769.Contig1_All	1253	5.59188	11.7069	1.06596	Up	0.000135514	gi|297740093|emb|CBI30275.3|/e-151/unnamed protein product [Vitis vinifera]
CL12346.Contig1_All	1279	23.8463	49.8791	1.06467	Up	6.94e-19	gi|225424649|ref|XP_002285512.1|/e-169/PREDICTED: hypothetical protein [Vitis vinifera]
Unigene11561_All	3912	24.7939	51.8589	1.06461	Up	7.79e-60	gi|225466149|ref|XP_002269854.1|/0.0/PREDICTED: hypothetical protein [Vitis vinifera]
Unigene15068_All	2778	6.47855	13.5496	1.0645	Up	3.09e-11	gi|225428689|ref|XP_002281738.1|/0.0/PREDICTED: hypothetical protein [Vitis vinifera]
Unigene9203_All	434	75.3401	157.516	1.06401	Up	3.37e-20	gi|42565387|gb|AAS20970.1|/2e-29/histone H2A [Hyacinthus orientalis]
Unigene10099_All	871	23.1866	48.4585	1.06346	Up	1.5e-12	gi|225438831|ref|XP_002283607.1|/1e-78/PREDICTED: hypothetical protein [Vitis vinifera]
Unigene3475_All	2642	5.56403	11.6281	1.06341	Up	3.32e-09	gi|297746194|emb|CBI16250.3|/5e-42/unnamed protein product [Vitis vinifera]
Unigene1415_All	599	12.3853	25.875	1.06293	Up	8.24e-05	gi|255545570|ref|XP_002513845.1|/2e-72/Protein grpE, putative [Ricinus communis]
Unigene35004_All	836	9.03847	18.8707	1.06199	Up	6.97e-05	-
Unigene6577_All	688	71.6877	149.649	1.06178	Up	3.08e-30	gi|351722889|ref|NP_001235212.1|/5e-58/uncharacterized protein LOC100305937 [Glycine max]
Unigene15181_All	601	53.7195	112.135	1.06172	Up	7.59e-20	gi|225425676|ref|XP_002275043.1|/5e-48/PREDICTED: hypothetical protein [Vitis vinifera]
CL6073.Contig1_All	1869	5.1455	10.7361	1.06109	Up	4.2e-06	gi|297745901|emb|CBI15957.3|/0.0/unnamed protein product [Vitis vinifera]
Unigene8003_All	1542	16.2153	33.8334	1.06109	Up	2.12e-15	gi|225467109|ref|XP_002262933.1|/e-137/PREDICTED: hypothetical protein [Vitis vinifera]
Unigene4606_All	1128	22.6539	47.2324	1.06002	Up	1.07e-15	gi|255556085|ref|XP_002519077.1|/e-120/ATP-dependent Clp protease proteolytic subunit, putative [Ricinus communis]
CL7844.Contig1_All	296	113.25	236.096	1.05987	Up	1.62e-20	gi|351720808|ref|NP_001235653.1|/2e-48/14-3-3-like protein A [Glycine max]
CL8032.Contig2_All	1279	15.4679	32.2429	1.05971	Up	3.37e-12	gi|225427163|ref|XP_002278896.1|/e-121/PREDICTED: hypothetical protein [Vitis vinifera]
CL10439.Contig1_All	1632	30.558	63.596	1.05738	Up	2.83e-30	gi|225432252|ref|XP_002271397.1|/0.0/PREDICTED: hypothetical protein [Vitis vinifera]
CL9333.Contig1_All	1429	5.86457	12.2019	1.05701	Up	2.56e-05	gi|255573716|ref|XP_002527779.1|/0.0/endo-1,4-beta-glucanase, putative [Ricinus communis]
CL6896.Contig1_All	245	25.7947	53.6594	1.05676	Up	0.000416919	-
Unigene13758_All	830	15.3937	32.0119	1.05627	Up	6.43e-08	gi|255555837|ref|XP_002518954.1|/4e-43/conserved hypothetical protein [Ricinus communis]
CL12115.Contig1_All	1205	13.1114	27.2176	1.05372	Up	1.14e-09	gi|255537864|ref|XP_002509997.1|/e-177/Phosphoenolpyruvate carboxykinase [ATP], putative [Ricinus communis]
CL2319.Contig1_All	1281	17.9104	37.1619	1.05302	Up	6.73e-14	gi|255547582|ref|XP_002514848.1|/e-129/isopentenyl-diphosphate delta isomerase, putative [Ricinus communis]
Unigene3644_All	1457	11.1266	23.08	1.05263	Up	6.86e-10	gi|225467105|ref|XP_002262715.1|/3e-87/PREDICTED: hypothetical protein [Vitis vinifera]
CL2942.Contig1_All	1372	15.621	32.3772	1.05149	Up	5.86e-13	gi|296087565|emb|CBI34821.3|/e-138/unnamed protein product [Vitis vinifera]
Unigene14946_All	1048	9.17647	19.0147	1.05111	Up	5.61e-06	gi|255579513|ref|XP_002530599.1|/e-107/branched-chain amino acid aminotransferase, putative [Ricinus communis]
Unigene1824_All	1881	6.42736	13.3161	1.05088	Up	2.01e-07	gi|225428788|ref|XP_002282100.1|/0.0/PREDICTED: hypothetical protein [Vitis vinifera]
Unigene3206_All	410	29.4875	61.0918	1.05088	Up	2.01e-07	gi|356557465|ref|XP_003547036.1|/6e-17/PREDICTED: histone H4-like [Glycine max]
Unigene10628_All	1925	3.78254	7.83582	1.05073	Up	0.000129557	gi|224103617|ref|XP_002313124.1|/0.0/predicted protein [Populus trichocarpa]
CL6837.Contig2_All	2164	4.57103	9.4644	1.04999	Up	4.01e-06	gi|225458621|ref|XP_002284758.1|/0.0/PREDICTED: hypothetical protein [Vitis vinifera]
Unigene34585_All	236	53.5568	110.825	1.04914	Up	1.02e-07	gi|169807682|emb|CAQ16340.1|/9e-07/14-3-3-like protein [Platanus x acerifolia]
Unigene8300_All	1612	18.2384	37.6867	1.04707	Up	1.62e-17	gi|225452254|ref|XP_002271518.1|/0.0/PREDICTED: hypothetical protein [Vitis vinifera]
Unigene34557_All	2989	15.3518	31.7142	1.04672	Up	3.29e-27	gi|15081596|gb|AAK81874.1|/0.0/putative beta-galactosidase BG1 [Vitis vinifera]
CL12115.Contig2_All	1168	13.9973	28.9092	1.04638	Up	7.75e-10	gi|255537864|ref|XP_002509997.1|/e-179/Phosphoenolpyruvate carboxykinase [ATP], putative [Ricinus communis]
CL2338.Contig4_All	1079	17.8256	36.8086	1.04609	Up	1.62e-11	gi|224090001|ref|XP_002308901.1|/e-104/predicted protein [Populus trichocarpa]
Unigene6820_All	889	76.3421	157.531	1.04509	Up	4.65e-40	gi|225469097|ref|XP_002271230.1|/2e-80/PREDICTED: hypothetical protein [Vitis vinifera]
Unigene24390_All	225	62.8917	129.774	1.04506	Up	1.59e-08	gi|357454131|ref|XP_003597346.1|/5e-10/Histone H2A [Medicago truncatula]
Unigene17466_All	583	63.1546	130.314	1.04504	Up	8.73e-22	gi|356557465|ref|XP_003547036.1|/2e-52/PREDICTED: histone H4-like [Glycine max]
Unigene16689_All	1222	13.9408	28.7641	1.04495	Up	3.3e-10	gi|225424144|ref|XP_002283966.1|/e-119/PREDICTED: hypothetical protein [Vitis vinifera]
Unigene1102_All	1561	11.0894	22.8721	1.04441	Up	2.36e-10	gi|255552987|ref|XP_002517536.1|/0.0/aspartate aminotransferase, putative [Ricinus communis]
Unigene11831_All	627	18.4056	37.962	1.04441	Up	5.27e-07	gi|302143923|emb|CBI23028.3|/1e-18/unnamed protein product [Vitis vinifera]
Unigene32190_All	650	18.8112	38.7478	1.04252	Up	2.27e-07	gi|225437154|ref|XP_002280618.1|/3e-37/PREDICTED: hypothetical protein [Vitis vinifera]
CL5390.Contig1_All	764	12.0481	24.8151	1.04241	Up	1.24e-05	gi|297800812|ref|XP_002868290.1|/7e-44/hypothetical protein ARALYDRAFT_493471 [Arabidopsis lyrata subsp. lyrata]
CL12415.Contig1_All	1251	9.8838	20.354	1.04217	Up	1.92e-07	gi|255569090|ref|XP_002525514.1|/e-139/conserved hypothetical protein [Ricinus communis]
Unigene16705_All	1272	9.72062	20.0179	1.04217	Up	1.92e-07	gi|225460195|ref|XP_002279765.1|/e-127/PREDICTED: hypothetical protein [Vitis vinifera]
Unigene12627_All	519	72.7954	149.85	1.0416	Up	3.53e-22	gi|225457421|ref|XP_002284937.1|/2e-50/PREDICTED: hypothetical protein [Vitis vinifera]
Unigene9754_All	1103	54.3062	111.787	1.04156	Up	4.44e-35	gi|225463503|ref|XP_002263467.1|/1e-73/PREDICTED: hypothetical protein [Vitis vinifera]
Unigene17186_All	700	18.0563	37.1662	1.04149	Up	1.37e-07	gi|225423668|ref|XP_002276335.1|/1e-51/PREDICTED: hypothetical protein [Vitis vinifera]
Unigene3254_All	486	13.0035	26.7658	1.04149	Up	0.000553499	gi|315419011|gb|ADU15552.1|/6e-57/EG [Gossypium hirsutum]
Unigene3299_All	840	11.4487	23.5584	1.04105	Up	7.48e-06	gi|225452072|ref|XP_002280583.1|/2e-50/PREDICTED: hypothetical protein [Vitis vinifera]
CL11781.Contig1_All	1372	9.41266	19.3658	1.04084	Up	9.75e-08	gi|296082268|emb|CBI21273.3|/6e-78/unnamed protein product [Vitis vinifera]
CL5045.Contig1_All	567	11.6305	23.9184	1.04021	Up	0.000397421	gi|166012639|gb|ABY77914.1|/2e-40/NADH-ubiquinone oxidoreductase-like protein [Camellia sinensis]
CL4586.Contig1_All	1355	12.3697	25.4301	1.03973	Up	6.23e-10	gi|147776052|emb|CAN63186.1|/0.0/hypothetical protein VITISV_037092 [Vitis vinifera]
Unigene11900_All	1108	6.07568	12.4896	1.03961	Up	0.0003368	gi|356498172|ref|XP_003517927.1|/e-154/PREDICTED: probable receptor-like protein kinase At5g15080-like [Glycine max]
Unigene91_All	2172	10.8795	22.3633	1.03953	Up	6.92e-14	gi|225436823|ref|XP_002270566.1|/e-174/PREDICTED: hypothetical protein [Vitis vinifera]
CL3337.Contig1_All	2869	15.6108	32.076	1.03895	Up	4.22e-26	gi|225469187|ref|XP_002275661.1|/0.0/PREDICTED: hypothetical protein [Vitis vinifera]
Unigene6611_All	602	51.5764	105.972	1.03891	Up	3.76e-18	gi|297743261|emb|CBI36128.3|/1e-53/unnamed protein product [Vitis vinifera]
Unigene2907_All	1197	23.0696	47.4	1.03889	Up	3.63e-16	gi|225458707|ref|XP_002284991.1|/e-108/PREDICTED: hypothetical protein [Vitis vinifera]
Unigene1147_All	1073	33.546	68.87	1.03774	Up	5.91e-21	gi|356549610|ref|XP_003543185.1|/e-114/PREDICTED: probable rhamnose biosynthetic enzyme 1-like [Glycine max]
CL6535.Contig1_All	944	11.9339	24.4812	1.03662	Up	9.87e-07	gi|356510383|ref|XP_003523918.1|/3e-73/PREDICTED: B3 domain-containing protein At5g42700-like [Glycine max]
Unigene1947_All	1636	6.97001	14.2953	1.0363	Up	8.34e-07	gi|225466008|ref|XP_002265818.1|/e-171/PREDICTED: hypothetical protein [Vitis vinifera]
CL697.Contig4_All	3132	9.78187	20.0596	1.03611	Up	8.45e-18	gi|15081596|gb|AAK81874.1|/0.0/putative beta-galactosidase BG1 [Vitis vinifera]
Unigene13151_All	1301	6.01917	12.3387	1.03555	Up	8.85e-05	gi|225438087|ref|XP_002276857.1|/e-138/PREDICTED: hypothetical protein [Vitis vinifera]
CL3778.Contig2_All	574	14.3608	29.4128	1.03431	Up	5.38e-05	gi|255635824|gb|ACU18260.1|/4e-65/unknown [Glycine max]
Unigene15619_All	1076	20.1736	41.284	1.03311	Up	1.35e-12	gi|225439707|ref|XP_002272504.1|/5e-71/PREDICTED: hypothetical protein [Vitis vinifera]
Unigene2805_All	1344	13.3909	27.3887	1.03232	Up	1.81e-10	gi|225469630|ref|XP_002264320.1|/0.0/PREDICTED: hypothetical protein [Vitis vinifera]
Unigene11709_All	595	15.7011	32.096	1.03153	Up	1.4e-05	gi|225451741|ref|XP_002280041.1|/1e-25/PREDICTED: hypothetical protein isoform 2 [Vitis vinifera]
Unigene3741_All	1959	24.826	50.7199	1.0307	Up	8.39e-28	gi|147787244|emb|CAN69130.1|/0.0/hypothetical protein VITISV_039323 [Vitis vinifera]
Unigene13172_All	1715	17.1431	35.0198	1.03055	Up	7.03e-17	gi|147866673|emb|CAN83680.1|/0.0/hypothetical protein VITISV_003845 [Vitis vinifera]
CL7394.Contig1_All	599	50.2292	102.576	1.03009	Up	2.99e-17	gi|225451958|ref|XP_002283197.1|/3e-55/PREDICTED: hypothetical protein [Vitis vinifera]
Unigene2731_All	251	40.5039	82.7001	1.02983	Up	5.08e-06	gi|242034227|ref|XP_002464508.1|/4e-24/hypothetical protein SORBIDRAFT_01g019840 [Sorghum bicolor]
CL6753.Contig2_All	1811	5.76546	11.7677	1.02932	Up	3.64e-06	gi|255583646|ref|XP_002532578.1|/e-177/trehalose-6-phosphate synthase, putative [Ricinus communis]
Unigene4531_All	761	13.901	28.368	1.02908	Up	3.08e-06	gi|225461185|ref|XP_002283144.1|/9e-41/PREDICTED: hypothetical protein [Vitis vinifera]
CL37.Contig2_All	684	15.6667	31.9661	1.02884	Up	2.6e-06	gi|224115182|ref|XP_002316965.1|/2e-63/histone H2 [Populus trichocarpa]
Unigene16648_All	1352	23.7781	48.5166	1.02884	Up	2.3e-18	gi|225443260|ref|XP_002272912.1|/e-113/PREDICTED: hypothetical protein [Vitis vinifera]
CL8215.Contig3_All	4469	9.71439	19.8179	1.02861	Up	1.02e-24	gi|225454830|ref|XP_002274752.1|/0.0/PREDICTED: hypothetical protein [Vitis vinifera]
Unigene818_All	405	26.7985	54.6706	1.02861	Up	2.19e-06	gi|300681467|emb|CBH32561.1|/5e-36/histone H3, expressed [Triticum aestivum]
Unigene4874_All	781	14.0727	28.7047	1.02839	Up	1.85e-06	gi|224131274|ref|XP_002328498.1|/8e-46/predicted protein [Populus trichocarpa]
Unigene14770_All	290	58.7439	119.774	1.02781	Up	7.91e-10	-
CL4538.Contig2_All	1813	10.0026	20.3799	1.02677	Up	2.04e-10	gi|225442104|ref|XP_002273390.1|/0.0/PREDICTED: hypothetical protein [Vitis vinifera]
Unigene3155_All	751	9.32973	18.9795	1.02454	Up	0.00032016	gi|225464217|ref|XP_002265712.1|/4e-73/PREDICTED: hypothetical protein [Vitis vinifera]
Unigene6760_All	1003	7.12264	14.4869	1.02427	Up	0.0002714	gi|225459888|ref|XP_002262923.1|/4e-96/PREDICTED: hypothetical protein [Vitis vinifera]
Unigene12022_All	872	16.7004	33.9614	1.02401	Up	2.27e-08	gi|224134396|ref|XP_002321810.1|/8e-55/predicted protein [Populus trichocarpa]
CL3954.Contig3_All	727	10.0157	20.3675	1.02401	Up	0.000229739	gi|225430523|ref|XP_002285572.1|/2e-42/PREDICTED: hypothetical protein [Vitis vinifera]
Unigene44506_All	831	18.1857	36.9692	1.02352	Up	1.15e-08	-
Unigene6655_All	703	32.8316	66.7318	1.02329	Up	4.39e-13	gi|194466253|gb|ACF74357.1|/5e-82/N-acetyltransferase [Arachis hypogaea]
Unigene11310_All	327	23.9478	48.6675	1.02306	Up	0.000117232	gi|296086416|emb|CBI32005.3|/3e-09/unnamed protein product [Vitis vinifera]
CL45.Contig2_All	1697	4.69553	9.54097	1.02285	Up	9.97e-05	gi|192764525|gb|ACF05806.1|/0.0/PAE [Litchi chinensis]
CL6670.Contig3_All	1939	30.1836	61.3061	1.02227	Up	8.35e-33	gi|255564331|ref|XP_002523162.1|/0.0/Reticuline oxidase precursor, putative [Ricinus communis]
CL4498.Contig3_All	1234	13.9166	28.2601	1.02196	Up	8.91e-10	gi|225433918|ref|XP_002268097.1|/e-158/PREDICTED: hypothetical protein [Vitis vinifera]
Unigene7042_All	1684	5.79235	11.7512	1.02059	Up	1.12e-05	gi|225455962|ref|XP_002276579.1|/e-105/PREDICTED: hypothetical protein [Vitis vinifera]
CL3285.Contig1_All	888	23.3616	47.375	1.01999	Up	1.06e-11	gi|225435878|ref|XP_002264840.1|/9e-44/PREDICTED: hypothetical protein [Vitis vinifera]
CL4222.Contig2_All	892	11.8595	24.0467	1.0198	Up	4.09e-06	gi|225455324|ref|XP_002275994.1|/1e-97/PREDICTED: hypothetical protein [Vitis vinifera]
CL952.Contig3_All	530	20.7373	42.0377	1.01945	Up	2.46e-06	gi|224111490|ref|XP_002315876.1|/3e-49/predicted protein [Populus trichocarpa]
Unigene16732_All	1236	9.8926	20.0412	1.01855	Up	5.36e-07	gi|225429646|ref|XP_002281111.1|/e-151/PREDICTED: hypothetical protein [Vitis vinifera]
Unigene7161_All	2473	20.1661	40.8495	1.01839	Up	1.03e-27	gi|225434317|ref|XP_002276162.1|/0.0/PREDICTED: hypothetical protein [Vitis vinifera]
Unigene13274_All	1140	22.4154	45.3999	1.0182	Up	2.7e-14	gi|225470285|ref|XP_002266380.1|/e-139/PREDICTED: hypothetical protein [Vitis vinifera]
Unigene6328_All	1067	75.7097	153.3	1.01781	Up	8.57e-45	gi|225424556|ref|XP_002285325.1|/9e-81/PREDICTED: hypothetical protein [Vitis vinifera]
CL2258.Contig2_All	839	44.5395	90.0574	1.01576	Up	1.09e-20	gi|300175763|emb|CBK21306.2|/4e-07/unnamed protein product [Blastocystis hominis]
Unigene1198_All	1653	147.441	298.118	1.01574	Up	1.03e-134	gi|255585293|ref|XP_002533345.1|/e-153/Late embryogenesis abundant protein Lea14-A, putative [Ricinus communis]
CL3906.Contig2_All	636	59.8358	120.76	1.01307	Up	6.19e-21	gi|296082285|emb|CBI21290.3|/e-115/unnamed protein product [Vitis vinifera]
Unigene11924_All	718	13.9681	28.1395	1.01046	Up	1.06e-05	gi|77416921|gb|ABA81856.1|/2e-94/unknown [Solanum tuberosum]
CL8069.Contig4_All	1201	9.38015	18.8968	1.01046	Up	2.33e-06	gi|225446491|ref|XP_002278211.1|/e-160/PREDICTED: hypothetical protein [Vitis vinifera]
CL12642.Contig9_All	270	27.477	55.3539	1.01046	Up	0.00025708	gi|357476499|ref|XP_003608535.1|/3e-28/Histone H3 [Medicago truncatula]
Unigene397_All	1596	5.25092	10.5783	1.01046	Up	7.98e-05	gi|225451907|ref|XP_002282769.1|/0.0/PREDICTED: hypothetical protein [Vitis vinifera]
CL764.Contig5_All	2720	4.94989	9.97185	1.01046	Up	1.56e-07	gi|255545176|ref|XP_002513649.1|/0.0/heat shock protein, putative [Ricinus communis]
Unigene5562_All	1744	4.25389	8.5697	1.01046	Up	0.000257022	gi|225444141|ref|XP_002268682.1|/0.0/PREDICTED: hypothetical protein [Vitis vinifera]
CL2753.Contig1_All	1967	3.49224	7.03532	1.01046	Up	0.000499331	gi|225437740|ref|XP_002280756.1|/e-111/PREDICTED: hypothetical protein [Vitis vinifera]
Unigene6429_All	3259	13.7427	27.6855	1.01046	Up	1.86e-24	gi|225456008|ref|XP_002279228.1|/0.0/PREDICTED: hypothetical protein [Vitis vinifera]
Unigene24421_All	285	96.4104	193.739	1.00685	Up	5.83e-15	-
CL2098.Contig1_All	764	65.9951	132.589	1.00653	Up	2.9e-27	gi|324331821|gb|ADY38691.1|/3e-52/ubiquinol-cytochrome C reductase complex [Camellia sinensis]
Unigene1239_All	1932	10.8799	21.8465	1.00574	Up	1.78e-11	gi|225447637|ref|XP_002271315.1|/e-116/PREDICTED: hypothetical protein [Vitis vinifera]
Unigene1114_All	1725	226.585	454.785	1.00513	Up	5.25e-211	gi|225458125|ref|XP_002280062.1|/0.0/PREDICTED: hypothetical protein [Vitis vinifera]
Unigene6728_All	808	22.6141	45.3861	1.00503	Up	5.38e-10	gi|225437626|ref|XP_002278510.1|/6e-81/PREDICTED: hypothetical protein [Vitis vinifera]
Unigene10254_All	682	21.1516	42.4083	1.00358	Up	6.32e-08	gi|255555061|ref|XP_002518568.1|/5e-51/DNA binding protein, putative [Ricinus communis]
Unigene14905_All	1621	8.22105	16.4764	1.00301	Up	2.45e-07	gi|225461556|ref|XP_002285222.1|/e-154/PREDICTED: hypothetical protein [Vitis vinifera]
Unigene8545_All	650	20.0793	40.2381	1.00285	Up	3.44e-07	gi|225462338|ref|XP_002268937.1|/2e-69/PREDICTED: hypothetical protein [Vitis vinifera]
CL11992.Contig4_All	351	160.869	322.109	1.00166	Up	3.57e-30	gi|26985223|gb|AAN86276.1|/8e-61/cell-autonomous heat shock cognate protein 70 [Cucurbita maxima]
CL12285.Contig2_All	2575	4.0015	8.00751	1.00081	Up	1e-05	gi|225448574|ref|XP_002277941.1|/0.0/PREDICTED: hypothetical protein isoform 2 [Vitis vinifera]
Unigene7978_All	1449	20.7642	41.5441	1.00055	Up	4e-16	gi|225450201|ref|XP_002264792.1|/0.0/PREDICTED: hypothetical protein [Vitis vinifera]
CL1892.Contig1_All	2027	14.1655	28.3324	1.00007	Up	2.21e-15	gi|224090529|ref|XP_002309015.1|/0.0/predicted protein [Populus trichocarpa]
Unigene42884_All	216	15.265	0.001	-13.8979	Down	1.52e-06	-
CL6761.Contig3_All	238	9.23595	0.001	-13.173	Down	0.000259372	-
Unigene36395_All	253	9.23139	0.001	-13.1723	Down	0.000137382	-
Unigene29813_All	246	8.37712	0.001	-13.0322	Down	0.000486499	gi|225443170|ref|XP_002264353.1|/1e-33/PREDICTED: hypothetical protein [Vitis vinifera]
CL6761.Contig4_All	1767	1.24401	0.001	-10.2808	Down	0.000259432	gi|302746499|gb|ADL62859.1|/e-128/abscisic acid insensitive [Prunus armeniaca]
Unigene19935_All	6488	0.847009	0.001	-9.72623	Down	3.99e-11	-
CL4828.Contig1_All	1779	605.374	5.98968	-6.6592	Down	0	-
CL2619.Contig1_All	1769	76.8081	0.860505	-6.47993	Down	1.27e-271	-
Unigene44562_All	384	15.0265	0.360377	-5.38185	Down	2.13e-10	-
CL11582.Contig2_All	7130	59.3086	2.03793	-4.86307	Down	0	-
Unigene7828_All	365	53.4483	1.89568	-4.81736	Down	6.65e-34	gi|225457979|ref|XP_002275717.1|/2e-28/PREDICTED: hypothetical protein isoform 2 [Vitis vinifera]
Unigene455_All	285	12.0513	0.485561	-4.63339	Down	9.46e-06	-
Unigene24847_All	321	9.41578	0.431105	-4.44897	Down	5.87e-05	gi|224115856|ref|XP_002332074.1|/9e-47/predicted protein [Populus trichocarpa]
Unigene42551_All	351	7.82819	0.394259	-4.31146	Down	0.000193472	gi|87116461|dbj|BAE79383.1|/4e-10/unnamed protein product [Ipomoea batatas]
CL6518.Contig1_All	498	5.24159	0.277881	-4.23746	Down	0.000348892	-
Unigene2016_All	601	8.22937	0.460515	-4.15946	Down	8.83e-08	gi|302144063|emb|CBI23168.3|/7e-36/unnamed protein product [Vitis vinifera]
Unigene26214_All	362	6.83129	0.382279	-4.15946	Down	0.000626133	gi|296085678|emb|CBI29477.3|/3e-06/unnamed protein product [Vitis vinifera]
Unigene8420_All	686	17.824	1.00864	-4.14334	Down	2.79e-19	gi|224122886|ref|XP_002330388.1|/7e-10/predicted protein [Populus trichocarpa]
CL6761.Contig1_All	1864	5.74894	0.445445	-3.68998	Down	1.68e-15	gi|302746499|gb|ADL62859.1|/e-129/abscisic acid insensitive [Prunus armeniaca]
CL9165.Contig1_All	873	18.255	1.58516	-3.52559	Down	3.07e-22	gi|255544528|ref|XP_002513325.1|/2e-12/conserved hypothetical protein [Ricinus communis]
CL4264.Contig1_All	666	4.53824	0.41557	-3.44897	Down	0.000328101	gi|147787837|emb|CAN62925.1|/9e-76/hypothetical protein VITISV_041433 [Vitis vinifera]
CL9617.Contig1_All	1090	2.7729	0.253917	-3.44897	Down	0.000328175	gi|225446871|ref|XP_002283883.1|/2e-87/PREDICTED: similar to PDF [Vitis vinifera]
Unigene37301_All	324	152.65	14.0948	-3.437	Down	6.27e-68	-
CL2719.Contig1_All	574	125.657	11.8133	-3.411	Down	1.4e-98	gi|315139272|gb|ADT80797.1|/6e-26/dehydrin [Paeonia suffruticosa]
Unigene26456_All	367	7.86126	0.754141	-3.38185	Down	0.000569913	-
CL2444.Contig3_All	511	5.3771	0.541624	-3.31146	Down	0.000991761	gi|296084479|emb|CBI25038.3|/4e-31/unnamed protein product [Vitis vinifera]
CL12478.Contig2_All	671	5.32341	0.61871	-3.10501	Down	0.000153845	gi|297740062|emb|CBI30244.3|/2e-07/unnamed protein product [Vitis vinifera]
CL11465.Contig1_All	604	243.608	29.3266	-3.05428	Down	1.23e-181	gi|255558384|ref|XP_002520219.1|/6e-46/Gibberellin-regulated protein 3 precursor, putative [Ricinus communis]
Unigene39136_All	343	13.2178	1.61382	-3.03393	Down	1.36e-05	gi|225424041|ref|XP_002279572.1|/3e-09/PREDICTED: hypothetical protein [Vitis vinifera]
CL8427.Contig3_All	2169	1.52016	0.191404	-2.98954	Down	0.000449742	gi|296082546|emb|CBI21551.3|/0.0/unnamed protein product [Vitis vinifera]
CL11084.Contig1_All	1308	4.93661	0.634793	-2.95916	Down	1.03e-07	gi|225448564|ref|XP_002273838.1|/2e-44/PREDICTED: hypothetical protein [Vitis vinifera]
CL11465.Contig2_All	601	342.433	46.512	-2.88015	Down	1.52e-239	gi|255558384|ref|XP_002520219.1|/2e-46/Gibberellin-regulated protein 3 precursor, putative [Ricinus communis]
Unigene5065_All	904	154.406	21.5844	-2.83867	Down	8.29e-160	gi|224119890|ref|XP_002318188.1|/1e-45/predicted protein [Populus trichocarpa]
Unigene9473_All	322	36.2662	5.1572	-2.81397	Down	3.49e-13	gi|302771161|ref|XP_002968999.1|/4e-19/hypothetical protein SELMODRAFT_440537 [Selaginella moellendorffii]
Unigene14958_All	1054	220.024	31.3795	-2.80977	Down	4.62e-263	gi|225456252|ref|XP_002279421.1|/2e-84/PREDICTED: hypothetical protein [Vitis vinifera]
CL5327.Contig1_All	531	16.2999	2.34551	-2.79689	Down	9.72e-10	gi|158564580|gb|ABW74478.1|/4e-40/unknown [Paeonia suffruticosa]
Unigene43810_All	506	11.4035	1.64093	-2.79689	Down	1.53e-06	gi|255545534|ref|XP_002513827.1|/9e-49/6-phosphogluconolactonase, putative [Ricinus communis]
CL9270.Contig2_All	570	10.1231	1.45668	-2.79689	Down	1.53e-06	gi|357483401|ref|XP_003611987.1|/9e-25/hypothetical protein MTR_5g020060 [Medicago truncatula]
Unigene44462_All	255	18.318	2.71343	-2.75507	Down	2.97e-05	-
CL967.Contig1_All	1010	10.0658	1.50716	-2.73956	Down	3.54e-11	gi|225461798|ref|XP_002283666.1|/1e-72/PREDICTED: hypothetical protein [Vitis vinifera]
CL7308.Contig6_All	712	195.079	29.9316	-2.70432	Down	6.21e-151	gi|225431832|ref|XP_002273815.1|/5e-49/PREDICTED: hypothetical protein [Vitis vinifera]
CL466.Contig1_All	307	11.6352	1.80306	-2.68998	Down	0.000548308	-
Unigene8421_All	561	12.7344	1.9734	-2.68998	Down	9.6e-08	-
Unigene11065_All	316	10.8691	1.75171	-2.63339	Down	0.000911185	-
Unigene35975_All	1214	4.18718	0.683945	-2.61403	Down	2.09e-05	-
Unigene32543_All	263	15.6713	2.63089	-2.5745	Down	0.000229773	gi|297734164|emb|CBI15411.3|/6e-09/unnamed protein product [Vitis vinifera]
Unigene11368_All	286	25.9398	4.35477	-2.5745	Down	1.13e-07	-
CL9849.Contig3_All	327	32.7707	5.50154	-2.5745	Down	5.14e-11	gi|225433063|ref|XP_002285034.1|/5e-39/PREDICTED: hypothetical protein isoform 2 [Vitis vinifera]
Unigene7411_All	1084	120.148	20.1705	-2.5745	Down	6.29e-134	gi|225442975|ref|XP_002267925.1|/6e-69/PREDICTED: hypothetical protein [Vitis vinifera]
CL1609.Contig1_All	715	24.2105	4.06445	-2.5745	Down	9.88e-18	gi|351727799|ref|NP_001237429.1|/1e-47/uncharacterized protein LOC100305838 [Glycine max]
Unigene3235_All	596	35.4988	6.03692	-2.55588	Down	1.75e-21	gi|147799439|emb|CAN61339.1|/5e-37/hypothetical protein VITISV_025029 [Vitis vinifera]
Unigene2789_All	474	8.4054	1.45976	-2.52559	Down	0.000377173	-
Unigene22815_All	467	8.53139	1.48164	-2.52559	Down	0.00037709	-
Unigene11990_All	739	99.6458	17.4151	-2.51647	Down	1.21e-73	gi|224082880|ref|XP_002306876.1|/6e-26/predicted protein [Populus trichocarpa]
Unigene16954_All	699	31.0541	5.54331	-2.48596	Down	2.34e-21	gi|255576858|ref|XP_002529315.1|/1e-50/DNA binding protein, putative [Ricinus communis]
CL5541.Contig2_All	373	10.3131	1.85502	-2.47496	Down	0.000617843	gi|224066625|ref|XP_002302169.1|/8e-64/cellulose synthase [Populus trichocarpa]
Unigene856_All	741	5.19133	0.933771	-2.47496	Down	0.000617713	-
CL2868.Contig2_All	846	4.54702	0.817877	-2.47496	Down	0.000617584	-
Unigene1960_All	1037	643.735	115.966	-2.47277	Down	0	gi|224126627|ref|XP_002319884.1|/5e-71/predicted protein [Populus trichocarpa]
Unigene36440_All	524	10.2252	1.84865	-2.46758	Down	2.36e-05	gi|225451773|ref|XP_002280980.1|/4e-06/PREDICTED: hypothetical protein [Vitis vinifera]
Unigene34374_All	1209	16.2498	2.97602	-2.44897	Down	5.27e-19	-
Unigene10358_All	1571	30.4328	5.72566	-2.41011	Down	2.19e-45	gi|255554302|ref|XP_002518191.1|/0.0/monooxygenase, putative [Ricinus communis]
Unigene36522_All	378	11.6305	2.19658	-2.40457	Down	0.000253231	-
CL9951.Contig1_All	628	10.5007	1.98322	-2.40457	Down	2.35e-06	gi|225439505|ref|XP_002271217.1|/2e-70/PREDICTED: hypothetical protein isoform 1 [Vitis vinifera]
Unigene43390_All	320	31.7702	6.05434	-2.39164	Down	1.25e-09	gi|170233|gb|AAA34073.1|/1e-12/extensin precursor [Nicotiana plumbaginifolia]
Unigene40111_All	274	33.5941	6.5657	-2.35519	Down	1.4e-08	-
CL2650.Contig1_All	284	37.2487	7.30906	-2.34943	Down	8.21e-10	-
Unigene10163_All	857	27.8938	5.49018	-2.34502	Down	5.8e-22	gi|225433640|ref|XP_002264227.1|/e-111/PREDICTED: hypothetical protein [Vitis vinifera]
Unigene18815_All	926	37.8328	7.47218	-2.34003	Down	4.32e-32	gi|126116083|gb|ABN79587.1|/1e-12/putative dehydrin 1b [Vitis vinifera]
Unigene32847_All	886	6.97778	1.40572	-2.31146	Down	1.02e-05	gi|346230994|gb|AEO22131.1|/3e-54/AP2/EREBP transcriptional factor WRI1 [Jatropha curcas]
Unigene1467_All	562	74.5594	15.0204	-2.31146	Down	7.92e-38	gi|255548732|ref|XP_002515422.1|/1e-38/conserved hypothetical protein [Ricinus communis]
Unigene37978_All	233	25.9439	5.34534	-2.27904	Down	1.66e-05	-
Unigene10075_All	809	37.1907	7.69755	-2.27247	Down	1.35e-26	gi|298709368|emb|CBJ31302.1|/1e-05/EsV-1-1 [Ectocarpus siliculosus]
Unigene50655_All	316	16.521	3.50341	-2.23746	Down	0.000107127	-
Unigene12849_All	482	10.8312	2.29684	-2.23746	Down	0.000107101	-
CL2308.Contig1_All	1420	98.7816	21.1475	-2.22375	Down	3.75e-121	gi|224110280|ref|XP_002315470.1|/6e-33/predicted protein [Populus trichocarpa]
Unigene4876_All	689	90.7258	19.4823	-2.21935	Down	9.74e-54	gi|225464188|ref|XP_002263540.1|/1e-27/PREDICTED: hypothetical protein isoform 1 [Vitis vinifera]
CL7907.Contig1_All	512	9.9282	2.16226	-2.19899	Down	0.000170817	gi|255566472|ref|XP_002524221.1|/7e-60/Serine/threonine-protein kinase Nek8, putative [Ricinus communis]
CL10600.Contig1_All	1290	8.30699	1.82368	-2.18748	Down	3.95e-09	gi|255544482|ref|XP_002513302.1|/e-137/conserved hypothetical protein [Ricinus communis]
CL4907.Contig2_All	1108	21.5749	4.74605	-2.18455	Down	3.81e-20	gi|255601895|ref|XP_002537773.1|/2e-41/conserved hypothetical protein [Ricinus communis]
CL7861.Contig2_All	920	15.6798	3.45962	-2.18022	Down	3.5e-12	gi|269308672|gb|ACZ34296.1|/6e-94/broad substrate reductase/dehydrogenase [Artemisia annua]
Unigene32756_All	453	13.6475	3.05485	-2.15946	Down	2.75e-05	gi|297735971|emb|CBI23945.3|/1e-39/unnamed protein product [Vitis vinifera]
Unigene33852_All	984	5.02627	1.12508	-2.15946	Down	0.000272332	gi|186512422|ref|NP_001078427.2|/6e-06/bifunctional inhibitor/lipid-transfer protein/seed storage 2S albumin-like protein [Arabidopsis thaliana]
CL1643.Contig3_All	675	12.8226	2.8702	-2.15946	Down	2.66e-07	gi|313755404|gb|ADR74193.1|/2e-45/(E)-beta-caryophyllene synthase [Vitis vinifera]
Unigene2415_All	471	91.2982	20.5667	-2.15027	Down	1.71e-35	gi|225441008|ref|XP_002283685.1|/2e-49/PREDICTED: hypothetical protein [Vitis vinifera]
Unigene14771_All	566	16.0201	3.66744	-2.12704	Down	1.68e-07	gi|297734164|emb|CBI15411.3|/3e-28/unnamed protein product [Vitis vinifera]
CL8764.Contig3_All	1640	41.6343	9.53505	-2.12646	Down	1.22e-55	gi|255537631|ref|XP_002509882.1|/e-142/ATP binding protein, putative [Ricinus communis]
CL3905.Contig2_All	1881	4.16318	0.956408	-2.12199	Down	1.71e-06	gi|225434706|ref|XP_002279931.1|/0.0/PREDICTED: hypothetical protein [Vitis vinifera]
Unigene36514_All	911	5.27823	1.21523	-2.11882	Down	0.000429238	-
CL7308.Contig11_All	682	77.5559	17.8561	-2.11882	Down	7.36e-43	gi|224130342|ref|XP_002328585.1|/4e-50/predicted protein [Populus trichocarpa]
CL3267.Contig2_All	334	19.7439	4.55758	-2.11507	Down	1.74e-05	gi|356542776|ref|XP_003539841.1|/2e-32/PREDICTED: momilactone A synthase-like [Glycine max]
CL9532.Contig3_All	1478	12.9205	2.99615	-2.10848	Down	2.01e-15	gi|269838632|gb|ACZ48681.1|/3e-66/Bcl-2-associated athanogene-like protein [Vitis vinifera]
Unigene11950_All	732	35.8477	8.31821	-2.10753	Down	3.93e-21	gi|225426102|ref|XP_002276951.1|/4e-53/PREDICTED: hypothetical protein isoform 1 [Vitis vinifera]
Unigene43583_All	429	12.4895	2.90318	-2.10501	Down	0.000171673	-
Unigene40739_All	505	10.6099	2.46626	-2.10501	Down	0.000171633	-
Unigene13353_All	2730	287.804	67.621	-2.08954	Down	0	gi|255584247|ref|XP_002532861.1|/0.0/kinase, putative [Ricinus communis]
Unigene3152_All	704	9.172	2.16226	-2.08469	Down	2.75e-05	gi|302144063|emb|CBI23168.3|/e-104/unnamed protein product [Vitis vinifera]
Unigene10494_All	2326	19.6686	4.64059	-2.08351	Down	2.81e-36	gi|147817015|emb|CAN68733.1|/e-133/hypothetical protein VITISV_012100 [Vitis vinifera]
Unigene4482_All	432	10.8127	2.56268	-2.077	Down	0.000673136	-
CL6720.Contig3_All	754	10.7503	2.56948	-2.06482	Down	1.71e-06	-
CL4184.Contig1_All	526	10.9699	2.63089	-2.05993	Down	0.000107987	-
Unigene11022_All	579	9.96574	2.39007	-2.05993	Down	0.000108014	gi|225463181|ref|XP_002267402.1|/3e-43/PREDICTED: similar to predicted protein [Vitis vinifera]
Unigene3312_All	776	9.56028	2.3183	-2.04398	Down	6.78e-06	-
CL12461.Contig1_All	236	33.7641	8.20927	-2.04016	Down	2.7e-06	-
Unigene11475_All	1068	68.4351	16.715	-2.03359	Down	3.11e-56	gi|225427169|ref|XP_002277674.1|/1e-73/PREDICTED: hypothetical protein [Vitis vinifera]
CL2029.Contig1_All	1816	89.9507	22.0227	-2.03014	Down	1.24e-125	gi|225438563|ref|XP_002280007.1|/0.0/PREDICTED: hypothetical protein [Vitis vinifera]
CL9918.Contig2_All	1351	62.9469	15.4671	-2.02493	Down	4.45e-65	gi|297742262|emb|CBI34411.3|/0.0/unnamed protein product [Vitis vinifera]
CL4847.Contig2_All	466	19.1631	4.75141	-2.0119	Down	6.61e-07	-
Unigene43373_All	689	15.3536	3.81613	-2.0084	Down	4.07e-08	gi|303280173|ref|XP_003059379.1|/2e-07/predicted protein [Micromonas pusilla CCMP1545]
Unigene35190_All	707	22.7355	5.67632	-2.00192	Down	3.52e-12	gi|357504393|ref|XP_003622485.1|/5e-14/NF-kappa-B-activating protein [Medicago truncatula]
Unigene8892_All	548	11.0309	2.7778	-1.98954	Down	0.000105497	gi|224128930|ref|XP_002320456.1|/9e-48/predicted protein [Populus trichocarpa]
CL1417.Contig1_All	982	6.15573	1.55014	-1.98954	Down	0.000105471	gi|323454001|gb|EGB09872.1|/2e-07/hypothetical protein AURANDRAFT_71291 [Aureococcus anophagefferens]
Unigene14737_All	740	19.8651	5.04918	-1.97612	Down	5.68e-11	gi|326488613|dbj|BAJ93975.1|/1e-19/predicted protein [Hordeum vulgare subsp. vulgare]
Unigene39542_All	563	17.3256	4.42438	-1.96936	Down	2.54e-07	-
Unigene1089_All	1321	11.0241	2.82846	-1.96257	Down	8.98e-11	gi|225443341|ref|XP_002264568.1|/2e-58/PREDICTED: hypothetical protein [Vitis vinifera]
Unigene8400_All	566	11.4083	2.93395	-1.95916	Down	6.54e-05	gi|147835635|emb|CAN66257.1|/2e-45/hypothetical protein VITISV_001236 [Vitis vinifera]
Unigene3675_All	1484	7.59134	1.95828	-1.95477	Down	2.44e-08	gi|297742305|emb|CBI34454.3|/1e-25/unnamed protein product [Vitis vinifera]
Unigene46784_All	272	37.3768	9.66659	-1.95106	Down	1.57e-07	-
CL617.Contig3_All	1582	5.7316	1.48707	-1.94647	Down	1e-06	-
CL3582.Contig1_All	1683	5178.99	1353.59	-1.93588	Down	0	gi|113386|sp|P14675.1|ADH3_SOLTU/0.0/RecName: Full=Alcohol dehydrogenase 3
CL6772.Contig1_All	849	6.79642	1.79297	-1.92242	Down	0.000252937	-
Unigene3814_All	1543	26.2661	6.99547	-1.90871	Down	1.22e-28	gi|255586801|ref|XP_002534015.1|/3e-81/suppressor of ty, putative [Ricinus communis]
Unigene3125_All	747	33.6565	9.07745	-1.89053	Down	1.37e-17	gi|225426993|ref|XP_002266460.1|/2e-46/PREDICTED: hypothetical protein [Vitis vinifera]
CL11267.Contig1_All	1664	5.20147	1.41379	-1.87935	Down	3.74e-06	gi|297742360|emb|CBI34509.3|/0.0/unnamed protein product [Vitis vinifera]
Unigene906_All	1407	7.22564	1.96709	-1.87706	Down	3.61e-07	gi|225468662|ref|XP_002268162.1|/0.0/PREDICTED: hypothetical protein [Vitis vinifera]
Unigene41256_All	360	14.1201	3.84402	-1.87706	Down	0.000961333	-
Unigene39779_All	200	25.4162	6.91924	-1.87706	Down	0.000961526	-
Unigene6654_All	619	23.5263	6.4833	-1.85948	Down	4.83e-10	gi|164604970|dbj|BAF98281.1|/4e-81/hydroxymethylglutaryl-CoA reductase [Hevea brasiliensis]
CL4907.Contig1_All	848	23.0055	6.3644	-1.85388	Down	2.5e-13	gi|225461691|ref|XP_002283188.1|/2e-34/PREDICTED: hypothetical protein [Vitis vinifera]
Unigene5592_All	1200	27.477	7.61117	-1.85203	Down	2.15e-22	gi|225426354|ref|XP_002266149.1|/1e-97/PREDICTED: hypothetical protein [Vitis vinifera]
Unigene6958_All	1142	10.4663	2.90826	-1.84752	Down	3.27e-08	gi|147803378|emb|CAN71047.1|/e-142/hypothetical protein VITISV_015116 [Vitis vinifera]
Unigene2987_All	1889	243.423	67.7639	-1.84488	Down	0	gi|225346675|gb|ACN86359.1|/e-174/GID1-4 [Gossypium hirsutum]
CL3267.Contig1_All	482	94.3452	26.4137	-1.83666	Down	1.67e-30	gi|296084866|emb|CBI28275.3|/6e-51/unnamed protein product [Vitis vinifera]
Unigene50113_All	888	12.2223	3.42845	-1.83389	Down	2.07e-07	-
Unigene15520_All	896	6.59324	1.85337	-1.83084	Down	0.000362979	gi|302141943|emb|CBI19146.3|/e-115/unnamed protein product [Vitis vinifera]
Unigene5312_All	1410	21.1436	5.98686	-1.82035	Down	8.57e-20	gi|183979108|emb|CAP08303.1|/e-172/DNA-binding protein [Vitis thunbergii]
CL754.Contig2_All	333	26.4043	7.48026	-1.81961	Down	5.39e-06	-
Unigene4898_All	539	9.94064	2.82418	-1.81551	Down	0.000899139	gi|225463436|ref|XP_002272319.1|/5e-63/PREDICTED: hypothetical protein [Vitis vinifera]
CL10060.Contig1_All	1172	5.39224	1.53499	-1.81266	Down	0.000223562	gi|225463436|ref|XP_002272319.1|/e-134/PREDICTED: hypothetical protein [Vitis vinifera]
Unigene35942_All	769	8.21808	2.33941	-1.81266	Down	0.000223614	-
Unigene2025_All	620	14.8464	4.24083	-1.8077	Down	3.3e-06	-
Unigene39781_All	560	18.1544	5.18943	-1.80667	Down	7.97e-07	-
CL9603.Contig1_All	827	45.0197	12.8847	-1.8049	Down	2.1e-24	gi|225450557|ref|XP_002277523.1|/1e-86/PREDICTED: hypothetical protein [Vitis vinifera]
Unigene17781_All	517	13.021	3.74737	-1.79689	Down	0.000136322	-
Unigene1848_All	775	9.74989	2.85698	-1.7709	Down	5.11e-05	gi|225461273|ref|XP_002284274.1|/6e-59/PREDICTED: hypothetical protein [Vitis vinifera]
Unigene50922_All	394	14.2964	4.21477	-1.76213	Down	0.000830684	gi|225436472|ref|XP_002273011.1|/3e-17/PREDICTED: hypothetical protein [Vitis vinifera]
Unigene6668_All	815	41.4683	12.2254	-1.76213	Down	1.9e-21	gi|224110988|ref|XP_002315707.1|/4e-63/AP2/ERF domain-containing transcription factor [Populus trichocarpa]
CL4136.Contig1_All	963	5.8492	1.72442	-1.76213	Down	0.000831023	gi|224118802|ref|XP_002317910.1|/5e-91/predicted protein [Populus trichocarpa]
Unigene7445_All	455	12.3797	3.64971	-1.76213	Down	0.000830854	gi|357511045|ref|XP_003625811.1|/2e-31/F-box/LRR-repeat protein [Medicago truncatula]
Unigene50930_All	756	7.99594	2.37963	-1.74853	Down	0.00050713	-
Unigene19758_All	269	22.4719	6.68774	-1.74853	Down	0.000507022	-
Unigene12146_All	1717	3.76068	1.12836	-1.73677	Down	0.000310445	gi|225430342|ref|XP_002285264.1|/0.0/PREDICTED: hypothetical protein isoform 1 [Vitis vinifera]
CL7264.Contig1_All	1440	31.6748	9.51396	-1.73522	Down	2.74e-28	gi|225428810|ref|XP_002285213.1|/e-164/PREDICTED: hypothetical protein [Vitis vinifera]
CL2475.Contig5_All	2201	16.7284	5.02989	-1.7337	Down	7.87e-23	gi|296088208|emb|CBI35723.3|/0.0/unnamed protein product [Vitis vinifera]
Unigene5397_All	575	16.0083	4.81339	-1.7337	Down	6.99e-06	gi|255551064|ref|XP_002516580.1|/6e-74/monooxygenase, putative [Ricinus communis]
CL3905.Contig1_All	1953	29.2637	8.8572	-1.72419	Down	3.98e-35	gi|225434706|ref|XP_002279931.1|/0.0/PREDICTED: hypothetical protein [Vitis vinifera]
CL9934.Contig2_All	2026	26.0394	7.92332	-1.71652	Down	3.17e-32	gi|225458912|ref|XP_002285467.1|/0.0/PREDICTED: hypothetical protein [Vitis vinifera]
Unigene12637_All	304	19.4327	5.91777	-1.71536	Down	0.000760131	gi|302143320|emb|CBI21881.3|/8e-20/unnamed protein product [Vitis vinifera]
CL12096.Contig1_All	606	9.74843	2.96865	-1.71536	Down	0.000760444	gi|317373528|sp|Q9LK03.3|PERK2_ARATH/2e-06/RecName: Full=Proline-rich receptor-like protein kinase PERK2; AltName: Full=Proline-rich extensin-like receptor kinase 2; Short=AtPERK2; AltName: Full=Somatic embryogenesis receptor kinase-like protein
Unigene39101_All	272	21.7189	6.61398	-1.71536	Down	0.000759974	-
CL2066.Contig1_All	232	25.4636	7.75432	-1.71536	Down	0.000760287	-
CL8181.Contig1_All	342	22.4958	6.87878	-1.70943	Down	7.04e-05	-
Unigene6519_All	1849	101.571	31.0599	-1.70937	Down	2.75e-114	gi|225451017|ref|XP_002280973.1|/e-154/PREDICTED: hypothetical protein [Vitis vinifera]
CL11934.Contig2_All	1590	240.294	73.5441	-1.70812	Down	1.16e-232	gi|225458715|ref|XP_002285006.1|/e-164/PREDICTED: hypothetical protein [Vitis vinifera]
Unigene39127_All	307	20.5853	6.31071	-1.70574	Down	0.00046407	-
CL9934.Contig1_All	641	14.7887	4.53367	-1.70574	Down	6.39e-06	gi|225438209|ref|XP_002263597.1|/9e-49/PREDICTED: hypothetical protein [Vitis vinifera]
CL7580.Contig3_All	309	30.6782	9.4048	-1.70574	Down	6.39e-06	gi|224133962|ref|XP_002327722.1|/2e-18/predicted protein [Populus trichocarpa]
CL602.Contig1_All	1090	52.055	15.9968	-1.70225	Down	2.97e-34	gi|225447717|ref|XP_002272924.1|/3e-65/PREDICTED: hypothetical protein [Vitis vinifera]
Unigene7517_All	354	24.0617	7.42743	-1.69581	Down	2.61e-05	gi|224147812|ref|XP_002336545.1|/4e-09/predicted protein [Populus trichocarpa]
Unigene32973_All	270	29.5123	9.22566	-1.67759	Down	6.41e-05	-
Unigene13847_All	1588	16.4377	5.1415	-1.67675	Down	1.7e-15	gi|225436847|ref|XP_002271700.1|/e-177/PREDICTED: hypothetical protein [Vitis vinifera]
CL2184.Contig1_All	943	11.2181	3.52199	-1.67136	Down	2.14e-06	gi|296085879|emb|CBI31203.3|/e-107/unnamed protein product [Vitis vinifera]
Unigene43628_All	328	20.1051	6.32858	-1.66761	Down	0.000421285	-
Unigene37410_All	271	32.4451	10.2129	-1.66761	Down	2.38e-05	-
Unigene6973_All	1045	17.8797	5.6943	-1.65073	Down	6.55e-11	gi|297737857|emb|CBI27058.3|/e-118/unnamed protein product [Vitis vinifera]
Unigene6345_All	1243	24.758	7.90452	-1.64714	Down	8.75e-18	gi|255576064|ref|XP_002528927.1|/e-143/pepsin A, putative [Ricinus communis]
Unigene14036_All	1944	11.5901	3.70165	-1.64665	Down	4.59e-13	gi|225460578|ref|XP_002274811.1|/3e-93/PREDICTED: hypothetical protein [Vitis vinifera]
Unigene4860_All	540	39.9434	12.8134	-1.6403	Down	1.89e-12	-
CL1849.Contig5_All	926	13.5011	4.33387	-1.63935	Down	2.59e-07	-
CL12411.Contig2_All	1090	7.0583	2.28525	-1.62697	Down	0.000140868	gi|255559412|ref|XP_002520726.1|/e-122/potassium channel regulatory factor, putative [Ricinus communis]
Unigene38745_All	387	31.95	10.3699	-1.62341	Down	3.87e-07	gi|255571829|ref|XP_002526857.1|/5e-26/conserved hypothetical protein [Ricinus communis]
Unigene11792_All	495	105.745	34.3865	-1.62067	Down	1.83e-29	-
CL11992.Contig1_All	2453	622.628	202.81	-1.61824	Down	0	gi|225445820|ref|XP_002277050.1|/0.0/PREDICTED: similar to PsHSP71.2 [Vitis vinifera]
CL2833.Contig2_All	1454	6.42515	2.09386	-1.61757	Down	1.93e-05	gi|255577526|ref|XP_002529641.1|/0.0/conserved hypothetical protein [Ricinus communis]
CL479.Contig1_All	990	28.7259	9.36544	-1.61693	Down	5.06e-16	gi|356555204|ref|XP_003545925.1|/e-102/PREDICTED: stem-specific protein TSJT1-like [Glycine max]
Unigene8576_All	906	20.0163	6.56793	-1.60767	Down	3.27e-10	gi|148283923|gb|ABQ57397.1|/2e-53/oleosin L-isoform [Ficus pumila var. awkeotsang]
Unigene1370_All	626	10.0954	3.31593	-1.60621	Down	0.000918903	gi|6996308|emb|CAB75469.1|/3e-18/copia-type reverse transcriptase-like protein [Arabidopsis thaliana]
Unigene10797_All	295	21.4227	7.03652	-1.60621	Down	0.000919089	gi|357121343|ref|XP_003562380.1|/4e-46/PREDICTED: putative mitochondrial carrier protein PET8-like [Brachypodium distachyon]
CL12476.Contig1_All	636	10.5847	3.48138	-1.60425	Down	0.000558874	-
Unigene39776_All	1883	37.4288	12.3466	-1.60003	Down	6.07e-39	-
Unigene37051_All	418	19.063	6.29022	-1.59959	Down	0.000126303	-
Unigene7513_All	389	21.5436	7.1149	-1.59835	Down	7.7e-05	gi|240255930|ref|NP_567493.5|/3e-25/oligopeptide transporter [Arabidopsis thaliana]
Unigene48857_All	946	13.2157	4.38853	-1.59044	Down	5.12e-07	-
CL11100.Contig1_All	322	40.1061	13.3228	-1.58993	Down	3.11e-07	gi|297744126|emb|CBI37096.3|/5e-20/unnamed protein product [Vitis vinifera]
CL6176.Contig1_All	492	13.4034	4.50032	-1.5745	Down	0.000821742	gi|296087630|emb|CBI34886.3|/5e-09/unnamed protein product [Vitis vinifera]
Unigene13911_All	959	8.5955	2.88602	-1.5745	Down	0.000112955	-
CL10758.Contig1_All	880	15.9241	5.34669	-1.5745	Down	1.01e-07	gi|255559549|ref|XP_002520794.1|/2e-43/Dehydration-responsive element-binding protein 2C, putative [Ricinus communis]
CL12264.Contig2_All	717	9.77214	3.28109	-1.5745	Down	0.000499726	gi|356544482|ref|XP_003540679.1|/3e-31/PREDICTED: uncharacterized protein LOC100785292 [Glycine max]
Unigene33421_All	638	18.0883	6.07332	-1.5745	Down	2.07e-06	-
CL9794.Contig1_All	492	15.9165	5.34413	-1.5745	Down	0.000185683	-
CL1059.Contig1_All	869	17.5486	5.8921	-1.5745	Down	2.24e-08	gi|255536795|ref|XP_002509464.1|/e-147/eukaryotic translation initiation factor 3 subunit, putative [Ricinus communis]
Unigene14597_All	840	44.1594	14.8269	-1.5745	Down	4.56e-20	-
Unigene15915_All	1682	13.1504	4.4428	-1.56557	Down	6e-12	gi|225426693|ref|XP_002281735.1|/0.0/PREDICTED: hypothetical protein [Vitis vinifera]
Unigene13135_All	2157	55.1577	18.6694	-1.56288	Down	1.38e-63	gi|225452849|ref|XP_002283706.1|/0.0/PREDICTED: hypothetical protein [Vitis vinifera]
Unigene7034_All	679	19.2217	6.52182	-1.55939	Down	4.08e-07	-
CL9788.Contig3_All	410	31.8331	10.8008	-1.55939	Down	4.08e-07	-
Unigene8452_All	816	13.9742	4.7485	-1.55722	Down	3.06e-06	-
Unigene12016_All	581	16.0795	5.47823	-1.55344	Down	3.73e-05	gi|255542249|ref|XP_002512188.1|/1e-77/molybdopterin cofactor synthesis protein A, putative [Ricinus communis]
Unigene15795_All	1813	8.48709	2.90051	-1.54896	Down	2.93e-08	gi|225429317|ref|XP_002271252.1|/0.0/PREDICTED: hypothetical protein [Vitis vinifera]
CL5026.Contig1_All	569	13.5212	4.62093	-1.54896	Down	0.000271943	-
CL810.Contig2_All	873	8.34066	2.8533	-1.54753	Down	0.000444723	gi|356524437|ref|XP_003530835.1|/8e-63/PREDICTED: auxin-induced protein 5NG4-like [Glycine max]
Unigene26315_All	403	17.0453	5.83757	-1.54593	Down	0.000730614	-
Unigene33998_All	782	12.2979	4.24711	-1.53386	Down	3.32e-05	-
Unigene40674_All	572	16.0923	5.56443	-1.53206	Down	5.45e-05	-
Unigene12741_All	798	10.5018	3.64171	-1.52796	Down	0.000146486	gi|225447570|ref|XP_002270767.1|/4e-40/PREDICTED: hypothetical protein [Vitis vinifera]
Unigene33931_All	588	26.4022	9.17859	-1.52431	Down	3.83e-08	-
Unigene25868_All	972	11.8728	4.12877	-1.52387	Down	3.97e-06	gi|225430975|ref|XP_002272148.1|/e-122/PREDICTED: hypothetical protein [Vitis vinifera]
Unigene41792_All	311	22.9711	8.00941	-1.52005	Down	0.00064583	-
CL604.Contig1_All	1593	6.46821	2.25864	-1.51792	Down	1.78e-05	gi|190148361|gb|ACE63263.1|/0.0/histidine kinase 3B [Populus trichocarpa]
CL7532.Contig1_All	917	22.0235	7.69643	-1.51678	Down	1.92e-10	gi|168013146|ref|XP_001759262.1|/4e-10/predicted protein [Physcomitrella patens subsp. patens]
CL2477.Contig1_All	1495	13.2331	4.62826	-1.51561	Down	3.16e-10	gi|224068939|ref|XP_002326236.1|/e-168/predicted protein [Populus trichocarpa]
Unigene33267_All	783	12.6331	4.41842	-1.51561	Down	2.94e-05	-
Unigene42279_All	268	48.6998	17.0399	-1.515	Down	7.77e-07	-
CL3395.Contig3_All	229	56.9937	19.9419	-1.515	Down	7.77e-07	-
CL4680.Contig3_All	759	11.4035	4.01115	-1.50738	Down	0.000129599	gi|357448011|ref|XP_003594281.1|/4e-07/Proline-rich protein [Medicago truncatula]
Unigene12347_All	613	12.7748	4.515	-1.5005	Down	0.000348759	gi|296090241|emb|CBI40060.3|/1e-93/unnamed protein product [Vitis vinifera]
Unigene44560_All	427	42.1485	14.908	-1.4994	Down	3.5e-09	-
CL3881.Contig1_All	500	14.8376	5.25862	-1.4965	Down	0.000569895	-
CL6170.Contig2_All	568	13.0612	4.62907	-1.4965	Down	0.000570015	-
CL11302.Contig2_All	226	32.8265	11.6341	-1.4965	Down	0.000570136	-
CL8455.Contig6_All	1187	10.1852	3.61409	-1.49477	Down	3.1e-06	gi|46390486|dbj|BAD15946.1|/4e-93/putative MDR-like ABC transporter [Oryza sativa Japonica Group]
CL3428.Contig1_All	2380	8.83188	3.13982	-1.49204	Down	1.32e-10	gi|224126405|ref|XP_002319830.1|/e-136/predicted protein [Populus trichocarpa]
Unigene48968_All	249	37.5187	13.3383	-1.49204	Down	6.98e-05	-
CL10803.Contig3_All	1663	25.1969	8.98711	-1.48731	Down	7.57e-21	gi|225444881|ref|XP_002279393.1|/3e-80/PREDICTED: hypothetical protein [Vitis vinifera]
Unigene1502_All	471	32.0856	11.4586	-1.48549	Down	1.19e-07	gi|357468259|ref|XP_003604414.1|/1e-27/DEAD-box ATP-dependent RNA helicase [Medicago truncatula]
CL131.Contig3_All	277	30.7504	10.9909	-1.4843	Down	0.000187616	gi|224130844|ref|XP_002328390.1|/5e-11/predicted protein [Populus trichocarpa]
Unigene1887_All	1040	8.19025	2.92737	-1.4843	Down	0.00018766	gi|147789780|emb|CAN76309.1|/e-128/hypothetical protein VITISV_028333 [Vitis vinifera]
Unigene3387_All	753	103.814	37.1232	-1.48361	Down	1.15e-38	gi|1170745|sp|P46518.1|LEA14_GOSHI/6e-61/RecName: Full=Late embryogenesis abundant protein Lea14-A
CL10632.Contig2_All	712	65.4122	23.5176	-1.47581	Down	6.88e-23	-
Unigene3602_All	1205	10.8312	3.90463	-1.47193	Down	1.45e-06	gi|225442190|ref|XP_002274489.1|/e-163/PREDICTED: similar to midasin-related [Vitis vinifera]
Unigene8036_All	1112	27.9217	10.0802	-1.46987	Down	3.13e-15	gi|225432004|ref|XP_002279385.1|/8e-78/PREDICTED: hypothetical protein [Vitis vinifera]
CL7036.Contig1_All	633	11.503	4.15373	-1.46953	Down	0.000824161	gi|242085160|ref|XP_002443005.1|/5e-19/hypothetical protein SORBIDRAFT_08g006252 [Sorghum bicolor]
Unigene7012_All	1725	7.32719	2.64736	-1.4687	Down	2.39e-06	gi|147857131|emb|CAN83498.1|/0.0/hypothetical protein VITISV_026968 [Vitis vinifera]
Unigene1986_All	1553	27.8662	10.0692	-1.46857	Down	3.99e-21	gi|357499391|ref|XP_003619984.1|/2e-07/hypothetical protein MTR_6g072820 [Medicago truncatula]
CL1097.Contig1_All	2323	6.09153	2.20415	-1.46658	Down	4.68e-07	gi|225453650|ref|XP_002267720.1|/e-160/PREDICTED: hypothetical protein [Vitis vinifera]
Unigene49336_All	210	83.7393	30.3129	-1.46597	Down	1.08e-08	-
Unigene6583_All	751	128.238	46.4354	-1.46553	Down	8.94e-47	gi|2497753|sp|Q43019.1|NLTP3_PRUDU/5e-38/RecName: Full=Non-specific lipid-transfer protein 3; Short=LTP 3; Flags: Precursor
Unigene1446_All	596	23.0511	8.35882	-1.46347	Down	7.72e-07	-
Unigene11626_All	1623	81.2627	29.5016	-1.4618	Down	7.43e-64	gi|225423460|ref|XP_002274025.1|/e-115/PREDICTED: hypothetical protein [Vitis vinifera]
CL218.Contig2_All	2346	11.0095	4.01115	-1.45666	Down	1.54e-12	gi|356513050|ref|XP_003525227.1|/e-140/PREDICTED: 40S ribosomal protein S2-4-like [Glycine max]
CL12325.Contig3_All	783	9.65027	3.53473	-1.44897	Down	0.000723238	gi|225456465|ref|XP_002284492.1|/6e-49/PREDICTED: hypothetical protein [Vitis vinifera]
CL10966.Contig1_All	2533	5.36956	1.96678	-1.44897	Down	1.12e-06	gi|225426834|ref|XP_002276689.1|/0.0/PREDICTED: hypothetical protein [Vitis vinifera]
Unigene12026_All	769	114.16	41.9293	-1.44502	Down	9.56e-42	gi|224096942|ref|XP_002310795.1|/9e-76/predicted protein [Populus trichocarpa]
Unigene40585_All	548	18.552	6.81823	-1.4441	Down	4.75e-05	-
Unigene43642_All	416	20.8059	7.65108	-1.44325	Down	0.000237352	-
Unigene8587_All	733	3010.1	1107.46	-1.44256	Down	0	gi|218199747|gb|EEC82174.1|/9e-54/hypothetical protein OsI_26284 [Oryza sativa Indica Group]
CL586.Contig2_All	1099	20.8765	7.68105	-1.4425	Down	5.26e-11	gi|118481089|gb|ABK92498.1|/e-105/unknown [Populus trichocarpa]
Unigene1719_All	1558	12.7861	4.70757	-1.44153	Down	1.41e-09	gi|224059486|ref|XP_002299870.1|/0.0/predicted protein [Populus trichocarpa]
Unigene5795_All	1010	8.8416	3.28835	-1.42694	Down	0.000207986	gi|224106211|ref|XP_002333712.1|/7e-06/predicted protein [Populus trichocarpa]
CL5172.Contig1_All	1317	15.2302	5.67409	-1.42447	Down	1.77e-09	-
Unigene51344_All	580	17.2915	6.44205	-1.42447	Down	6.79e-05	-
Unigene1662_All	655	20.3455	7.60588	-1.41952	Down	2.32e-06	gi|225424687|ref|XP_002264637.1|/2e-79/PREDICTED: hypothetical protein [Vitis vinifera]
Unigene49356_All	1039	22.0821	8.25781	-1.41904	Down	9.62e-11	-
Unigene12452_All	735	13.0843	4.89525	-1.41838	Down	0.000110846	gi|296083087|emb|CBI22491.3|/e-115/unnamed protein product [Vitis vinifera]
CL3864.Contig1_All	1351	15.0503	5.63373	-1.41763	Down	1.54e-09	gi|225461385|ref|XP_002284781.1|/0.0/PREDICTED: hypothetical protein [Vitis vinifera]
CL11100.Contig3_All	1951	18.9423	7.09302	-1.41714	Down	3.86e-17	gi|225437850|ref|XP_002263867.1|/e-106/PREDICTED: hypothetical protein [Vitis vinifera]
CL2119.Contig2_All	3028	10.7077	4.02175	-1.41275	Down	5.45e-15	gi|225444363|ref|XP_002266688.1|/0.0/PREDICTED: hypothetical protein [Vitis vinifera]
Unigene41553_All	283	28.6421	10.7578	-1.41275	Down	0.000551864	-
CL6614.Contig2_All	849	15.5347	5.86791	-1.40457	Down	3.32e-06	gi|255560810|ref|XP_002521418.1|/3e-51/nucleic acid binding protein, putative [Ricinus communis]
CL1799.Contig2_All	1771	6.20598	2.34418	-1.40457	Down	3.18e-05	-
Unigene19698_All	250	130.241	49.265	-1.40255	Down	6.86e-15	-
Unigene1765_All	1848	10.4823	3.96883	-1.40117	Down	6.08e-09	gi|225452849|ref|XP_002283706.1|/e-155/PREDICTED: hypothetical protein [Vitis vinifera]
Unigene38379_All	220	48.0847	18.2416	-1.39834	Down	5.18e-05	-
CL4300.Contig1_All	1073	9.47481	3.61116	-1.39164	Down	8.44e-05	gi|225449058|ref|XP_002274228.1|/3e-40/PREDICTED: hypothetical protein [Vitis vinifera]
Unigene16818_All	1656	11.6147	4.42898	-1.3909	Down	8.75e-09	gi|147772863|emb|CAN75904.1|/e-137/hypothetical protein VITISV_001972 [Vitis vinifera]
CL9532.Contig1_All	1288	29.5463	11.2814	-1.38903	Down	4e-17	gi|269838632|gb|ACZ48681.1|/1e-64/Bcl-2-associated athanogene-like protein [Vitis vinifera]
CL11350.Contig2_All	1004	11.9049	4.54851	-1.38809	Down	1.46e-05	-
Unigene8821_All	1555	17.405	6.67451	-1.38277	Down	3.7e-12	gi|302142009|emb|CBI19212.3|/e-103/unnamed protein product [Vitis vinifera]
Unigene33404_All	449	19.2767	7.39696	-1.38185	Down	0.000420017	-
CL131.Contig1_All	520	34.6104	13.3062	-1.3791	Down	3.89e-08	gi|224130844|ref|XP_002328390.1|/2e-16/predicted protein [Populus trichocarpa]
CL8915.Contig1_All	904	30.2429	11.6341	-1.37823	Down	3.22e-12	gi|255582747|ref|XP_002532150.1|/2e-52/conserved hypothetical protein [Ricinus communis]
CL1253.Contig1_All	354	34.5402	13.2912	-1.37781	Down	1.27e-05	-
CL1906.Contig2_All	1746	6.37352	2.457	-1.37519	Down	3.92e-05	-
Unigene9705_All	1398	27.418	10.5917	-1.37219	Down	6.22e-17	gi|356550744|ref|XP_003543744.1|/e-108/PREDICTED: 2-aminoethanethiol dioxygenase-like [Glycine max]
Unigene3438_All	611	117.823	45.5243	-1.37191	Down	1.17e-31	-
CL10412.Contig2_All	739	12.0839	4.68149	-1.36805	Down	0.000364523	gi|255573447|ref|XP_002527649.1|/1e-41/hypothetical protein RCOM_1278130 [Ricinus communis]
CL5717.Contig1_All	2399	15.9204	6.17223	-1.36701	Down	8.92e-17	gi|356521275|ref|XP_003529282.1|/e-169/PREDICTED: uncharacterized protein LOC100804052 [Glycine max]
Unigene186_All	967	11.7921	4.57944	-1.36458	Down	3.42e-05	gi|225450909|ref|XP_002280635.1|/6e-94/PREDICTED: hypothetical protein [Vitis vinifera]
Unigene39766_All	250	62.6475	24.3557	-1.36299	Down	5.31e-07	gi|225446867|ref|XP_002283850.1|/3e-10/PREDICTED: hypothetical protein [Vitis vinifera]
Unigene8638_All	818	10.413	4.06019	-1.35877	Down	0.000591766	gi|297739653|emb|CBI29835.3|/2e-87/unnamed protein product [Vitis vinifera]
CL1321.Contig1_All	394	81.9427	31.962	-1.35826	Down	4.49e-14	gi|225446871|ref|XP_002283883.1|/9e-39/PREDICTED: similar to PDF [Vitis vinifera]
Unigene10257_All	1022	462.834	180.631	-1.35744	Down	3.16e-205	gi|224120952|ref|XP_002318460.1|/5e-79/predicted protein [Populus trichocarpa]
Unigene44031_All	335	27.477	10.7403	-1.35519	Down	0.000317404	-
Unigene35961_All	623	18.7443	7.33018	-1.35453	Down	2.97e-05	-
CL11371.Contig2_All	1126	23.5482	9.21746	-1.35317	Down	1.55e-11	-
CL11276.Contig1_All	729	20.3533	7.97279	-1.35211	Down	1.43e-06	gi|225433403|ref|XP_002283099.1|/1e-39/PREDICTED: hypothetical protein [Vitis vinifera]
Unigene16619_All	1702	383.418	150.256	-1.3515	Down	2.09e-281	gi|225445023|ref|XP_002283114.1|/e-146/PREDICTED: hypothetical protein [Vitis vinifera]
CL9020.Contig1_All	2864	239.464	94.0282	-1.34864	Down	8.12e-295	gi|225435800|ref|XP_002285750.1|/0.0/PREDICTED: hypothetical protein [Vitis vinifera]
CL10792.Contig1_All	399	48.5495	19.0756	-1.34773	Down	1.91e-08	-
Unigene6660_All	617	40.5252	15.9243	-1.34758	Down	7.95e-11	gi|297744453|emb|CBI37715.3|/2e-39/unnamed protein product [Vitis vinifera]
Unigene5713_All	755	22.3819	8.79798	-1.34709	Down	2.11e-07	gi|224080937|ref|XP_002306237.1|/e-107/predicted protein [Populus trichocarpa]
Unigene36071_All	321	29.5313	11.6398	-1.34317	Down	0.000275495	-
Unigene3518_All	1800	30.53	12.0702	-1.33877	Down	2.63e-23	gi|225436573|ref|XP_002274759.1|/0.0/PREDICTED: hypothetical protein [Vitis vinifera]
Unigene17528_All	2439	9.46316	3.74473	-1.33746	Down	6.68e-10	gi|225428422|ref|XP_002283855.1|/0.0/PREDICTED: hypothetical protein [Vitis vinifera]
CL7694.Contig3_All	500	47.5351	18.8203	-1.3367	Down	3.51e-10	-
CL8411.Contig1_All	626	19.5323	7.73717	-1.33599	Down	2.22e-05	gi|224121658|ref|XP_002318640.1|/5e-44/predicted protein [Populus trichocarpa]
CL12264.Contig1_All	574	29.2003	11.5723	-1.33531	Down	3e-07	gi|356544482|ref|XP_003540679.1|/1e-29/PREDICTED: uncharacterized protein LOC100785292 [Glycine max]
CL6236.Contig1_All	1455	10.2921	4.08972	-1.33146	Down	1.75e-06	gi|302144092|emb|CBI23197.3|/0.0/unnamed protein product [Vitis vinifera]
Unigene12578_All	355	29.412	11.6945	-1.33057	Down	0.000126796	-
Unigene6251_All	1451	24.9016	9.91869	-1.32802	Down	3.32e-15	gi|224105055|ref|XP_002313669.1|/1e-80/predicted protein [Populus trichocarpa]
Unigene51167_All	860	14.5372	5.79285	-1.32741	Down	1.92e-05	gi|302142870|emb|CBI20165.3|/8e-23/unnamed protein product [Vitis vinifera]
CL2570.Contig5_All	385	49.6013	19.7693	-1.32712	Down	3.83e-08	-
CL2673.Contig1_All	3114	4.23537	1.6887	-1.32657	Down	1.01e-05	gi|297743976|emb|CBI36946.3|/0.0/unnamed protein product [Vitis vinifera]
CL2475.Contig1_All	2329	66.6573	26.6193	-1.32429	Down	1.07e-64	gi|296088208|emb|CBI35723.3|/0.0/unnamed protein product [Vitis vinifera]
CL11628.Contig2_All	482	17.9569	7.17764	-1.32296	Down	0.000723407	-
CL174.Contig3_All	511	16.9379	6.7703	-1.32296	Down	0.000723257	-
CL10630.Contig2_All	755	13.2836	5.31544	-1.32138	Down	0.000206742	gi|225438896|ref|XP_002279158.1|/3e-54/PREDICTED: hypothetical protein [Vitis vinifera]
CL6565.Contig1_All	1113	12.714	5.09773	-1.31849	Down	4.65e-06	-
Unigene46606_All	506	17.6482	7.11068	-1.31146	Down	0.000624244	-
Unigene38303_All	819	18.4522	7.43459	-1.31146	Down	2.13e-06	-
Unigene16411_All	682	17.1227	6.89895	-1.31146	Down	5.07e-05	-
CL3602.Contig5_All	2203	4.98901	2.01013	-1.31146	Down	9.52e-05	-
CL11813.Contig2_All	2579	6.65882	2.68292	-1.31146	Down	3.16e-07	gi|225447594|ref|XP_002270665.1|/0.0/PREDICTED: hypothetical protein [Vitis vinifera]
Unigene14640_All	508	25.692	10.3516	-1.31146	Down	1.43e-05	-
CL3775.Contig5_All	2489	52.5473	21.1831	-1.31071	Down	1.25e-53	gi|147790518|emb|CAN69766.1|/0.0/hypothetical protein VITISV_022061 [Vitis vinifera]
CL12573.Contig1_All	1003	181.079	73.1246	-1.30819	Down	2.74e-74	gi|225425579|ref|XP_002266223.1|/5e-97/PREDICTED: hypothetical protein [Vitis vinifera]
CL154.Contig3_All	522	26.8453	10.8693	-1.30441	Down	6.53e-06	gi|225438287|ref|XP_002269415.1|/7e-36/PREDICTED: hypothetical protein [Vitis vinifera]
Unigene12750_All	1029	11.6156	4.70697	-1.3032	Down	4.38e-05	gi|225432458|ref|XP_002277228.1|/e-140/PREDICTED: hypothetical protein [Vitis vinifera]
CL12584.Contig1_All	602	17.5725	7.12613	-1.30213	Down	0.000153839	gi|302142909|emb|CBI20204.3|/6e-83/unnamed protein product [Vitis vinifera]
CL8033.Contig2_All	825	56.6192	22.9803	-1.3009	Down	5.45e-19	gi|255580531|ref|XP_002531090.1|/6e-47/chaperone protein DNAj, putative [Ricinus communis]
Unigene13138_All	1238	7.4352	3.01809	-1.30074	Down	0.000539202	gi|255586792|ref|XP_002534012.1|/1e-48/conserved hypothetical protein [Ricinus communis]
Unigene36243_All	454	146.766	59.7432	-1.29667	Down	7.05e-27	gi|255574021|ref|XP_002527928.1|/3e-06/hydrolase, acting on ester bonds, putative [Ricinus communis]
CL5717.Contig2_All	2421	13.6193	5.54454	-1.29651	Down	2.16e-13	gi|356521275|ref|XP_003529282.1|/e-170/PREDICTED: uncharacterized protein LOC100804052 [Glycine max]
CL4378.Contig1_All	790	22.7815	9.28405	-1.29504	Down	2.02e-07	gi|297733904|emb|CBI15151.3|/e-105/unnamed protein product [Vitis vinifera]
CL4760.Contig1_All	1573	11.0048	4.48673	-1.29439	Down	3.83e-07	gi|225451804|ref|XP_002281338.1|/0.0/PREDICTED: brassinosteroid-6-oxidase [Vitis vinifera]
Unigene15025_All	1888	494.6	201.933	-1.29238	Down	0	gi|225433229|ref|XP_002285419.1|/0.0/PREDICTED: hypothetical protein [Vitis vinifera]
CL7060.Contig2_All	1817	5.5952	2.28484	-1.2921	Down	0.000249564	gi|225450448|ref|XP_002276424.1|/0.0/PREDICTED: hypothetical protein [Vitis vinifera]
Unigene46692_All	511	17.2067	7.04111	-1.2891	Down	0.000871428	-
CL8648.Contig2_All	980	8.97207	3.67143	-1.2891	Down	0.000871605	-
CL4818.Contig2_All	1504	22.4712	9.20112	-1.28819	Down	1.37e-13	gi|224138458|ref|XP_002322819.1|/0.0/predicted protein [Populus trichocarpa]
Unigene3199_All	440	26.8525	11.0079	-1.28652	Down	6.12e-05	gi|255548002|ref|XP_002515058.1|/4e-69/copine, putative [Ricinus communis]
Unigene6277_All	1448	48.4832	19.8785	-1.28628	Down	5.81e-28	gi|255553209|ref|XP_002517647.1|/e-146/AMP-activated protein kinase, gamma regulatory subunit, putative [Ricinus communis]
CL762.Contig1_All	696	21.3183	8.74847	-1.28499	Down	4.2e-06	-
CL3526.Contig1_All	679	15.3774	6.31801	-1.28327	Down	0.000215452	gi|224145716|ref|XP_002325741.1|/5e-27/tir-nbs-lrr resistance protein [Populus trichocarpa]
Unigene37159_All	720	14.5017	5.95824	-1.28327	Down	0.000215502	gi|108863994|gb|ABG22362.1|/8e-09/heavy metal-associated domain containing protein, expressed [Oryza sativa Japonica Group]
CL11390.Contig2_All	1795	9.56719	3.93183	-1.2829	Down	5.35e-07	gi|357516357|ref|XP_003628467.1|/e-117/Pre-mRNA-splicing factor SF2 [Medicago truncatula]
CL7321.Contig2_All	1467	140.944	58.0141	-1.28064	Down	7.52e-82	gi|297740679|emb|CBI30861.3|/e-128/unnamed protein product [Vitis vinifera]
Unigene49953_All	469	30.7578	12.6877	-1.27752	Down	6.79e-06	-
CL6863.Contig2_All	1189	123.866	51.2105	-1.27427	Down	8.06e-58	gi|62526573|gb|AAX84672.1|/2e-75/aldo/keto reductase AKR [Manihot esculenta]
CL5492.Contig1_All	2250	4.45737	1.84513	-1.27247	Down	0.00034632	gi|255549605|ref|XP_002515854.1|/0.0/molybdopterin biosynthesis protein, putative [Ricinus communis]
Unigene38354_All	485	24.0778	9.98653	-1.26964	Down	8.51e-05	-
CL2006.Contig1_All	1288	16.3198	6.76882	-1.26964	Down	2.3e-08	gi|225448946|ref|XP_002272748.1|/2e-55/PREDICTED: hypothetical protein [Vitis vinifera]
Unigene34910_All	673	13.8814	5.75747	-1.26964	Down	0.000646749	-
CL11741.Contig1_All	1418	12.6921	5.26994	-1.26807	Down	3.42e-07	gi|225427999|ref|XP_002278045.1|/e-178/PREDICTED: hypothetical protein isoform 1 [Vitis vinifera]
CL5486.Contig1_All	3305	5.94434	2.47041	-1.26676	Down	8.22e-08	gi|225465743|ref|XP_002264820.1|/0.0/PREDICTED: hypothetical protein [Vitis vinifera]
CL2115.Contig4_All	11001	1.36123	0.566068	-1.26587	Down	5.03e-06	gi|357471543|ref|XP_003606056.1|/0.0/30S ribosomal protein S11 [Medicago truncatula]
CL3626.Contig3_All	1543	21.9923	9.14793	-1.26548	Down	2.8e-13	gi|224108259|ref|XP_002314778.1|/e-132/predicted protein [Populus trichocarpa]
CL11908.Contig3_All	505	37.5428	15.6197	-1.26517	Down	1.55e-07	gi|255574746|ref|XP_002528281.1|/5e-83/rnase l inhibitor, putative [Ricinus communis]
Unigene39906_All	686	18.4248	7.66563	-1.26517	Down	3.92e-05	-
CL6422.Contig2_All	663	15.5413	6.47048	-1.26416	Down	0.000298996	gi|147802503|emb|CAN73118.1|/3e-13/hypothetical protein VITISV_002486 [Vitis vinifera]
CL7666.Contig1_All	1412	10.8001	4.50829	-1.26039	Down	4.33e-06	gi|242064816|ref|XP_002453697.1|/2e-08/hypothetical protein SORBIDRAFT_04g010730 [Sorghum bicolor]
CL4142.Contig2_All	1671	6.7418	2.81573	-1.25963	Down	0.000137094	gi|225457983|ref|XP_002279991.1|/2e-98/PREDICTED: hypothetical protein [Vitis vinifera]
CL1533.Contig2_All	1915	19.0115	7.949	-1.25803	Down	4.21e-14	-
Unigene49928_All	1674	8.6994	3.63736	-1.25803	Down	8.14e-06	gi|2388584|gb|AAB71465.1|/9e-07/EST gb|ATTS1136 comes from this gene [Arabidopsis thaliana]
CL2642.Contig2_All	1841	8.80576	3.68325	-1.25747	Down	1.97e-06	gi|224142439|ref|XP_002324565.1|/e-158/predicted protein [Populus trichocarpa]
CL1926.Contig3_All	551	54.6049	22.8548	-1.25653	Down	1.13e-11	-
CL7122.Contig2_All	2354	233.566	97.763	-1.25647	Down	1.2e-211	gi|225445124|ref|XP_002283858.1|/0.0/PREDICTED: hypothetical protein [Vitis vinifera]
CL2696.Contig1_All	547	50.7344	21.2511	-1.25543	Down	8.97e-11	-
CL3206.Contig3_All	310	50.9653	21.4273	-1.25006	Down	3.21e-06	-
Unigene47087_All	466	19.7528	8.31497	-1.24827	Down	0.000897387	-
Unigene8782_All	1076	33.5801	14.1471	-1.2471	Down	8.19e-14	gi|356564099|ref|XP_003550294.1|/5e-68/PREDICTED: uncharacterized protein LOC100789985 [Glycine max]
CL8114.Contig1_All	1042	31.7752	13.4135	-1.24421	Down	1.24e-12	-
CL58.Contig3_All	1865	138.416	58.6188	-1.23958	Down	3.81e-97	gi|356531058|ref|XP_003534095.1|/0.0/PREDICTED: eukaryotic peptide chain release factor subunit 1-3-like [Glycine max]
CL54.Contig3_All	416	112.286	47.5698	-1.23906	Down	1.28e-17	gi|357507521|ref|XP_003624049.1|/1e-73/Mitogen-activated protein kinase [Medicago truncatula]
Unigene11295_All	558	76.5711	32.4882	-1.23688	Down	4.35e-16	-
Unigene13646_All	782	14.5818	6.19369	-1.23529	Down	0.000163092	gi|225437920|ref|XP_002268191.1|/5e-77/PREDICTED: hypothetical protein [Vitis vinifera]
CL2580.Contig3_All	959	267.463	113.709	-1.23399	Down	7.52e-96	gi|225449280|ref|XP_002280935.1|/1e-73/PREDICTED: hypothetical protein [Vitis vinifera]
Unigene32974_All	290	42.6367	18.1332	-1.23346	Down	7.51e-05	-
Unigene16964_All	630	39.2528	16.694	-1.23346	Down	2.24e-09	gi|302142767|emb|CBI19970.3|/7e-22/unnamed protein product [Vitis vinifera]
Unigene54_All	1282	81.8736	34.8661	-1.23158	Down	4.83e-39	gi|225429299|ref|XP_002269988.1|/3e-80/PREDICTED: hypothetical protein [Vitis vinifera]
CL800.Contig1_All	996	20.5525	8.75326	-1.23143	Down	8.65e-08	gi|225443672|ref|XP_002263413.1|/e-114/PREDICTED: hypothetical protein [Vitis vinifera]
Unigene3455_All	1729	15.0178	6.403	-1.22985	Down	8.69e-10	gi|225440618|ref|XP_002273960.1|/1e-44/PREDICTED: hypothetical protein [Vitis vinifera]
CL9913.Contig1_All	527	23.9837	10.241	-1.2277	Down	6.44e-05	gi|296082097|emb|CBI21102.3|/8e-14/unnamed protein product [Vitis vinifera]
Unigene8806_All	3324	60.6742	25.9367	-1.22608	Down	1.49e-74	gi|147778109|emb|CAN69730.1|/0.0/hypothetical protein VITISV_011925 [Vitis vinifera]
Unigene38413_All	399	25.1356	10.7517	-1.22516	Down	0.0005681	-
CL26.Contig1_All	1642	63.6723	27.3061	-1.22144	Down	2.17e-38	gi|306008593|gb|ADM73511.1|/9e-31/dehydration responsive element-binding protein 2 [Setaria italica]
Unigene13889_All	838	14.591	6.27521	-1.21734	Down	0.00010359	gi|225425834|ref|XP_002265470.1|/e-103/PREDICTED: hypothetical protein [Vitis vinifera]
CL6465.Contig2_All	589	28.9231	12.4523	-1.21581	Down	2.06e-06	-
CL8147.Contig1_All	483	63.1458	27.2186	-1.2141	Down	3.17e-11	-
CL8231.Contig1_All	1145	28.3169	12.2069	-1.21397	Down	6.46e-12	gi|225433030|ref|XP_002284656.1|/e-121/PREDICTED: hypothetical protein [Vitis vinifera]
Unigene44776_All	216	45.7949	19.8608	-1.20527	Down	0.000781873	-
CL5610.Contig1_All	274	232.652	101.011	-1.20366	Down	6.54e-23	gi|224082422|ref|XP_002306688.1|/7e-21/predicted protein [Populus trichocarpa]
CL2153.Contig1_All	2048	7.78156	3.37854	-1.20366	Down	6.22e-06	gi|255578890|ref|XP_002530298.1|/e-164/transcription factor, putative [Ricinus communis]
CL6089.Contig1_All	1714	7.0536	3.06804	-1.20104	Down	0.000141688	gi|225426008|ref|XP_002273161.1|/0.0/PREDICTED: hypothetical protein [Vitis vinifera]
CL4238.Contig1_All	1996	26.7749	11.6476	-1.20085	Down	3.61e-19	gi|225437318|ref|XP_002267274.1|/0.0/PREDICTED: hypothetical protein [Vitis vinifera]
CL11761.Contig1_All	1126	14.3973	6.26787	-1.19975	Down	5.32e-06	gi|225457666|ref|XP_002273442.1|/7e-84/PREDICTED: hypothetical protein [Vitis vinifera]
Unigene49346_All	962	15.8521	6.90486	-1.19899	Down	1.17e-05	-
CL2781.Contig2_All	1378	36.2903	15.8671	-1.19355	Down	8.85e-18	-
CL3711.Contig2_All	1024	23.4788	10.2707	-1.19282	Down	1.15e-08	gi|147857592|emb|CAN83089.1|/3e-71/hypothetical protein VITISV_042874 [Vitis vinifera]
Unigene8119_All	2074	70.0172	30.6929	-1.18981	Down	3.66e-51	gi|255560637|ref|XP_002521332.1|/0.0/DNA binding protein, putative [Ricinus communis]
Unigene7027_All	3450	48.3435	21.219	-1.18797	Down	1.23e-58	gi|225444519|ref|XP_002268884.1|/0.0/PREDICTED: hypothetical protein [Vitis vinifera]
Unigene15476_All	865	76.872	33.7563	-1.1873	Down	2.21e-23	gi|225434369|ref|XP_002269235.1|/2e-87/PREDICTED: hypothetical protein isoform 1 [Vitis vinifera]
CL8322.Contig2_All	1418	12.2077	5.36754	-1.18546	Down	2.87e-06	gi|147800378|emb|CAN64264.1|/e-107/hypothetical protein VITISV_033719 [Vitis vinifera]
CL1399.Contig1_All	2376	12.3161	5.41658	-1.18509	Down	2.19e-10	gi|225455213|ref|XP_002270811.1|/e-162/PREDICTED: hypothetical protein [Vitis vinifera]
Unigene37379_All	238	46.1798	20.3507	-1.18218	Down	0.000421852	-
Unigene6320_All	976	38.2876	16.8727	-1.18218	Down	3.84e-13	gi|224119884|ref|XP_002331086.1|/1e-84/predicted protein [Populus trichocarpa]
Unigene13327_All	2885	177.434	78.3301	-1.17964	Down	2.69e-178	gi|225439442|ref|XP_002264659.1|/0.0/PREDICTED: hypothetical protein [Vitis vinifera]
Unigene15287_All	767	13.0757	5.77355	-1.17936	Down	0.00091572	-
Unigene13735_All	700	25.5143	11.2685	-1.17901	Down	2.09e-06	gi|296089799|emb|CBI39618.3|/4e-53/unnamed protein product [Vitis vinifera]
Unigene16925_All	539	24.9791	11.04	-1.17798	Down	6.55e-05	gi|297733904|emb|CBI15151.3|/4e-46/unnamed protein product [Vitis vinifera]
Unigene1488_All	462	157.903	69.7915	-1.17792	Down	2.53e-25	gi|255555063|ref|XP_002518569.1|/8e-50/Thioredoxin H-type, putative [Ricinus communis]
Unigene8526_All	874	21.8495	9.65844	-1.17774	Down	8.11e-07	gi|300079024|gb|ADJ67443.1|/5e-58/ethylene response factor 14 [Actinidia deliciosa]
Unigene36244_All	918	89.6443	39.6462	-1.17703	Down	1.66e-28	gi|306008593|gb|ADM73511.1|/2e-30/dehydration responsive element-binding protein 2 [Setaria italica]
Unigene11784_All	483	56.8881	25.213	-1.17396	Down	1.25e-09	gi|225461387|ref|XP_002284777.1|/1e-46/PREDICTED: hypothetical protein [Vitis vinifera]
CL9175.Contig3_All	677	15.2199	6.74549	-1.17396	Down	0.00078444	-
Unigene19361_All	259	178.229	79.0771	-1.1724	Down	5.66e-16	-
Unigene10435_All	1403	9.10676	4.04403	-1.17114	Down	0.000121465	gi|255555397|ref|XP_002518735.1|/e-150/UDP-glucosyltransferase, putative [Ricinus communis]
CL7020.Contig1_All	898	15.605	6.93465	-1.17011	Down	4.81e-05	gi|225431591|ref|XP_002282621.1|/e-138/PREDICTED: hypothetical protein [Vitis vinifera]
CL4256.Contig1_All	399	35.1209	15.6073	-1.17011	Down	4.81e-05	-
Unigene3745_All	1355	7.80711	3.47239	-1.16886	Down	0.000669984	gi|147916856|gb|ABQ52488.1|/0.0/GA 20-oxidase [Paeonia suffruticosa]
CL7343.Contig1_All	1249	81.9469	36.4521	-1.16869	Down	4.8e-35	gi|292668925|gb|ADE41117.1|/7e-70/AP2 domain class transcription factor [Malus x domestica]
CL8231.Contig2_All	1075	26.3268	11.7144	-1.16824	Down	7.77e-10	gi|225433035|ref|XP_002284663.1|/e-114/PREDICTED: hypothetical protein [Vitis vinifera]
Unigene41500_All	779	16.7542	7.46106	-1.16707	Down	0.000104574	-
Unigene10725_All	981	14.5648	6.48899	-1.16641	Down	4.11e-05	gi|225444956|ref|XP_002279746.1|/e-146/PREDICTED: hypothetical protein [Vitis vinifera]
Unigene13204_All	942	352.213	157.042	-1.1653	Down	3.13e-113	gi|225448767|ref|XP_002281756.1|/2e-99/PREDICTED: hypothetical protein [Vitis vinifera]
Unigene49915_All	520	39.366	17.5642	-1.16431	Down	3.71e-07	-
Unigene11865_All	1022	14.2493	6.36408	-1.16287	Down	3.52e-05	gi|225426975|ref|XP_002265516.1|/e-115/PREDICTED: hypothetical protein [Vitis vinifera]
Unigene36245_All	616	174.407	77.9538	-1.16177	Down	1.94e-36	gi|226492156|ref|NP_001152469.1|/2e-32/dehydration-responsive element-binding protein 2A [Zea mays]
CL8783.Contig3_All	2461	13.063	5.84804	-1.15946	Down	5.24e-11	gi|225436540|ref|XP_002274038.1|/0.0/PREDICTED: hypothetical protein [Vitis vinifera]
CL1702.Contig4_All	761	14.6231	6.54646	-1.15946	Down	0.000491701	gi|224089887|ref|XP_002308852.1|/4e-14/predicted protein [Populus trichocarpa]
CL7606.Contig1_All	2703	69.6327	31.1788	-1.1592	Down	1.23e-63	gi|224074429|ref|XP_002304369.1|/e-156/nbs-lrr resistance protein [Populus trichocarpa]
CL10698.Contig3_All	1683	6.77537	3.04233	-1.15512	Down	0.000420758	gi|15221470|ref|NP_177036.1|/6e-06/protein kinase-like protein [Arabidopsis thaliana]
Unigene50029_All	319	35.7459	16.0509	-1.15512	Down	0.00042085	gi|356554477|ref|XP_003545572.1|/1e-08/PREDICTED: LOW QUALITY PROTEIN: endoglucanase 11-like [Glycine max]
Unigene34367_All	728	19.4377	8.7441	-1.15248	Down	5.6e-05	gi|4734001|gb|AAD28679.1|/4e-14/En/Spm-like transposon protein [Arabidopsis thaliana]
CL3267.Contig3_All	231	89.2109	40.1376	-1.15227	Down	4.31e-07	gi|255635922|gb|ACU18308.1|/2e-12/unknown [Glycine max]
CL10846.Contig2_All	1125	11.4793	5.16637	-1.15181	Down	0.000141687	-
Unigene11530_All	2710	298.647	134.504	-1.15079	Down	3.18e-271	gi|297733646|emb|CBI14893.3|/0.0/unnamed protein product [Vitis vinifera]
CL2651.Contig3_All	342	49.4103	22.2549	-1.15069	Down	7.28e-06	gi|356545934|ref|XP_003541388.1|/2e-06/PREDICTED: uncharacterized protein LOC100790080 [Glycine max]
Unigene6749_All	929	312.48	140.768	-1.15044	Down	4.75e-97	gi|225440998|ref|XP_002277445.1|/e-141/PREDICTED: hypothetical protein [Vitis vinifera]
CL11422.Contig1_All	1096	21.5604	9.72229	-1.14901	Down	4.73e-08	gi|255556231|ref|XP_002519150.1|/4e-37/conserved hypothetical protein [Ricinus communis]
Unigene4736_All	2797	166.61	75.1543	-1.14855	Down	1.73e-155	gi|356508699|ref|XP_003523092.1|/0.0/PREDICTED: cell division cycle protein 48 homolog [Glycine max]
CL5620.Contig1_All	2543	5.18637	2.33997	-1.14823	Down	0.000120847	gi|225436053|ref|XP_002275928.1|/0.0/PREDICTED: hypothetical protein [Vitis vinifera]
CL10779.Contig1_All	1562	8.61953	3.89816	-1.14481	Down	0.000103976	gi|296085177|emb|CBI28672.3|/e-140/unnamed protein product [Vitis vinifera]
CL8890.Contig2_All	518	253.552	114.875	-1.14221	Down	2.42e-43	gi|302839350|ref|XP_002951232.1|/3e-14/hypothetical protein VOLCADRAFT_61191 [Volvox carteri f. nagariensis]
Unigene11544_All	2304	44.4831	20.1811	-1.14025	Down	9.7e-34	gi|225462681|ref|XP_002266878.1|/e-134/PREDICTED: hypothetical protein [Vitis vinifera]
Unigene37334_All	735	19.0656	8.66082	-1.1384	Down	7.58e-05	-
CL1208.Contig1_All	777	18.0351	8.19267	-1.1384	Down	7.58e-05	-
CL3032.Contig2_All	738	27.5514	12.5634	-1.1329	Down	7.98e-07	-
Unigene11744_All	631	21.1194	9.64966	-1.13002	Down	0.00014033	gi|255581461|ref|XP_002531538.1|/2e-64/conserved hypothetical protein [Ricinus communis]
Unigene14026_All	1541	16.4933	7.54337	-1.1286	Down	2.12e-08	gi|224065128|ref|XP_002301682.1|/e-175/predicted protein [Populus trichocarpa]
CL1449.Contig1_All	869	34.4648	15.7654	-1.12836	Down	7.57e-10	-
CL4653.Contig2_All	612	27.1627	12.4365	-1.12704	Down	1.35e-05	gi|255549032|ref|XP_002515572.1|/9e-37/syntaxin, putative [Ricinus communis]
Unigene12805_All	627	44.2611	20.3053	-1.12419	Down	4.31e-09	-
Unigene34503_All	724	19.1656	8.79241	-1.12419	Down	0.000102745	-
CL8044.Contig2_All	819	81.6928	37.5109	-1.1229	Down	1.53e-21	gi|225436699|ref|XP_002263386.1|/8e-97/PREDICTED: hypothetical protein [Vitis vinifera]
Unigene8561_All	860	157.993	72.5716	-1.12238	Down	1.36e-43	gi|225466283|ref|XP_002270255.1|/1e-39/PREDICTED: hypothetical protein [Vitis vinifera]
Unigene6448_All	2431	64.9342	29.8857	-1.11953	Down	1.88e-50	gi|224114581|ref|XP_002316801.1|/0.0/predicted protein [Populus trichocarpa]
CL270.Contig1_All	918	47.1418	21.7074	-1.11882	Down	6.36e-14	-
CL9020.Contig3_All	2793	83.1294	38.2999	-1.11802	Down	4.34e-74	gi|225435800|ref|XP_002285750.1|/0.0/PREDICTED: hypothetical protein [Vitis vinifera]
CL2719.Contig2_All	963	135.816	62.654	-1.11617	Down	1.35e-41	gi|315139272|gb|ADT80797.1|/1e-44/dehydrin [Paeonia suffruticosa]
Unigene10140_All	948	26.2306	12.116	-1.11434	Down	4.57e-08	gi|224061431|ref|XP_002300476.1|/6e-65/predicted protein [Populus trichocarpa]
Unigene11964_All	872	96.1063	44.4355	-1.11292	Down	1.5e-26	gi|297737710|emb|CBI26911.3|/2e-59/unnamed protein product [Vitis vinifera]
Unigene6873_All	1993	20.2665	9.37379	-1.11239	Down	6.76e-13	gi|225463760|ref|XP_002267202.1|/0.0/PREDICTED: hypothetical protein [Vitis vinifera]
CL7321.Contig1_All	1435	180.754	83.6095	-1.11229	Down	4.17e-82	gi|297740679|emb|CBI30861.3|/e-129/unnamed protein product [Vitis vinifera]
Unigene4759_All	1712	177.188	81.9639	-1.11222	Down	4.69e-96	gi|225464015|ref|XP_002265615.1|/1e-96/PREDICTED: hypothetical protein [Vitis vinifera]
CL3686.Contig1_All	848	23.9775	11.0969	-1.11153	Down	1.25e-06	-
CL4622.Contig1_All	913	59.5886	27.586	-1.1111	Down	2.93e-17	gi|225435024|ref|XP_002284215.1|/2e-74/PREDICTED: hypothetical protein [Vitis vinifera]
CL5472.Contig6_All	284	66.2737	30.698	-1.11029	Down	3.77e-06	-
Unigene14138_All	1131	30.368	14.071	-1.10983	Down	5.75e-11	gi|296081137|emb|CBI18163.3|/e-120/unnamed protein product [Vitis vinifera]
CL3395.Contig2_All	565	106.747	49.4756	-1.1094	Down	4.6e-19	gi|224069573|ref|XP_002303002.1|/1e-72/predicted protein [Populus trichocarpa]
CL2766.Contig2_All	2482	6.25483	2.89928	-1.10928	Down	3.97e-05	gi|147857545|emb|CAN82857.1|/1e-54/hypothetical protein VITISV_008531 [Vitis vinifera]
Unigene10152_All	990	21.0934	9.78479	-1.10818	Down	9.09e-07	gi|297741782|emb|CBI33069.3|/1e-74/unnamed protein product [Vitis vinifera]
Unigene37118_All	288	115.918	53.8163	-1.10699	Down	1.28e-10	-
Unigene8252_All	1760	160.49	74.5391	-1.10642	Down	1.15e-88	gi|225468356|ref|XP_002273866.1|/e-180/PREDICTED: hypothetical protein isoform 1 [Vitis vinifera]
CL6859.Contig1_All	2629	33.706	15.6861	-1.10352	Down	1.09e-27	gi|225429890|ref|XP_002281051.1|/5e-59/PREDICTED: hypothetical protein [Vitis vinifera]
CL2679.Contig1_All	1432	678.577	316.198	-1.10169	Down	1.13e-303	gi|225452472|ref|XP_002278444.1|/0.0/PREDICTED: hypothetical protein [Vitis vinifera]
CL8770.Contig1_All	1469	28.8985	13.4711	-1.10113	Down	2.54e-13	gi|224080085|ref|XP_002306011.1|/7e-45/predicted protein [Populus trichocarpa]
CL5226.Contig1_All	1573	10.5681	4.92661	-1.10104	Down	2.11e-05	gi|225449400|ref|XP_002282703.1|/e-148/PREDICTED: hypothetical protein isoform 1 [Vitis vinifera]
Unigene34430_All	1096	13.5379	6.31318	-1.10057	Down	7.34e-05	gi|147802618|emb|CAN77525.1|/3e-17/hypothetical protein VITISV_041421 [Vitis vinifera]
CL10563.Contig2_All	1096	11.9084	5.5556	-1.09996	Down	0.000255378	gi|224089491|ref|XP_002308731.1|/2e-50/predicted protein [Populus trichocarpa]
Unigene19875_All	504	25.8959	12.0812	-1.09996	Down	0.000255319	gi|296083612|emb|CBI23601.3|/3e-63/unnamed protein product [Vitis vinifera]
CL3602.Contig3_All	2114	45.1667	21.0785	-1.09949	Down	1.19e-29	-
CL5840.Contig2_All	3086	78.3975	36.5917	-1.09929	Down	4.05e-75	gi|225452757|ref|XP_002283051.1|/0.0/PREDICTED: hypothetical protein [Vitis vinifera]
Unigene14117_All	2372	14.2482	6.65087	-1.09916	Down	1.25e-10	gi|225437318|ref|XP_002267274.1|/2e-51/PREDICTED: hypothetical protein [Vitis vinifera]
CL6578.Contig1_All	483	23.3241	10.8874	-1.09916	Down	0.000883465	-
CL131.Contig4_All	2482	10.6277	4.96223	-1.09877	Down	2.37e-08	gi|225435437|ref|XP_002285426.1|/2e-68/PREDICTED: hypothetical protein [Vitis vinifera]
Unigene15447_All	811	25.5797	11.9444	-1.09866	Down	1.23e-06	gi|225427688|ref|XP_002274081.1|/3e-34/PREDICTED: hypothetical protein [Vitis vinifera]
Unigene13787_All	2123	19.8021	9.25608	-1.09718	Down	4.03e-13	gi|225426848|ref|XP_002276814.1|/4e-30/PREDICTED: hypothetical protein [Vitis vinifera]
Unigene15335_All	992	15.5112	7.25404	-1.09645	Down	5.35e-05	-
Unigene10579_All	1327	8.69655	4.06708	-1.09645	Down	0.000753687	gi|225425648|ref|XP_002272557.1|/e-105/PREDICTED: hypothetical protein [Vitis vinifera]
Unigene8640_All	1255	35.5777	16.6503	-1.09543	Down	6.91e-14	gi|225468588|ref|XP_002263921.1|/6e-98/PREDICTED: hypothetical protein [Vitis vinifera]
Unigene33672_All	850	22.9513	10.7452	-1.09489	Down	3.15e-06	-
Unigene1119_All	1432	256.829	120.314	-1.09401	Down	2.18e-113	gi|225449050|ref|XP_002274358.1|/e-153/PREDICTED: hypothetical protein [Vitis vinifera]
CL12760.Contig2_All	1618	7.30228	3.42113	-1.09387	Down	0.000642778	gi|225435173|ref|XP_002284749.1|/e-113/PREDICTED: hypothetical protein [Vitis vinifera]
CL2119.Contig1_All	1325	17.8341	8.35531	-1.09387	Down	1.83e-07	gi|225447302|ref|XP_002273837.1|/0.0/PREDICTED: hypothetical protein [Vitis vinifera]
Unigene10_All	2409	12.2614	5.74449	-1.09387	Down	2.96e-09	gi|225424576|ref|XP_002282117.1|/0.0/PREDICTED: hypothetical protein [Vitis vinifera]
Unigene13856_All	798	35.1209	16.4744	-1.09211	Down	9.02e-09	gi|147784328|emb|CAN60005.1|/5e-06/hypothetical protein VITISV_032110 [Vitis vinifera]
Unigene15187_All	676	27.0299	12.6921	-1.09062	Down	8.02e-06	gi|225428033|ref|XP_002278879.1|/4e-62/PREDICTED: hypothetical protein [Vitis vinifera]
CL9166.Contig1_All	374	87.4267	41.0714	-1.08994	Down	3.7e-10	-
CL10369.Contig2_All	2169	42.0579	19.7784	-1.08845	Down	7.11e-28	gi|147856913|emb|CAN80762.1|/0.0/hypothetical protein VITISV_014605 [Vitis vinifera]
CL169.Contig3_All	519	60.0893	28.2636	-1.08816	Down	1.12e-09	-
CL2808.Contig2_All	839	24.8897	11.7108	-1.08772	Down	1.41e-06	-
Unigene1142_All	1238	23.7483	11.1781	-1.08715	Down	4e-09	gi|225453632|ref|XP_002267819.1|/4e-87/PREDICTED: hypothetical protein, partial [Vitis vinifera]
Unigene4786_All	1666	31.5837	14.8685	-1.08692	Down	4.01e-16	gi|297742337|emb|CBI34486.3|/1e-68/unnamed protein product [Vitis vinifera]
CL2451.Contig3_All	1733	250.194	117.783	-1.08692	Down	2.57e-132	gi|356526595|ref|XP_003531902.1|/e-157/PREDICTED: LOW QUALITY PROTEIN: S-adenosylmethionine decarboxylase proenzyme-like [Glycine max]
Unigene16329_All	1774	33.4556	15.7575	-1.08621	Down	3.86e-18	gi|225458442|ref|XP_002281995.1|/0.0/PREDICTED: hypothetical protein [Vitis vinifera]
Unigene13123_All	1281	30.244	14.2598	-1.08469	Down	6.75e-12	gi|357436153|ref|XP_003588352.1|/5e-66/NADH dehydrogenase subunit [Medicago truncatula]
CL11897.Contig1_All	968	13.3411	6.29022	-1.08469	Down	0.000341898	gi|224093276|ref|XP_002309862.1|/e-112/predicted protein [Populus trichocarpa]
Unigene34757_All	731	26.4997	12.4944	-1.08469	Down	4.24e-06	-
CL2022.Contig1_All	1772	95.363	44.9829	-1.08405	Down	2.85e-51	gi|225442450|ref|XP_002277939.1|/e-112/PREDICTED: hypothetical protein [Vitis vinifera]
CL26.Contig3_All	356	61.746	29.1541	-1.08265	Down	7.4e-07	-
CL3602.Contig1_All	2163	11.4964	5.43815	-1.07999	Down	1.1e-07	-
CL12432.Contig1_All	1236	23.8978	11.3081	-1.07952	Down	4.57e-09	-
CL2006.Contig2_All	3827	56.9714	26.9755	-1.07859	Down	1.25e-65	gi|255586801|ref|XP_002534015.1|/0.0/suppressor of ty, putative [Ricinus communis]
Unigene8518_All	697	168.528	79.8145	-1.07827	Down	2.51e-35	gi|225468755|ref|XP_002274634.1|/3e-55/PREDICTED: hypothetical protein [Vitis vinifera]
CL223.Contig2_All	1455	30.1208	14.2665	-1.07813	Down	2.71e-13	gi|225450161|ref|XP_002263009.1|/6e-76/PREDICTED: hypothetical protein [Vitis vinifera]
Unigene34216_All	1787	112.629	53.356	-1.07786	Down	1.62e-60	gi|15241168|ref|NP_197478.1|/0.0/tubulin alpha-3/alpha-5 chain [Arabidopsis thaliana]
Unigene2009_All	2684	19.0414	9.02286	-1.07748	Down	1.89e-15	gi|225447241|ref|XP_002272784.1|/0.0/PREDICTED: hypothetical protein [Vitis vinifera]
Unigene496_All	451	41.4287	19.6378	-1.077	Down	7.81e-06	-
CL3584.Contig3_All	323	189.702	89.9716	-1.07619	Down	1.92e-18	-
CL3048.Contig1_All	611	19.5622	9.28605	-1.07493	Down	0.000734957	-
Unigene50950_All	330	36.2196	17.1933	-1.07493	Down	0.000735109	-
Unigene2948_All	1162	146.134	69.4306	-1.07365	Down	1.02e-50	gi|224055948|ref|XP_002298705.1|/e-122/predicted protein [Populus trichocarpa]
CL10240.Contig2_All	977	42.3263	20.1133	-1.07341	Down	1.8e-12	gi|224142703|ref|XP_002324694.1|/e-126/predicted protein [Populus trichocarpa]
Unigene10529_All	976	12.5279	5.95509	-1.07295	Down	0.000626099	gi|217073138|gb|ACJ84928.1|/9e-59/unknown [Medicago truncatula]
CL3750.Contig5_All	201	60.8321	28.9162	-1.07295	Down	0.000625968	gi|225446938|ref|XP_002263485.1|/1e-22/PREDICTED: hypothetical protein [Vitis vinifera]
Unigene12312_All	2954	26.5096	12.6017	-1.07289	Down	2.12e-23	gi|225432989|ref|XP_002284507.1|/0.0/PREDICTED: hypothetical protein [Vitis vinifera]
CL8081.Contig2_All	1210	12.2624	5.83275	-1.072	Down	0.000112204	gi|225441777|ref|XP_002283602.1|/1e-94/PREDICTED: hypothetical protein [Vitis vinifera]
Unigene17231_All	883	42.1645	20.0603	-1.07169	Down	3.16e-11	gi|297743325|emb|CBI36192.3|/8e-72/unnamed protein product [Vitis vinifera]
Unigene6233_All	1270	9.84411	4.68547	-1.07107	Down	0.000534217	gi|255543204|ref|XP_002512665.1|/e-120/conserved hypothetical protein [Ricinus communis]
CL301.Contig2_All	1595	1134.57	540.525	-1.06971	Down	0	gi|224142804|ref|XP_002324737.1|/0.0/predicted protein [Populus trichocarpa]
CL11422.Contig2_All	850	33.134	15.7922	-1.0691	Down	1.59e-08	gi|225428657|ref|XP_002284884.1|/1e-72/PREDICTED: hypothetical protein [Vitis vinifera]
Unigene14005_All	755	37.6671	17.9625	-1.06831	Down	1.35e-08	gi|255553403|ref|XP_002517743.1|/e-105/conserved hypothetical protein [Ricinus communis]
CL4097.Contig3_All	2027	169.376	80.9009	-1.066	Down	1.81e-101	gi|225453724|ref|XP_002272112.1|/0.0/PREDICTED: hypothetical protein isoform 1 [Vitis vinifera]
CL586.Contig1_All	1112	11.9841	5.72455	-1.06589	Down	0.000332737	gi|118481089|gb|ABK92498.1|/e-105/unknown [Populus trichocarpa]
Unigene4702_All	2154	167.808	80.2426	-1.06437	Down	1.45e-106	gi|296090475|emb|CBI40671.3|/0.0/unnamed protein product [Vitis vinifera]
Unigene1413_All	726	53.3643	25.5421	-1.063	Down	1.61e-11	gi|225431760|ref|XP_002270507.1|/2e-34/PREDICTED: hypothetical protein [Vitis vinifera]
CL11436.Contig2_All	1443	11.6153	5.56225	-1.06229	Down	3.69e-05	gi|296087354|emb|CBI33728.3|/e-178/unnamed protein product [Vitis vinifera]
CL7308.Contig1_All	866	65.0436	31.1606	-1.06169	Down	1.32e-16	gi|225431858|ref|XP_002271428.1|/7e-51/PREDICTED: hypothetical protein [Vitis vinifera]
Unigene49926_All	807	35.0697	16.8051	-1.06133	Down	1.82e-08	-
CL1399.Contig3_All	1725	9.87578	4.73316	-1.06109	Down	3.15e-05	gi|225455213|ref|XP_002270811.1|/5e-78/PREDICTED: hypothetical protein [Vitis vinifera]
Unigene3607_All	1030	16.5395	7.9269	-1.06109	Down	3.15e-05	-
CL2580.Contig5_All	759	180.284	86.4222	-1.0608	Down	4.53e-40	gi|225449280|ref|XP_002280935.1|/1e-75/PREDICTED: hypothetical protein [Vitis vinifera]
Unigene2834_All	1601	282.149	135.273	-1.06058	Down	1.88e-132	gi|147865633|emb|CAN83255.1|/e-159/hypothetical protein VITISV_036981 [Vitis vinifera]
CL933.Contig1_All	766	265.623	127.365	-1.06041	Down	1.43e-59	gi|300123125|emb|CBK24132.2|/4e-25/unnamed protein product [Blastocystis hominis]
Unigene5237_All	2541	16.0039	7.67897	-1.05944	Down	5.12e-12	gi|225433583|ref|XP_002271398.1|/0.0/PREDICTED: hypothetical protein [Vitis vinifera]
Unigene35545_All	715	33.0492	15.8707	-1.05825	Down	4.31e-07	gi|302143228|emb|CBI20523.3|/6e-12/unnamed protein product [Vitis vinifera]
Unigene6916_All	1449	18.6783	8.97735	-1.057	Down	4.62e-08	gi|224130844|ref|XP_002328390.1|/3e-23/predicted protein [Populus trichocarpa]
CL440.Contig1_All	1434	23.2807	11.1943	-1.05637	Down	7.23e-10	gi|147773967|emb|CAN67356.1|/3e-17/hypothetical protein VITISV_035313 [Vitis vinifera]
Unigene421_All	2140	15.7286	7.5659	-1.05581	Down	6.15e-10	gi|225430484|ref|XP_002285523.1|/0.0/PREDICTED: hypothetical protein isoform 2 [Vitis vinifera]
Unigene13422_All	2122	73.0302	35.1505	-1.05495	Down	5.72e-45	gi|225437038|ref|XP_002273032.1|/e-158/PREDICTED: hypothetical protein [Vitis vinifera]
Unigene15134_All	1822	65.4501	31.5201	-1.05412	Down	1.44e-34	gi|225431601|ref|XP_002276933.1|/e-158/PREDICTED: hypothetical protein [Vitis vinifera]
Unigene3301_All	764	16.5437	7.96981	-1.05367	Down	0.000606618	-
Unigene4353_All	408	54.2131	26.1167	-1.05367	Down	1.29e-06	-
Unigene16528_All	432	154.24	74.3178	-1.0534	Down	2.33e-19	gi|356530697|ref|XP_003533917.1|/2e-14/PREDICTED: MKI67 FHA domain-interacting nucleolar phosphoprotein-like [Glycine max]
Unigene1224_All	1941	59.314	28.5896	-1.05288	Down	2.57e-33	gi|225430344|ref|XP_002285269.1|/0.0/PREDICTED: hypothetical protein isoform 2 [Vitis vinifera]
Unigene444_All	347	856.774	413.161	-1.05221	Down	5.3e-86	gi|90288037|gb|ABD92879.1|/3e-38/chloroplast chlorophyll a/b binding protein [Pachysandra terminalis]
CL9133.Contig3_All	418	108.462	52.3081	-1.05208	Down	3.24e-13	-
CL4376.Contig2_All	2268	14.4169	6.95585	-1.05146	Down	1.34e-09	gi|147806058|emb|CAN72217.1|/0.0/hypothetical protein VITISV_039086 [Vitis vinifera]
CL120.Contig4_All	1677	10.0765	4.86864	-1.04941	Down	4.18e-05	gi|225443600|ref|XP_002273559.1|/e-103/PREDICTED: hypothetical protein [Vitis vinifera]
Unigene11518_All	1218	295.411	142.816	-1.04857	Down	1.61e-103	gi|118481295|gb|ABK92591.1|/e-160/unknown [Populus trichocarpa]
CL54.Contig1_All	1769	27.1818	13.1423	-1.04843	Down	6.35e-14	gi|350528643|gb|AEQ28763.1|/0.0/mitogen-activated protein kinase 1 [Prunus salicina]
Unigene389_All	2671	21.7059	10.5175	-1.0453	Down	1.16e-16	gi|297742558|emb|CBI34707.3|/0.0/unnamed protein product [Vitis vinifera]
Unigene6393_All	3386	797.449	386.587	-1.0446	Down	0	gi|296082990|emb|CBI22291.3|/0.0/unnamed protein product [Vitis vinifera]
Unigene1346_All	1631	46.6653	22.654	-1.04258	Down	1.01e-21	gi|225445053|ref|XP_002283391.1|/0.0/PREDICTED: hypothetical protein [Vitis vinifera]
CL9261.Contig1_All	876	26.3478	12.7959	-1.042	Down	9.02e-07	gi|356507696|ref|XP_003522600.1|/7e-72/PREDICTED: cellulose synthase-like protein G1-like [Glycine max]
Unigene13442_All	849	45.3095	22.0047	-1.042	Down	4.39e-11	gi|18418331|ref|NP_567943.1|/2e-35/RING/U-box domain-containing protein [Arabidopsis thaliana]
Unigene4808_All	1810	56.1684	27.2947	-1.04114	Down	6.91e-29	gi|225445774|ref|XP_002274694.1|/0.0/PREDICTED: hypothetical protein [Vitis vinifera]
Unigene11863_All	932	16.8046	8.16649	-1.04107	Down	0.000105341	gi|225436845|ref|XP_002270749.1|/4e-95/PREDICTED: hypothetical protein [Vitis vinifera]
Unigene8199_All	1760	41.0593	19.9714	-1.03977	Down	1.53e-20	gi|224117840|ref|XP_002317681.1|/0.0/predicted protein [Populus trichocarpa]
Unigene3834_All	2272	74.6183	36.3017	-1.03949	Down	5.08e-48	gi|225447570|ref|XP_002270767.1|/0.0/PREDICTED: hypothetical protein [Vitis vinifera]
CL10248.Contig2_All	544	37.1242	18.0613	-1.03946	Down	6.05e-06	-
Unigene39130_All	214	57.1367	27.8063	-1.03901	Down	0.0009457	gi|356552837|ref|XP_003544769.1|/4e-09/PREDICTED: oxysterol-binding protein-related protein 1C-like isoform 2 [Glycine max]
Unigene6502_All	1900	127.334	61.9818	-1.0387	Down	1.74e-68	gi|225435020|ref|XP_002284171.1|/e-174/PREDICTED: hypothetical protein [Vitis vinifera]
Unigene4595_All	1408	1166.99	568.577	-1.03737	Down	0	gi|255536899|ref|XP_002509516.1|/e-140/B2 protein, putative [Ricinus communis]
Unigene15747_All	664	25.6562	12.5047	-1.03684	Down	4.74e-05	gi|225444597|ref|XP_002274191.1|/e-101/PREDICTED: hypothetical protein [Vitis vinifera]
Unigene10453_All	1344	12.8798	6.28086	-1.03608	Down	4.03e-05	gi|147862894|emb|CAN83208.1|/0.0/hypothetical protein VITISV_009141 [Vitis vinifera]
Unigene5112_All	741	17.9842	8.77745	-1.03486	Down	0.000499326	gi|255578609|ref|XP_002530166.1|/2e-47/conserved hypothetical protein [Ricinus communis]
CL7057.Contig2_All	990	18.0404	8.80631	-1.03462	Down	2.94e-05	-
CL2220.Contig1_All	2459	40.5618	19.8095	-1.03393	Down	5.02e-28	gi|296081372|emb|CBI16805.3|/e-134/unnamed protein product [Vitis vinifera]
Unigene2914_All	1276	147.398	72.1206	-1.03123	Down	1.35e-52	gi|225439285|ref|XP_002266362.1|/2e-77/PREDICTED: hypothetical protein [Vitis vinifera]
CL2625.Contig3_All	1613	49.4006	24.1938	-1.02989	Down	2.78e-22	gi|167018103|gb|ABZ05022.1|/0.0/delta-12 fatty acid desaturase [Davidia involucrata]
Unigene10694_All	1573	43.0583	21.114	-1.02809	Down	6.44e-19	gi|147776522|emb|CAN74013.1|/e-113/hypothetical protein VITISV_003550 [Vitis vinifera]
CL7193.Contig2_All	2607	46.0057	22.5599	-1.02806	Down	2.24e-33	gi|225452412|ref|XP_002273908.1|/0.0/PREDICTED: hypothetical protein [Vitis vinifera]
CL3185.Contig5_All	595	26.5534	13.0245	-1.02767	Down	0.000118441	gi|255582121|ref|XP_002531855.1|/5e-16/conserved hypothetical protein [Ricinus communis]
Unigene6335_All	1060	14.905	7.3109	-1.02767	Down	0.000118412	gi|255553113|ref|XP_002517599.1|/e-131/ubiquitin-protein ligase, putative [Ricinus communis]
CL11483.Contig2_All	2345	44.9943	22.0708	-1.0276	Down	2.41e-29	gi|225450161|ref|XP_002263009.1|/0.0/PREDICTED: hypothetical protein [Vitis vinifera]
Unigene6736_All	962	33.1323	16.2552	-1.02734	Down	5.03e-09	gi|296083262|emb|CBI22898.3|/5e-86/unnamed protein product [Vitis vinifera]
CL7343.Contig2_All	559	57.5099	28.2216	-1.02701	Down	4.26e-09	gi|224131080|ref|XP_002320996.1|/4e-11/AP2/ERF domain-containing transcription factor [Populus trichocarpa]
Unigene3396_All	727	96.5662	47.3973	-1.02671	Down	1.48e-19	gi|296081356|emb|CBI16789.3|/3e-40/unnamed protein product [Vitis vinifera]
Unigene87_All	1102	15.0849	7.40899	-1.02576	Down	7.36e-05	gi|296087222|emb|CBI33596.3|/e-160/unnamed protein product [Vitis vinifera]
Unigene14966_All	1044	31.8459	15.6412	-1.02576	Down	2.22e-09	gi|225468353|ref|XP_002273429.1|/8e-93/PREDICTED: hypothetical protein [Vitis vinifera]
Unigene11494_All	1445	23.3887	11.4922	-1.02516	Down	1.6e-09	gi|255545018|ref|XP_002513570.1|/e-100/protein phosphatase 2c, putative [Ricinus communis]
Unigene1557_All	1121	15.3194	7.53031	-1.02458	Down	5.35e-05	gi|255590580|ref|XP_002535305.1|/4e-79/conserved hypothetical protein [Ricinus communis]
CL4373.Contig3_All	1328	30.9323	15.214	-1.02371	Down	1.73e-11	-
CL5404.Contig2_All	1119	16.0835	7.91477	-1.02296	Down	3.32e-05	gi|224101435|ref|XP_002312278.1|/7e-95/predicted protein [Populus trichocarpa]
CL8257.Contig1_All	824	21.8415	10.7483	-1.02296	Down	3.32e-05	-
CL10369.Contig1_All	2160	48.2755	23.7689	-1.02222	Down	9.45e-29	gi|147856913|emb|CAN80762.1|/0.0/hypothetical protein VITISV_014605 [Vitis vinifera]
CL1529.Contig3_All	4157	110.45	54.3952	-1.02184	Down	1.19e-126	gi|225440262|ref|XP_002284022.1|/0.0/PREDICTED: similar to splicing factor, putative [Vitis vinifera]
Unigene8948_All	1264	10.6517	5.25512	-1.01928	Down	0.000561898	gi|255569060|ref|XP_002525499.1|/e-163/serine-threonine protein kinase, plant-type, putative [Ricinus communis]
Unigene1973_All	1122	12.2446	6.04354	-1.01868	Down	0.000480209	gi|225430295|ref|XP_002282684.1|/e-180/PREDICTED: hypothetical protein [Vitis vinifera]
Unigene11269_All	440	62.4476	30.8221	-1.01868	Down	1.02e-07	-
Unigene10241_All	829	16.9038	8.34649	-1.01811	Down	0.000409518	gi|225460684|ref|XP_002266948.1|/5e-91/PREDICTED: hypothetical protein [Vitis vinifera]
CL11571.Contig1_All	2130	13.674	6.75682	-1.01702	Down	3.86e-08	gi|297739476|emb|CBI29658.3|/e-136/unnamed protein product [Vitis vinifera]
Unigene5869_All	237	259.698	128.459	-1.01553	Down	7.17e-17	gi|297736448|emb|CBI25319.3|/6e-27/unnamed protein product [Vitis vinifera]
CL1776.Contig3_All	867	18.0644	8.93835	-1.01507	Down	0.000156948	gi|224068066|ref|XP_002302659.1|/1e-62/predicted protein [Populus trichocarpa]
CL9190.Contig2_All	1319	30.7267	15.2129	-1.0142	Down	3.6e-11	-
Unigene3404_All	664	79.4515	39.3897	-1.01226	Down	2.04e-14	gi|225426166|ref|XP_002278860.1|/3e-77/PREDICTED: hypothetical protein [Vitis vinifera]
Unigene4953_All	483	40.3906	20.0558	-1.01	Down	1.66e-05	gi|225444597|ref|XP_002274191.1|/3e-09/PREDICTED: hypothetical protein [Vitis vinifera]
CL10200.Contig3_All	1724	18.727	9.31128	-1.00807	Down	7.27e-09	gi|296082310|emb|CBI21315.3|/0.0/unnamed protein product [Vitis vinifera]
Unigene16808_All	2444	108.716	54.0743	-1.00755	Down	1.51e-71	gi|147846507|emb|CAN83761.1|/0.0/hypothetical protein VITISV_043743 [Vitis vinifera]
Unigene15071_All	2653	155.509	77.3557	-1.00742	Down	3.84e-111	gi|225430073|ref|XP_002281782.1|/0.0/PREDICTED: hypothetical protein [Vitis vinifera]
Unigene33425_All	1988	23.0818	11.4857	-1.00692	Down	1.82e-12	-
CL9024.Contig2_All	1278	20.64	10.2868	-1.00464	Down	2.92e-07	gi|225453531|ref|XP_002278682.1|/1e-91/PREDICTED: hypothetical protein isoform 2 [Vitis vinifera]
Unigene10337_All	1481	9.74031	4.85889	-1.00334	Down	0.000391841	gi|147790757|emb|CAN65937.1|/4e-96/hypothetical protein VITISV_008966 [Vitis vinifera]
CL6124.Contig1_All	2242	13.1134	6.54273	-1.00308	Down	4.86e-08	gi|225438795|ref|XP_002283170.1|/0.0/PREDICTED: hypothetical protein isoform 2 [Vitis vinifera]
CL4830.Contig1_All	1884	7.80264	3.89299	-1.00308	Down	0.000334301	gi|224085087|ref|XP_002307485.1|/7e-75/predicted protein [Populus trichocarpa]
CL2771.Contig3_All	2572	5.92913	2.95924	-1.00259	Down	0.000243119	gi|27529824|dbj|BAC53927.1|/8e-54/hypothetical protein [Nicotiana tabacum]
Unigene1165_All	2022	7.67779	3.83262	-1.00236	Down	0.000207469	gi|297746282|emb|CBI16338.3|/e-170/unnamed protein product [Vitis vinifera]
Unigene4770_All	1598	30.6924	15.328	-1.00171	Down	3.41e-13	gi|225430344|ref|XP_002285269.1|/0.0/PREDICTED: hypothetical protein isoform 2 [Vitis vinifera]
CL1410.Contig3_All	608	27.3414	13.6564	-1.00151	Down	0.000108928	gi|4589726|dbj|BAA76883.1|/2e-13/DnaJ homolog protein [Salix gilgiana]
