# Supplementary material for: Transcriptome Comparison Reveals Key Candidate Genes Responsible for the Unusual Reblooming Trait in Tree Peonies
Source: PLoS One. 2013 Nov 14;8(11):e79996. doi: 10.1371/journal.pone.0079996 (PMC3828231; doi:10.1371/journal.pone.0079996)
Supplement: Table S7 — Differentially expressed genes between L and H1. (XLS) [file pone.0079996.s007.xls]

## Sheet: L-VS-H1.GeneDiffExpFilter
Gene ID	Gene length	L-RPKM	H1-RPKM	Log2 ratio(H1/L)	Up or down regulation (H1/L)	FDR	Blast NR
CL523.Contig1_All	214	0.001	2833.72	21.4343	Up	0	-
Unigene33946_All	209	0.001	330.644	18.3349	Up	5.12925e-146	-
Unigene41954_All	8576	0.001	289.267	18.142	Up	0	-
CL3164.Contig2_All	307	0.001	214.356	17.7096	Up	5.37472e-139	-
CL10883.Contig4_All	520	0.001	187.847	17.5192	Up	7.01125e-207	-
CL523.Contig2_All	4655	0.001	180.356	17.4605	Up	0	-
Unigene41967_All	1368	0.001	172.334	17.3948	Up	0	-
Unigene49950_All	1032	0.001	171.731	17.3898	Up	0	-
Unigene39735_All	562	0.001	169.898	17.3743	Up	3.42568e-202	-
CL10427.Contig1_All	541	0.001	167.096	17.3503	Up	2.30398e-191	-
CL6812.Contig2_All	242	0.001	161.796	17.3038	Up	2.8177e-82	-
CL7994.Contig2_All	302	0.001	124.192	16.9222	Up	8.83943e-79	-
Unigene33535_All	303	0.001	119.702	16.8691	Up	3.73985e-76	-
Unigene43403_All	313	0.001	116.316	16.8277	Up	1.92423e-76	-
CL9133.Contig3_All	418	0.001	108.462	16.7268	Up	2.0372e-95	-
CL557.Contig1_All	407	0.001	101.942	16.6374	Up	3.08538e-87	-
CL6938.Contig3_All	1074	0.001	100.288	16.6138	Up	2.89302e-228	-
Unigene36046_All	807	0.001	96.6971	16.5612	Up	4.94169e-165	gi|225441692|ref|XP_002277253.1|/2e-13/PREDICTED: hypothetical protein [Vitis vinifera]
CL6317.Contig2_All	366	0.001	96.4697	16.5578	Up	4.13726e-74	-
CL803.Contig4_All	258	0.001	91.5899	16.4829	Up	2.29342e-49	-
Unigene49336_All	210	0.001	83.7393	16.3536	Up	1.3371e-36	-
Unigene48015_All	324	0.001	82.2613	16.3279	Up	9.2647e-56	-
Unigene39759_All	369	0.001	81.9096	16.3217	Up	2.52789e-63	gi|297746292|emb|CBI16348.3|/1e-17/unnamed protein product [Vitis vinifera]
Unigene49941_All	492	0.001	78.745	16.2649	Up	2.11178e-81	-
CL9139.Contig2_All	395	0.001	78.605	16.2623	Up	4.49692e-65	-
Unigene47973_All	757	0.001	77.4945	16.2418	Up	8.72455e-124	-
Unigene49322_All	818	0.001	74.7387	16.1896	Up	4.75751e-129	-
CL3750.Contig3_All	205	0.001	74.3888	16.1828	Up	1.12053e-31	-
CL11993.Contig1_All	352	0.001	69.8633	16.0922	Up	2.12129e-51	-
Unigene43363_All	1114	0.001	68.8157	16.0705	Up	4.16826e-162	-
Unigene50126_All	641	0.001	66.2276	16.0151	Up	2.77864e-89	-
CL7367.Contig2_All	634	0.001	66.0921	16.0122	Up	4.09751e-88	gi|224087088|ref|XP_002308060.1|/1e-62/predicted protein [Populus trichocarpa]
CL6120.Contig2_All	880	0.001	65.8823	16.0076	Up	2.52936e-122	gi|147798422|emb|CAN65631.1|/3e-69/hypothetical protein VITISV_019370 [Vitis vinifera]
Unigene35573_All	1082	0.001	64.8832	15.9856	Up	2.32619e-148	-
Unigene34212_All	756	0.001	64.1493	15.9691	Up	3.87721e-102	-
Unigene50133_All	309	0.001	63.5794	15.9563	Up	5.93185e-41	-
Unigene34242_All	389	0.001	63.5714	15.9561	Up	1.08758e-51	-
CL7185.Contig7_All	350	0.001	62.8045	15.9386	Up	6.93832e-46	gi|351724269|ref|NP_001236284.1|/9e-34/uncharacterized protein LOC100526941 precursor [Glycine max]
Unigene50036_All	267	0.001	62.7751	15.9379	Up	7.36128e-35	-
CL83.Contig2_All	774	0.001	62.4799	15.9311	Up	7.60676e-102	-
Unigene36811_All	904	0.001	61.7016	15.913	Up	1.21697e-117	gi|224114233|ref|XP_002332407.1|/2e-06/predicted protein [Populus trichocarpa]
Unigene36324_All	431	0.001	60.8828	15.8937	Up	6.89728e-55	-
CL169.Contig3_All	519	0.001	60.0893	15.8748	Up	2.30906e-65	-
Unigene48009_All	715	0.001	59.7576	15.8668	Up	7.2589e-90	gi|13752462|gb|AAK38667.1|AF353615_1/2e-28/glutamate decarboxylase isozyme 3 [Nicotiana tabacum]
CL11125.Contig1_All	925	0.001	59.7067	15.8656	Up	1.79539e-116	gi|147777759|emb|CAN62524.1|/3e-06/hypothetical protein VITISV_011953 [Vitis vinifera]
Unigene41965_All	312	0.001	59.4454	15.8593	Up	1.24707e-38	gi|225435754|ref|XP_002285720.1|/6e-12/PREDICTED: hypothetical protein [Vitis vinifera]
CL4496.Contig2_All	504	0.001	59.4244	15.8588	Up	9.64672e-63	gi|225452035|ref|XP_002283832.1|/3e-29/PREDICTED: hypothetical protein [Vitis vinifera]
Unigene34133_All	581	0.001	58.8792	15.8455	Up	8.89512e-72	-
Unigene37551_All	426	0.001	57.4049	15.8089	Up	4.12938e-51	gi|302845401|ref|XP_002954239.1|/1e-07/hypothetical protein VOLCADRAFT_102187 [Volvox carteri f. nagariensis]
Unigene39130_All	214	0.001	57.1367	15.8021	Up	2.47129e-25	gi|356552837|ref|XP_003544769.1|/4e-09/PREDICTED: oxysterol-binding protein-related protein 1C-like isoform 2 [Glycine max]
CL3395.Contig3_All	229	0.001	56.9937	15.7985	Up	4.66518e-27	-
CL2731.Contig1_All	245	0.001	56.6362	15.7894	Up	8.65787e-29	-
CL1521.Contig1_All	981	0.001	55.4581	15.7591	Up	1.02185e-114	-
CL6135.Contig1_All	651	0.001	55.2916	15.7548	Up	1.43681e-75	-
CL1926.Contig3_All	551	0.001	54.6049	15.7367	Up	4.9381e-63	-
CL9329.Contig1_All	590	0.001	54.0225	15.7213	Up	8.00647e-67	-
Unigene34585_All	236	0.001	53.5568	15.7088	Up	3.4188e-26	gi|169807682|emb|CAQ16340.1|/9e-07/14-3-3-like protein [Platanus x acerifolia]
Unigene37137_All	237	0.001	53.3308	15.7027	Up	3.42355e-26	-
Unigene49899_All	247	0.001	52.8403	15.6894	Up	4.66742e-27	-
Unigene50958_All	292	0.001	52.225	15.6725	Up	1.12183e-31	-
Unigene35280_All	434	0.001	51.915	15.6639	Up	4.78612e-47	-
CL8422.Contig3_All	340	0.001	51.7213	15.6585	Up	1.33891e-36	-
Unigene41392_All	202	0.001	51.6893	15.6576	Up	1.36921e-21	-
Unigene48023_All	777	0.001	51.0994	15.641	Up	1.90136e-83	-
CL2696.Contig1_All	547	0.001	50.7344	15.6307	Up	4.39653e-58	-
Unigene37148_All	757	0.001	50.6346	15.6278	Up	1.59457e-80	-
CL9318.Contig2_All	237	0.001	50.4324	15.6221	Up	9.31645e-25	-
Unigene40714_All	399	0.001	50.2711	15.6174	Up	8.01982e-42	-
Unigene47944_All	558	0.001	49.7343	15.602	Up	4.39121e-58	-
CL2570.Contig5_All	385	0.001	49.6013	15.5981	Up	8.62224e-40	-
Unigene47968_All	367	0.001	49.4136	15.5926	Up	9.24592e-38	-
Unigene49353_All	698	0.001	49.2066	15.5866	Up	4.54437e-72	-
Unigene42279_All	268	0.001	48.6998	15.5716	Up	4.67415e-27	-
CL10792.Contig1_All	399	0.001	48.5495	15.5672	Up	2.25961e-40	-
Unigene47900_All	224	0.001	48.4527	15.5643	Up	1.88154e-22	-
Unigene35298_All	587	0.001	48.4475	15.5641	Up	1.53547e-59	-
Unigene43859_All	244	0.001	47.8595	15.5465	Up	3.50274e-24	-
Unigene43534_All	262	0.001	47.7176	15.5422	Up	6.61343e-26	-
CL10342.Contig1_All	577	0.001	47.6204	15.5393	Up	1.66213e-57	gi|21322711|emb|CAD22154.1|/2e-27/pherophorin-dz1 protein [Volvox carteri f. nagariensis]
Unigene45075_All	267	0.001	47.3386	15.5307	Up	3.42514e-26	-
CL270.Contig1_All	918	0.001	47.1418	15.5247	Up	4.9139e-91	-
CL7145.Contig2_All	531	0.001	46.3124	15.4991	Up	2.12785e-51	gi|13346186|gb|AAK19615.1|AF336282_1/3e-09/GHMYB10 [Gossypium hirsutum]
Unigene50000_All	553	0.001	46.209	15.4959	Up	1.96747e-53	-
Unigene37379_All	238	0.001	46.1798	15.495	Up	9.69478e-23	-
Unigene35731_All	1092	0.001	45.9207	15.4869	Up	1.19282e-105	gi|255551969|ref|XP_002517029.1|/3e-65/serine-threonine protein kinase, plant-type, putative [Ricinus communis]
Unigene44776_All	216	0.001	45.7949	15.4829	Up	1.91233e-20	-
CL2956.Contig2_All	779	0.001	45.6774	15.4792	Up	1.08384e-74	gi|324984023|gb|ADY68794.1|/2e-18/membrane-anchored endo-1,4-beta-glucanase [Gossypium hirsutum]
CL9463.Contig2_All	346	0.001	45.6626	15.4787	Up	7.82981e-33	-
Unigene40581_All	481	0.001	45.4141	15.4709	Up	1.35377e-45	-
Unigene49940_All	440	0.001	44.9623	15.4564	Up	3.04894e-41	-
CL12029.Contig1_All	2239	0.001	44.1178	15.4291	Up	3.21279e-209	gi|225425551|ref|XP_002262828.1|/6e-73/PREDICTED: hypothetical protein [Vitis vinifera]
Unigene38294_All	234	0.001	44.0336	15.4263	Up	2.65249e-21	-
CL7993.Contig2_All	1923	0.001	44.0089	15.4255	Up	4.39425e-179	gi|51477394|gb|AAU04767.1|/2e-57/protein disulfide isomerase (PDI)-like protein 3 [Cucumis melo]
Unigene39725_All	490	0.001	43.4585	15.4073	Up	1.96652e-44	-
CL8843.Contig2_All	440	0.001	43.0889	15.395	Up	1.67942e-39	gi|225426342|ref|XP_002270124.1|/2e-22/PREDICTED: hypothetical protein [Vitis vinifera]
Unigene47922_All	715	0.001	43.0408	15.3934	Up	1.72012e-64	-
Unigene38397_All	486	0.001	42.9681	15.391	Up	1.46465e-43	-
Unigene50027_All	423	0.001	42.5471	15.3768	Up	1.80944e-37	-
CL12497.Contig1_All	272	0.001	42.4277	15.3727	Up	6.78962e-24	-
CL2941.Contig3_All	1236	0.001	42.3492	15.37	Up	2.48073e-110	-
CL10240.Contig2_All	977	0.001	42.3263	15.3693	Up	5.98388e-87	gi|224142703|ref|XP_002324694.1|/e-126/predicted protein [Populus trichocarpa]
Unigene44560_All	427	0.001	42.1485	15.3632	Up	1.80441e-37	-
Unigene39419_All	238	0.001	42.139	15.3629	Up	9.91565e-21	gi|297737510|emb|CBI26711.3|/2e-11/unnamed protein product [Vitis vinifera]
Unigene34857_All	278	0.001	42.0061	15.3583	Up	3.5042e-24	-
CL10415.Contig1_All	566	0.001	41.9922	15.3578	Up	1.17074e-49	-
Unigene50628_All	230	0.001	41.8128	15.3517	Up	7.18765e-20	-
Unigene49995_All	304	0.001	41.577	15.3435	Up	3.41407e-26	-
Unigene50670_All	514	0.001	41.4293	15.3384	Up	1.96819e-44	-
CL11336.Contig1_All	667	0.001	41.4008	15.3374	Up	8.51219e-58	-
Unigene33431_All	619	0.001	41.0601	15.3254	Up	3.83601e-53	-
CL11129.Contig1_All	338	0.001	41.0529	15.3252	Up	8.66233e-29	gi|168812212|gb|ACA30282.1|/9e-23/putative elongation factor 1A [Cupressus sempervirens]
Unigene33659_All	480	0.001	40.3568	15.3005	Up	2.2579e-40	-
Unigene44044_All	337	0.001	39.9517	15.286	Up	6.36241e-28	-
Unigene39787_All	277	0.001	39.6779	15.276	Up	9.6645e-23	-
CL12417.Contig1_All	863	0.001	39.6394	15.2746	Up	8.88122e-72	gi|224081851|ref|XP_002306502.1|/4e-06/predicted protein [Populus trichocarpa]
CL5685.Contig1_All	208	0.001	38.9697	15.2501	Up	1.00673e-16	-
Unigene35417_All	353	0.001	38.9192	15.2482	Up	1.68274e-28	-
Unigene982_All	226	0.001	38.9054	15.2477	Up	3.746e-18	gi|47026845|gb|AAT08648.1|/2e-10/ADP-ribosylation factor [Hyacinthus orientalis]
Unigene5036_All	779	0.001	38.7993	15.2437	Up	2.52448e-63	-
Unigene10807_All	287	0.001	38.7741	15.2428	Up	4.99619e-23	-
CL5848.Contig1_All	721	0.001	38.3001	15.2251	Up	8.52236e-58	-
Unigene36703_All	646	0.001	38.0679	15.2163	Up	2.12566e-51	-
Unigene41021_All	347	0.001	38.0085	15.214	Up	2.40215e-27	-
Unigene51125_All	246	0.001	37.9763	15.2128	Up	2.68442e-19	-
CL1454.Contig1_All	505	0.001	37.8148	15.2067	Up	8.60304e-40	gi|225430537|ref|XP_002285578.1|/1e-49/PREDICTED: hypothetical protein [Vitis vinifera]
Unigene48968_All	249	0.001	37.5187	15.1953	Up	2.67748e-19	-
Unigene39776_All	1883	0.001	37.4288	15.1919	Up	6.05923e-149	-
Unigene49313_All	613	0.001	37.4278	15.1918	Up	6.43891e-48	gi|225452916|ref|XP_002278873.1|/3e-07/PREDICTED: hypothetical protein [Vitis vinifera]
Unigene34160_All	720	0.001	37.3992	15.1907	Up	2.43436e-56	-
Unigene46784_All	272	0.001	37.3768	15.1899	Up	5.13232e-21	-
CL10400.Contig2_All	394	0.001	37.3101	15.1873	Up	1.60483e-30	-
Unigene34792_All	943	0.001	37.2964	15.1867	Up	8.07069e-74	-
CL2650.Contig1_All	284	0.001	37.2487	15.1849	Up	7.06939e-22	-
Unigene33628_All	557	0.001	37.2444	15.1847	Up	2.8356e-43	-
CL10248.Contig2_All	544	0.001	37.1242	15.1801	Up	4.11686e-42	-
Unigene38273_All	226	0.001	37.0817	15.1784	Up	2.70068e-17	-
Unigene37078_All	215	0.001	37.0619	15.1777	Up	1.9308e-16	-
Unigene44539_All	501	0.001	37.0199	15.176	Up	1.24797e-38	-
Unigene35168_All	362	0.001	36.8131	15.1679	Up	1.23465e-27	gi|319771992|gb|ADV72368.1|/7e-09/RNA polymerase II second largest subunit [Rhododendron pseudochrysanthum]
Unigene37828_All	344	0.001	36.7424	15.1652	Up	3.41564e-26	-
Unigene50871_All	780	0.001	36.6359	15.161	Up	7.85655e-60	-
Unigene51347_All	492	0.001	36.5801	15.1588	Up	1.81071e-37	-
Unigene37387_All	248	0.001	36.5621	15.1581	Up	1.00439e-18	gi|302144114|emb|CBI23219.3|/5e-13/unnamed protein product [Vitis vinifera]
Unigene50950_All	330	0.001	36.2196	15.1445	Up	9.3045e-25	-
Unigene40272_All	395	0.001	36.1722	15.1426	Up	1.17396e-29	-
CL5447.Contig1_All	346	0.001	36.133	15.141	Up	6.58946e-26	-
Unigene35780_All	502	0.001	36.1251	15.1407	Up	9.25241e-38	-
Unigene33909_All	237	0.001	35.9403	15.1333	Up	1.38998e-17	gi|118562492|dbj|BAF37542.1|/3e-17/cell wall glycine-rich protein [Cucumis sativus]
Unigene40687_All	302	0.001	35.9384	15.1332	Up	1.87574e-22	-
Unigene50029_All	319	0.001	35.7459	15.1255	Up	1.32064e-23	gi|356554477|ref|XP_003545572.1|/1e-08/PREDICTED: LOW QUALITY PROTEIN: endoglucanase 11-like [Glycine max]
Unigene36005_All	296	0.001	35.7386	15.1252	Up	7.06144e-22	-
Unigene34615_All	247	0.001	35.5977	15.1195	Up	3.73359e-18	gi|224063357|ref|XP_002301110.1|/7e-09/oligopeptide transporter OPT family [Populus trichocarpa]
Unigene37025_All	592	0.001	35.5065	15.1158	Up	7.51634e-44	gi|297822599|ref|XP_002879182.1|/1e-08/hypothetical protein ARALYDRAFT_901825 [Arabidopsis lyrata subsp. lyrata]
Unigene50069_All	353	0.001	35.4165	15.1121	Up	6.61644e-26	gi|351726576|ref|NP_001237899.1|/2e-45/uncharacterized protein LOC100527818 precursor [Glycine max]
Unigene37267_All	454	0.001	35.4053	15.1117	Up	2.06303e-33	-
Unigene34403_All	245	0.001	35.3275	15.1085	Up	7.21859e-18	gi|242034227|ref|XP_002464508.1|/4e-24/hypothetical protein SORBIDRAFT_01g019840 [Sorghum bicolor]
Unigene35220_All	441	0.001	35.2029	15.1034	Up	2.96917e-32	-
Unigene49926_All	807	0.001	35.0697	15.0979	Up	2.9899e-59	-
Unigene39981_All	224	0.001	34.9595	15.0934	Up	3.721e-16	-
CL7225.Contig2_All	598	0.001	34.9206	15.0918	Up	1.46222e-43	-
Unigene50942_All	450	0.001	34.8042	15.087	Up	1.52511e-32	-
CL1242.Contig4_All	1683	0.001	34.7748	15.0858	Up	1.71076e-123	gi|357164402|ref|XP_003580041.1|/7e-18/PREDICTED: probable serine/threonine-protein kinase GCN2-like [Brachypodium distachyon]
Unigene47952_All	1209	0.001	34.7723	15.0857	Up	2.08775e-88	-
CL10652.Contig1_All	589	0.001	34.7544	15.0849	Up	1.07729e-42	gi|296090057|emb|CBI39876.3|/7e-25/unnamed protein product [Vitis vinifera]
Unigene44531_All	396	0.001	34.6931	15.0824	Up	1.68103e-28	-
CL4103.Contig2_All	666	0.001	34.6556	15.0808	Up	3.3142e-48	gi|297738979|emb|CBI28224.3|/5e-11/unnamed protein product [Vitis vinifera]
Unigene40661_All	333	0.001	34.6556	15.0808	Up	6.80078e-24	-
CL1253.Contig1_All	354	0.001	34.5402	15.076	Up	2.47346e-25	-
CL641.Contig3_All	382	0.001	34.526	15.0754	Up	2.39981e-27	-
Unigene36607_All	307	0.001	34.4581	15.0726	Up	7.07471e-22	-
Unigene36092_All	220	0.001	34.3462	15.0679	Up	1.37769e-15	-
Unigene43627_All	401	0.001	34.2606	15.0643	Up	1.68188e-28	-
Unigene40730_All	540	0.001	34.0918	15.0571	Up	2.44198e-38	-
Unigene39421_All	392	0.001	33.9957	15.0531	Up	1.23587e-27	-
Unigene51222_All	708	0.001	33.9581	15.0515	Up	3.06305e-50	-
Unigene44357_All	239	0.001	33.9151	15.0496	Up	1.00784e-16	-
Unigene41973_All	947	0.001	33.6571	15.0386	Up	7.99503e-67	gi|326531794|dbj|BAJ97901.1|/3e-06/predicted protein [Hordeum vulgare subsp. vulgare]
Unigene40111_All	274	0.001	33.5941	15.0359	Up	5.20007e-19	-
CL12427.Contig1_All	495	0.001	33.583	15.0354	Up	1.43473e-34	gi|302142870|emb|CBI20165.3|/8e-09/unnamed protein product [Vitis vinifera]
CL11765.Contig1_All	246	0.001	33.5085	15.0322	Up	5.2185e-17	-
Unigene5761_All	321	0.001	33.3832	15.0268	Up	3.65647e-22	-
Unigene40644_All	243	0.001	33.3568	15.0257	Up	1.0034e-16	-
Unigene36793_All	762	0.001	33.3546	15.0256	Up	3.82779e-53	-
Unigene38395_All	480	0.001	33.2013	15.019	Up	4.02014e-33	-
CL4327.Contig2_All	207	0.001	33.1847	15.0182	Up	3.67495e-14	-
Unigene44343_All	605	0.001	33.154	15.0169	Up	8.02614e-42	-
Unigene36091_All	394	0.001	33.1258	15.0157	Up	4.6764e-27	-
Unigene47976_All	378	0.001	33.0741	15.0134	Up	6.61043e-26	-
Unigene47913_All	403	0.001	33.0678	15.0131	Up	1.23405e-27	-
Unigene35545_All	715	0.001	33.0492	15.0123	Up	2.29119e-49	gi|302143228|emb|CBI20523.3|/6e-12/unnamed protein product [Vitis vinifera]
Unigene40348_All	543	0.001	32.8914	15.0054	Up	3.51435e-37	-
Unigene44581_All	305	0.001	32.8823	15.005	Up	9.95421e-21	-
CL8774.Contig3_All	748	0.001	32.8768	15.0048	Up	2.12347e-51	-
Unigene43480_All	308	0.001	32.562	14.9909	Up	9.94717e-21	gi|255559945|ref|XP_002520991.1|/3e-06/ring finger protein, putative [Ricinus communis]
Unigene38332_All	418	0.001	32.5385	14.9899	Up	3.26937e-28	-
CL5751.Contig2_All	524	0.001	32.5109	14.9886	Up	1.94088e-35	-
Unigene35408_All	854	0.001	32.4962	14.988	Up	4.3859e-58	gi|224075746|ref|XP_002304748.1|/4e-08/hypothetical protein POPTRDRAFT_415475 [Populus trichocarpa]
Unigene37410_All	271	0.001	32.4451	14.9857	Up	3.73471e-18	-
Unigene39789_All	687	0.001	32.3964	14.9835	Up	1.82125e-46	-
Unigene34803_All	608	0.001	32.3125	14.9798	Up	5.92278e-41	-
Unigene50043_All	579	0.001	32.27	14.9779	Up	6.39174e-39	-
Unigene9975_All	388	0.001	32.2217	14.9757	Up	6.59245e-26	-
CL2281.Contig1_All	672	0.001	32.0973	14.9702	Up	5.17695e-45	-
CL9788.Contig3_All	410	0.001	31.8331	14.9582	Up	4.6719e-27	-
Unigene4986_All	656	0.001	31.8331	14.9582	Up	1.46709e-43	gi|225465724|ref|XP_002263277.1|/4e-79/PREDICTED: hypothetical protein isoform 2 [Vitis vinifera]
Unigene43390_All	320	0.001	31.7702	14.9554	Up	5.15263e-21	gi|170233|gb|AAA34073.1|/1e-12/extensin precursor [Nicotiana plumbaginifolia]
CL5055.Contig1_All	1348	0.001	31.6963	14.952	Up	7.274e-90	-
Unigene46441_All	722	0.001	31.5871	14.947	Up	1.25809e-47	-
Unigene45085_All	209	0.001	31.5525	14.9455	Up	1.3549e-13	-
Unigene36928_All	515	0.001	31.4785	14.9421	Up	1.0634e-33	-
CL7732.Contig3_All	284	0.001	31.4437	14.9405	Up	1.93818e-18	-
CL792.Contig3_All	302	0.001	31.3892	14.938	Up	1.38793e-19	-
Unigene35517_All	206	0.001	31.3451	14.936	Up	2.59985e-13	gi|225443023|ref|XP_002267441.1|/7e-07/PREDICTED: hypothetical protein [Vitis vinifera]
CL8124.Contig2_All	211	0.001	31.2534	14.9317	Up	1.36324e-13	-
CL3934.Contig1_All	299	0.001	31.2447	14.9313	Up	2.68355e-19	-
CL5730.Contig2_All	431	0.001	31.2383	14.931	Up	6.35924e-28	gi|225444718|ref|XP_002278462.1|/1e-54/PREDICTED: hypothetical protein [Vitis vinifera]
Unigene37564_All	238	0.001	31.1713	14.9279	Up	2.66297e-15	-
Unigene49978_All	388	0.001	31.1594	14.9274	Up	4.8052e-25	-
Unigene36384_All	288	0.001	31.007	14.9203	Up	1.94476e-18	-
CL314.Contig2_All	483	0.001	31.004	14.9202	Up	4.24558e-31	-
CL12522.Contig1_All	587	0.001	30.894	14.915	Up	9.23945e-38	-
Unigene40686_All	325	0.001	30.8587	14.9134	Up	9.92964e-21	-
Unigene49953_All	469	0.001	30.7578	14.9087	Up	6.04327e-30	-
Unigene33521_All	304	0.001	30.7308	14.9074	Up	2.68182e-19	gi|15241016|ref|NP_198119.1|/4e-23/histone H2A 7 [Arabidopsis thaliana]
CL9190.Contig2_All	1319	0.001	30.7267	14.9072	Up	3.38822e-85	-
CL7217.Contig4_All	212	0.001	30.458	14.8945	Up	2.60318e-13	-
Unigene36254_All	530	0.001	30.3283	14.8884	Up	2.05797e-33	-
CL6075.Contig3_All	598	0.001	30.3257	14.8883	Up	9.25891e-38	-
CL9188.Contig1_All	925	0.001	30.2989	14.887	Up	1.14648e-58	gi|302839350|ref|XP_002951232.1|/5e-07/hypothetical protein VOLCADRAFT_61191 [Volvox carteri f. nagariensis]
CL10951.Contig1_All	457	0.001	30.0623	14.8757	Up	1.68017e-28	-
CL600.Contig5_All	290	0.001	29.8457	14.8652	Up	7.23359e-18	gi|225445108|ref|XP_002283751.1|/2e-18/PREDICTED: malate dehydrogenase (NADP+) [Vitis vinifera]
Unigene40653_All	419	0.001	29.8378	14.8649	Up	6.61945e-26	-
Unigene41341_All	562	0.001	29.8237	14.8642	Up	7.35653e-35	-
CL4096.Contig5_All	549	0.001	29.7792	14.862	Up	5.45481e-34	-
Unigene39738_All	217	0.001	29.7562	14.8609	Up	2.6093e-13	-
CL85.Contig3_All	605	0.001	29.7478	14.8605	Up	1.80818e-37	gi|356563170|ref|XP_003549837.1|/6e-76/PREDICTED: probable 26S proteasome non-ATPase regulatory subunit 6-like [Glycine max]
CL12734.Contig2_All	209	0.001	29.5805	14.8524	Up	9.5835e-13	gi|356550060|ref|XP_003543408.1|/7e-15/PREDICTED: outer envelope protein of 80 kDa, chloroplastic-like [Glycine max]
Unigene36071_All	321	0.001	29.5313	14.85	Up	1.39114e-19	-
Unigene33921_All	271	0.001	29.4034	14.8437	Up	1.92665e-16	-
Unigene8297_All	514	0.001	29.4014	14.8436	Up	2.17852e-31	gi|225461945|ref|XP_002268896.1|/1e-06/PREDICTED: similar to E3 ubiquitin-protein ligase UPL1 [Vitis vinifera]
Unigene36596_All	707	0.001	29.3424	14.8407	Up	2.83793e-43	-
Unigene44607_All	258	0.001	29.2875	14.838	Up	1.37873e-15	-
Unigene50892_All	1565	0.001	29.2327	14.8353	Up	2.69629e-96	-
Unigene47984_All	254	0.001	29.2078	14.8341	Up	2.66363e-15	gi|224083215|ref|XP_002306966.1|/3e-07/predicted protein [Populus trichocarpa]
Unigene12595_All	363	0.001	29.1422	14.8308	Up	7.07737e-22	-
Unigene40569_All	231	0.001	29.1422	14.8308	Up	7.0844e-14	-
Unigene44168_All	312	0.001	29.0622	14.8269	Up	1.0047e-18	-
Unigene35846_All	957	0.001	28.9987	14.8237	Up	4.3806e-58	-
Unigene50136_All	969	0.001	28.7813	14.8128	Up	2.241e-58	-
Unigene50959_All	565	0.001	28.6928	14.8084	Up	1.06273e-33	-
Unigene41553_All	283	0.001	28.6421	14.8058	Up	1.00147e-16	-
Unigene50074_All	792	0.001	28.6218	14.8048	Up	2.44927e-47	-
Unigene40592_All	270	0.001	28.4946	14.7984	Up	7.16834e-16	-
Unigene48945_All	251	0.001	28.4622	14.7968	Up	9.9105e-15	-
Unigene39859_All	227	0.001	28.4453	14.7959	Up	2.60429e-13	gi|356561094|ref|XP_003548820.1|/8e-08/PREDICTED: guanine deaminase-like [Glycine max]
Unigene38345_All	595	0.001	28.4006	14.7936	Up	3.77968e-35	-
Unigene49330_All	1005	0.001	28.2972	14.7884	Up	1.53356e-59	-
Unigene33640_All	272	0.001	28.2851	14.7878	Up	7.18505e-16	gi|122003|sp|P25469.1|H2A1_SOLLC/6e-28/RecName: Full=Histone H2A.1; AltName: Full=LeH2A-1
CL1253.Contig2_All	282	0.001	28.2565	14.7863	Up	1.93132e-16	-
Unigene49888_All	250	0.001	28.0265	14.7745	Up	1.90088e-14	-
Unigene48724_All	402	0.001	28.0238	14.7744	Up	2.56802e-23	-
CL6358.Contig2_All	319	0.001	27.9938	14.7728	Up	1.94236e-18	-
Unigene39736_All	702	0.001	27.9858	14.7724	Up	5.9364e-41	-
Unigene37195_All	280	0.001	27.9676	14.7715	Up	3.71805e-16	gi|296090335|emb|CBI40154.3|/2e-08/unnamed protein product [Vitis vinifera]
CL2008.Contig1_All	1573	0.001	27.9486	14.7705	Up	1.70258e-92	-
Unigene47949_All	858	0.001	27.8613	14.766	Up	5.98826e-50	-
Unigene49976_All	626	0.001	27.6525	14.7551	Up	5.1022e-36	gi|224132400|ref|XP_002321330.1|/2e-10/predicted protein [Populus trichocarpa]
Unigene37322_All	363	0.001	27.6284	14.7539	Up	9.95069e-21	-
CL3032.Contig2_All	738	0.001	27.5514	14.7498	Up	2.10676e-42	-
Unigene44031_All	335	0.001	27.477	14.7459	Up	5.19841e-19	-
Unigene39611_All	230	0.001	27.477	14.7459	Up	5.00417e-13	-
Unigene46423_All	220	0.001	27.477	14.7459	Up	1.83951e-12	-
Unigene44420_All	271	0.001	27.3756	14.7406	Up	2.65703e-15	-
Unigene44391_All	206	0.001	27.3436	14.7389	Up	1.29804e-11	-
CL1410.Contig3_All	608	0.001	27.3414	14.7388	Up	1.43381e-34	gi|4589726|dbj|BAA76883.1|/2e-13/DnaJ homolog protein [Salix gilgiana]
CL4721.Contig6_All	317	0.001	27.3036	14.7368	Up	7.23144e-18	-
Unigene44566_All	262	0.001	27.2672	14.7349	Up	9.8916e-15	-
CL9294.Contig2_All	520	0.001	27.2128	14.732	Up	2.28326e-29	gi|78099751|sp|P17784.2|ALF_ORYSJ/2e-46/RecName: Full=Fructose-bisphosphate aldolase cytoplasmic isozyme; AltName: Full=Gravity-specific protein GSC 233
CL6051.Contig1_All	551	0.001	27.1778	14.7301	Up	4.24798e-31	-
Unigene43512_All	263	0.001	27.1635	14.7294	Up	9.91287e-15	-
CL4653.Contig2_All	612	0.001	27.1627	14.7293	Up	1.43656e-34	gi|255549032|ref|XP_002515572.1|/9e-37/syntaxin, putative [Ricinus communis]
Unigene48007_All	365	0.001	27.1006	14.726	Up	1.92095e-20	-
CL8451.Contig2_All	365	0.001	27.1006	14.726	Up	1.91431e-20	-
CL3410.Contig1_All	751	0.001	27.0745	14.7246	Up	2.10172e-42	-
Unigene38255_All	513	0.001	27.0485	14.7233	Up	8.64451e-29	-
Unigene34595_All	966	0.001	27.0219	14.7218	Up	1.3474e-54	-
Unigene36070_All	708	0.001	26.9724	14.7192	Up	8.61583e-40	-
Unigene51250_All	372	0.001	26.9599	14.7185	Up	9.91216e-21	-
CL1306.Contig3_All	1499	0.001	26.9454	14.7178	Up	6.62491e-85	-
Unigene44456_All	291	0.001	26.9104	14.7159	Up	3.72002e-16	-
CL154.Contig3_All	522	0.001	26.8453	14.7124	Up	4.44824e-29	gi|225438287|ref|XP_002269415.1|/7e-36/PREDICTED: hypothetical protein [Vitis vinifera]
CL508.Contig2_All	318	0.001	26.7857	14.7092	Up	1.39605e-17	-
Unigene36666_All	713	0.001	26.7833	14.709	Up	8.59665e-40	gi|255542838|ref|XP_002512482.1|/5e-15/ATP-binding cassette transporter, putative [Ricinus communis]
Unigene33552_All	349	0.001	26.7684	14.7082	Up	2.68268e-19	-
Unigene50979_All	258	0.001	26.625	14.7005	Up	3.67832e-14	-
Unigene50931_All	568	0.001	26.6062	14.6995	Up	2.18101e-31	-
Unigene33916_All	739	0.001	26.5846	14.6983	Up	5.92731e-41	-
Unigene35122_All	300	0.001	26.5611	14.697	Up	1.92458e-16	-
Unigene40728_All	405	0.001	26.4593	14.6915	Up	3.6509e-22	-
Unigene33525_All	333	0.001	26.4043	14.6885	Up	3.7494e-18	gi|224070742|ref|XP_002303220.1|/8e-11/predicted protein [Populus trichocarpa]
CL754.Contig2_All	333	0.001	26.4043	14.6885	Up	3.73922e-18	-
Unigene33931_All	588	0.001	26.4022	14.6884	Up	2.97269e-32	-
Unigene35289_All	245	0.001	26.3555	14.6858	Up	2.60152e-13	-
CL1166.Contig1_All	209	0.001	26.2937	14.6824	Up	2.49003e-11	gi|225466097|ref|XP_002265974.1|/2e-12/PREDICTED: hypothetical protein [Vitis vinifera]
Unigene33727_All	885	0.001	26.2351	14.6792	Up	1.70288e-48	-
CL8837.Contig1_All	398	0.001	26.2343	14.6792	Up	1.37073e-21	-
Unigene45253_All	257	0.001	26.194	14.6769	Up	7.10355e-14	-
Unigene5612_All	278	0.001	26.1921	14.6768	Up	5.15388e-15	-
Unigene38274_All	716	0.001	26.0954	14.6715	Up	6.38711e-39	-
Unigene50763_All	375	0.001	26.0115	14.6669	Up	3.70455e-20	-
Unigene40646_All	709	0.001	25.9655	14.6643	Up	2.44023e-38	-
Unigene37978_All	233	0.001	25.9439	14.6631	Up	1.84316e-12	-
Unigene49993_All	754	0.001	25.8735	14.6592	Up	1.15771e-40	-
Unigene35979_All	202	0.001	25.8447	14.6576	Up	9.04022e-11	gi|225460042|ref|XP_002270741.1|/4e-11/PREDICTED: hypothetical protein [Vitis vinifera]
CL6896.Contig1_All	245	0.001	25.7947	14.6548	Up	5.00104e-13	-
CL844.Contig1_All	911	0.001	25.7879	14.6544	Up	4.44954e-49	-
Unigene44123_All	311	0.001	25.6216	14.6451	Up	1.92769e-16	-
Unigene50533_All	451	0.001	25.5883	14.6432	Up	6.80638e-24	-
Unigene49894_All	242	0.001	25.5468	14.6409	Up	9.61278e-13	-
CL2066.Contig1_All	232	0.001	25.4636	14.6361	Up	3.53359e-12	-
Unigene44337_All	319	0.001	25.4097	14.6331	Up	1.00451e-16	-
Unigene35448_All	741	0.001	25.4004	14.6326	Up	3.27624e-39	-
CL4527.Contig1_All	806	0.001	25.3974	14.6324	Up	1.07816e-42	gi|225437649|ref|XP_002279089.1|/1e-93/PREDICTED: hypothetical protein [Vitis vinifera]
CL7742.Contig1_All	1761	0.001	25.3549	14.63	Up	5.85024e-94	gi|224056779|ref|XP_002299019.1|/0.0/predicted protein [Populus trichocarpa]
Unigene35777_All	813	0.001	25.3478	14.6296	Up	5.54027e-43	gi|242093094|ref|XP_002437037.1|/1e-13/hypothetical protein SORBIDRAFT_10g019340 [Sorghum bicolor]
Unigene44580_All	206	0.001	25.3428	14.6293	Up	9.0815e-11	-
Unigene44485_All	255	0.001	25.3219	14.6281	Up	2.60986e-13	-
Unigene49992_All	521	0.001	25.3147	14.6277	Up	2.39865e-27	-
Unigene51127_All	695	0.001	25.3025	14.627	Up	1.338e-36	-
Unigene34098_All	431	0.001	25.1819	14.6201	Up	1.87936e-22	-
CL3539.Contig2_All	1179	0.001	25.1697	14.6194	Up	3.7112e-62	gi|225429560|ref|XP_002279873.1|/e-131/PREDICTED: hypothetical protein [Vitis vinifera]
Unigene38413_All	399	0.001	25.1356	14.6174	Up	9.93314e-21	-
CL10653.Contig1_All	279	0.001	25.1134	14.6162	Up	1.9031e-14	-
CL5677.Contig2_All	405	0.001	25.1024	14.6155	Up	5.14893e-21	-
Unigene35089_All	252	0.001	25.0782	14.6141	Up	5.01358e-13	-
Unigene34007_All	873	0.001	25.022	14.6109	Up	1.35495e-45	-
CL1449.Contig5_All	220	0.001	24.9791	14.6084	Up	2.49361e-11	-
Unigene50906_All	591	0.001	24.8734	14.6023	Up	1.60661e-30	-
Unigene33837_All	271	0.001	24.8408	14.6004	Up	7.08122e-14	-
Unigene50017_All	250	0.001	24.7293	14.5939	Up	9.59324e-13	-
CL2499.Contig1_All	478	0.001	24.7178	14.5933	Up	1.80667e-24	-
CL9735.Contig1_All	1212	0.001	24.7111	14.5929	Up	9.65959e-63	gi|225440067|ref|XP_002282335.1|/1e-99/PREDICTED: hypothetical protein [Vitis vinifera]
Unigene36081_All	1447	0.001	24.6856	14.5914	Up	5.52941e-75	-
Unigene37112_All	223	0.001	24.643	14.5889	Up	2.48825e-11	-
Unigene40053_All	285	0.001	24.5847	14.5855	Up	1.89558e-14	-
Unigene37853_All	369	0.001	24.5729	14.5848	Up	1.00786e-18	-
Unigene36917_All	241	0.001	24.5126	14.5812	Up	3.54732e-12	-
Unigene34066_All	342	0.001	24.5043	14.5807	Up	2.69681e-17	-
Unigene35650_All	853	0.001	24.4812	14.5794	Up	1.46344e-43	-
CL12084.Contig2_All	219	0.001	24.4658	14.5785	Up	4.74379e-11	-
CL11536.Contig1_All	388	0.001	24.4318	14.5765	Up	1.38701e-19	-
CL5017.Contig1_All	225	0.001	24.424	14.576	Up	2.48024e-11	-
CL2772.Contig1_All	310	0.001	24.3747	14.5731	Up	1.37804e-15	gi|224115204|ref|XP_002332187.1|/4e-17/predicted protein [Populus trichocarpa]
CL461.Contig1_All	452	0.001	24.3159	14.5696	Up	9.68719e-23	gi|296083674|emb|CBI23663.3|/4e-09/unnamed protein product [Vitis vinifera]
Unigene35399_All	390	0.001	24.3065	14.5691	Up	1.38839e-19	-
Unigene35575_All	345	0.001	24.2912	14.5681	Up	2.69836e-17	gi|225444716|ref|XP_002277926.1|/7e-42/PREDICTED: hypothetical protein [Vitis vinifera]
Unigene38278_All	1030	0.001	24.2758	14.5672	Up	2.85636e-52	gi|255572397|ref|XP_002527136.1|/2e-14/nucleic acid binding protein, putative [Ricinus communis]
Unigene37173_All	689	0.001	24.1271	14.5584	Up	1.43564e-34	-
Unigene37251_All	308	0.001	24.0869	14.556	Up	2.65901e-15	-
Unigene38439_All	411	0.001	24.0674	14.5548	Up	1.91299e-20	-
Unigene51362_All	206	0.001	24.009	14.5513	Up	3.32031e-10	-
Unigene43767_All	229	0.001	23.9973	14.5506	Up	2.4954e-11	-
CL2524.Contig2_All	407	0.001	23.9664	14.5487	Up	3.69951e-20	-
Unigene43458_All	258	0.001	23.9625	14.5485	Up	9.60104e-13	-
Unigene51201_All	350	0.001	23.9442	14.5474	Up	2.69296e-17	-
Unigene40706_All	546	0.001	23.904	14.545	Up	4.66294e-27	-
Unigene13623_All	799	0.001	23.9005	14.5448	Up	8.60943e-40	-
CL5390.Contig3_All	213	0.001	23.865	14.5426	Up	1.73465e-10	-
CL405.Contig5_All	870	0.001	23.845	14.5414	Up	2.84259e-43	-
CL2488.Contig2_All	531	0.001	23.803	14.5389	Up	3.42197e-26	gi|255536873|ref|XP_002509503.1|/4e-35/Peroxidase 55 precursor, putative [Ricinus communis]
CL2630.Contig2_All	243	0.001	23.7455	14.5354	Up	6.78245e-12	gi|224092282|ref|XP_002309542.1|/5e-14/predicted protein [Populus trichocarpa]
CL11844.Contig2_All	493	0.001	23.687	14.5318	Up	3.50859e-24	-
Unigene50900_All	1191	0.001	23.6473	14.5294	Up	5.86555e-59	-
Unigene44133_All	297	0.001	23.5913	14.526	Up	1.90177e-14	-
Unigene38282_All	624	0.001	23.558	14.5239	Up	1.60395e-30	-
CL11371.Contig2_All	1126	0.001	23.5482	14.5233	Up	1.80963e-55	-
Unigene36980_All	251	0.001	23.536	14.5226	Up	3.54939e-12	-
Unigene50827_All	327	0.001	23.5277	14.5221	Up	7.18692e-16	-
Unigene38275_All	841	0.001	23.5237	14.5218	Up	3.04658e-41	-
Unigene34294_All	409	0.001	23.5133	14.5212	Up	7.18283e-20	-
Unigene40183_All	926	0.001	23.4415	14.5168	Up	2.64155e-45	-
Unigene40400_All	424	0.001	23.3295	14.5099	Up	1.91696e-20	-
CL7846.Contig4_All	230	0.001	23.2957	14.5078	Up	4.75536e-11	-
CL1088.Contig2_All	236	0.001	23.2856	14.5071	Up	2.48735e-11	-
CL440.Contig1_All	1434	0.001	23.2807	14.5068	Up	4.96733e-70	gi|147773967|emb|CAN67356.1|/3e-17/hypothetical protein VITISV_035313 [Vitis vinifera]
CL11166.Contig2_All	526	0.001	23.2457	14.5047	Up	2.47782e-25	gi|296082089|emb|CBI21094.3|/5e-27/unnamed protein product [Vitis vinifera]
Unigene45004_All	272	0.001	23.2342	14.504	Up	4.99583e-13	-
Unigene44606_All	225	0.001	23.2028	14.502	Up	9.06464e-11	-
Unigene46776_All	392	0.001	23.1311	14.4975	Up	1.00596e-18	gi|224061517|ref|XP_002300519.1|/1e-11/predicted protein [Populus trichocarpa]
Unigene33425_All	1988	0.001	23.0818	14.4945	Up	1.37409e-96	-
Unigene39044_All	280	0.001	23.061	14.4932	Up	2.61322e-13	gi|225438571|ref|XP_002276210.1|/5e-13/PREDICTED: hypothetical protein [Vitis vinifera]
CL159.Contig1_All	203	0.001	23.0103	14.49	Up	1.2077e-09	-
CL1373.Contig6_All	496	0.001	22.9898	14.4887	Up	1.31903e-23	gi|224132400|ref|XP_002321330.1|/3e-42/predicted protein [Populus trichocarpa]
Unigene41792_All	311	0.001	22.9711	14.4875	Up	9.89868e-15	-
Unigene33672_All	850	0.001	22.9513	14.4863	Up	1.15507e-40	-
Unigene41468_All	467	0.001	22.9465	14.486	Up	3.65508e-22	-
CL3877.Contig2_All	246	0.001	22.8975	14.4829	Up	1.29566e-11	-
Unigene36569_All	379	0.001	22.8371	14.4791	Up	7.22501e-18	-
Unigene43709_All	326	0.001	22.757	14.474	Up	2.66562e-15	-
Unigene35190_All	707	0.001	22.7355	14.4727	Up	2.06176e-33	gi|357504393|ref|XP_003622485.1|/5e-14/NF-kappa-B-activating protein [Medicago truncatula]
Unigene50129_All	254	0.001	22.7172	14.4715	Up	6.76583e-12	-
Unigene50064_All	690	0.001	22.6984	14.4703	Up	1.52602e-32	-
Unigene51224_All	303	0.001	22.6708	14.4685	Up	3.66991e-14	-
CL3044.Contig3_All	1263	0.001	22.6255	14.4657	Up	7.86641e-60	-
CL2670.Contig2_All	334	0.001	22.6232	14.4655	Up	1.38083e-15	-
CL2156.Contig2_All	468	0.001	22.6039	14.4643	Up	7.07205e-22	-
Unigene41567_All	389	0.001	22.6032	14.4642	Up	3.74713e-18	-
Unigene44577_All	809	0.001	22.5861	14.4631	Up	4.76152e-38	-
Unigene33781_All	1235	0.001	22.5823	14.4629	Up	2.24373e-58	-
CL3725.Contig4_All	572	0.001	22.5772	14.4626	Up	9.07449e-27	gi|225432486|ref|XP_002279368.1|/9e-06/PREDICTED: hypothetical protein [Vitis vinifera]
Unigene34458_All	207	0.001	22.5656	14.4618	Up	1.21006e-09	gi|224068616|ref|XP_002302784.1|/7e-07/predicted protein [Populus trichocarpa]
Unigene38357_All	993	0.001	22.5516	14.4609	Up	9.3614e-47	-
Unigene34411_All	573	0.001	22.5378	14.4601	Up	9.07879e-27	-
Unigene50815_All	250	0.001	22.5311	14.4596	Up	1.294e-11	-
Unigene33972_All	293	0.001	22.5067	14.4581	Up	1.35787e-13	-
CL8181.Contig1_All	342	0.001	22.4958	14.4574	Up	7.15539e-16	-
CL902.Contig1_All	1106	0.001	22.4834	14.4566	Up	5.57635e-52	-
CL2752.Contig2_All	214	0.001	22.4695	14.4557	Up	6.36888e-10	-
CL8191.Contig3_All	1188	0.001	22.4349	14.4535	Up	9.25414e-56	gi|297738233|emb|CBI27434.3|/2e-64/unnamed protein product [Vitis vinifera]
Unigene48008_All	245	0.001	22.4302	14.4532	Up	2.49137e-11	-
CL10420.Contig3_All	1256	0.001	22.4235	14.4527	Up	5.87277e-59	-
Unigene46681_All	386	0.001	22.4229	14.4527	Up	7.2293e-18	-
Unigene36583_All	233	0.001	22.4061	14.4516	Up	9.04783e-11	-
Unigene39997_All	258	0.001	22.365	14.449	Up	6.77988e-12	-
Unigene44602_All	215	0.001	22.365	14.449	Up	6.34513e-10	-
Unigene35943_All	639	0.001	22.36	14.4486	Up	1.17458e-29	-
Unigene35916_All	388	0.001	22.3073	14.4452	Up	7.20792e-18	-
CL10769.Contig2_All	1307	0.001	22.2843	14.4437	Up	5.38727e-61	gi|225429718|ref|XP_002281998.1|/e-125/PREDICTED: hypothetical protein [Vitis vinifera]
Unigene40619_All	327	0.001	22.2673	14.4426	Up	5.14759e-15	gi|5305100|emb|CAB46083.1|/3e-17/cyclin A2 [Medicago sativa subsp. x varia]
Unigene35048_All	327	0.001	22.2673	14.4426	Up	5.13881e-15	-
Unigene35108_All	679	0.001	22.2567	14.442	Up	2.1748e-31	-
Unigene39898_All	519	0.001	22.2357	14.4406	Up	6.81479e-24	gi|255642159|gb|ACU21344.1|/4e-11/unknown [Glycine max]
Unigene39437_All	291	0.001	22.1893	14.4376	Up	2.60207e-13	-
Unigene35989_All	483	0.001	22.1864	14.4374	Up	3.6495e-22	gi|224139440|ref|XP_002323113.1|/4e-40/oligopeptide transporter OPT family [Populus trichocarpa]
Unigene34680_All	292	0.001	22.1133	14.4326	Up	2.60652e-13	gi|297821649|ref|XP_002878707.1|/2e-08/glycoside hydrolase family 28 protein [Arabidopsis lyrata subsp. lyrata]
Unigene43364_All	901	0.001	22.1097	14.4324	Up	1.56122e-41	-
CL12380.Contig1_All	317	0.001	22.1029	14.4319	Up	1.90399e-14	-
Unigene49356_All	1039	0.001	22.0821	14.4306	Up	6.43292e-48	-
Unigene44403_All	593	0.001	22.0094	14.4258	Up	4.66966e-27	-
Unigene36714_All	456	0.001	21.9936	14.4248	Up	9.96125e-21	-
Unigene37608_All	894	0.001	21.9754	14.4236	Up	5.91374e-41	gi|357479003|ref|XP_003609787.1|/1e-08/3-hydroxybutyryl-CoA dehydratase [Medicago truncatula]
Unigene34205_All	344	0.001	21.9656	14.423	Up	1.38258e-15	-
CL7184.Contig1_All	282	0.001	21.9231	14.4202	Up	9.65408e-13	-
Unigene40280_All	282	0.001	21.9231	14.4202	Up	9.57183e-13	-
Unigene40097_All	364	0.001	21.891	14.418	Up	1.92872e-16	-
Unigene43481_All	377	0.001	21.865	14.4163	Up	5.22144e-17	-
CL2499.Contig2_All	264	0.001	21.8567	14.4158	Up	6.76965e-12	-
CL8257.Contig1_All	824	0.001	21.8415	14.4148	Up	1.80692e-37	-
Unigene40147_All	686	0.001	21.8294	14.414	Up	4.24318e-31	-
Unigene34795_All	776	0.001	21.7762	14.4105	Up	3.78461e-35	-
CL3863.Contig2_All	259	0.001	21.7482	14.4086	Up	1.28927e-11	-
CL4740.Contig1_All	531	0.001	21.7332	14.4076	Up	6.79241e-24	-
Unigene39101_All	272	0.001	21.7189	14.4067	Up	3.52949e-12	-
CL11291.Contig1_All	557	0.001	21.7053	14.4058	Up	4.80311e-25	-
CL5288.Contig2_All	222	0.001	21.6598	14.4027	Up	6.35995e-10	-
Unigene47991_All	324	0.001	21.6254	14.4004	Up	1.89602e-14	gi|242045628|ref|XP_002460685.1|/2e-07/hypothetical protein SORBIDRAFT_02g033135 [Sorghum bicolor]
CL820.Contig2_All	414	0.001	21.5701	14.3967	Up	1.93937e-18	-
Unigene37260_All	313	0.001	21.5075	14.3926	Up	7.10835e-14	gi|255560261|ref|XP_002521148.1|/9e-07/26S protease regulatory subunit, putative [Ricinus communis]
Unigene34486_All	575	0.001	21.5037	14.3923	Up	1.27795e-25	-
Unigene40207_All	211	0.001	21.4867	14.3912	Up	2.3044e-09	-
Unigene8836_All	1139	0.001	21.4701	14.39	Up	4.13359e-51	-
Unigene43359_All	269	0.001	21.4504	14.3887	Up	6.79529e-12	-
Unigene49305_All	538	0.001	21.4504	14.3887	Up	6.79799e-24	gi|255570486|ref|XP_002526201.1|/5e-16/cysteine protease inhibitor, putative [Ricinus communis]
Unigene37466_All	269	0.001	21.4504	14.3887	Up	6.75691e-12	-
Unigene34087_All	237	0.001	21.4483	14.3886	Up	1.7355e-10	gi|297833864|ref|XP_002884814.1|/1e-08/hypothetical protein ARALYDRAFT_317879 [Arabidopsis lyrata subsp. lyrata]
CL5448.Contig2_All	205	0.001	21.4454	14.3884	Up	4.37979e-09	-
CL7230.Contig2_All	295	0.001	21.4227	14.3869	Up	5.00834e-13	gi|296085211|emb|CBI28706.3|/5e-08/unnamed protein product [Vitis vinifera]
CL1669.Contig2_All	475	0.001	21.4031	14.3855	Up	5.13784e-21	-
Unigene50021_All	379	0.001	21.3871	14.3845	Up	1.00534e-16	-
CL8912.Contig2_All	283	0.001	21.3602	14.3826	Up	1.84683e-12	-
Unigene34752_All	579	0.001	21.3552	14.3823	Up	1.27967e-25	-
CL1238.Contig1_All	438	0.001	21.3291	14.3805	Up	2.67402e-19	-
CL762.Contig1_All	696	0.001	21.3183	14.3798	Up	8.26536e-31	-
Unigene14443_All	316	0.001	21.3033	14.3788	Up	7.086e-14	-
CL1463.Contig4_All	400	0.001	21.2946	14.3782	Up	1.39524e-17	-
Unigene35215_All	555	0.001	21.2885	14.3778	Up	1.8059e-24	gi|296080910|emb|CBI18754.3|/2e-19/unnamed protein product [Vitis vinifera]
Unigene41542_All	240	0.001	21.1802	14.3704	Up	1.73379e-10	-
Unigene34131_All	331	0.001	21.1681	14.3696	Up	1.89822e-14	-
Unigene43552_All	260	0.001	21.1361	14.3674	Up	2.48691e-11	gi|351726974|ref|NP_001235609.1|/1e-18/uncharacterized protein LOC100526893 [Glycine max]
Unigene49306_All	267	0.001	21.0965	14.3647	Up	1.29234e-11	-
Unigene35779_All	352	0.001	21.0761	14.3633	Up	2.66894e-15	-
CL5911.Contig2_All	574	0.001	21.0625	14.3624	Up	4.80103e-25	-
Unigene43445_All	359	0.001	21.0478	14.3614	Up	1.37734e-15	-
Unigene40641_All	1091	0.001	21.0296	14.3601	Up	6.42694e-48	-
CL8684.Contig2_All	242	0.001	21.0051	14.3585	Up	1.74008e-10	-
Unigene37675_All	236	0.001	20.957	14.3551	Up	3.32669e-10	-
Unigene33519_All	282	0.001	20.9487	14.3546	Up	3.52676e-12	gi|357510397|ref|XP_003625487.1|/2e-32/Heat shock protein [Medicago truncatula]
Unigene44016_All	374	0.001	20.9383	14.3539	Up	3.70827e-16	-
Unigene43410_All	348	0.001	20.9235	14.3528	Up	5.12383e-15	-
Unigene46177_All	263	0.001	20.895	14.3509	Up	2.48958e-11	-
Unigene39686_All	316	0.001	20.8686	14.349	Up	1.36354e-13	-
Unigene39483_All	573	0.001	20.8595	14.3484	Up	9.29257e-25	-
Unigene6629_All	435	0.001	20.8446	14.3474	Up	1.00818e-18	gi|229891614|sp|A5BUU4.1|RSSA_VITVI/1e-21/RecName: Full=40S ribosomal protein SA
CL244.Contig4_All	1200	0.001	20.8367	14.3468	Up	2.85936e-52	gi|119394655|gb|ABL74489.1|/2e-93/putative cytidine deaminase [Zea mays]
CL12030.Contig4_All	686	0.001	20.828	14.3462	Up	1.1752e-29	gi|42563297|ref|NP_177904.3|/4e-16/beta-1,3-galactosyltransferase 7 [Arabidopsis thaliana]
Unigene39647_All	297	0.001	20.8159	14.3454	Up	9.64027e-13	-
Unigene43642_All	416	0.001	20.8059	14.3447	Up	7.22716e-18	-
Unigene36620_All	251	0.001	20.7993	14.3442	Up	9.03717e-11	gi|255547996|ref|XP_002515055.1|/4e-14/hydrolase, hydrolyzing O-glycosyl compounds, putative [Ricinus communis]
Unigene44374_All	370	0.001	20.7934	14.3438	Up	7.16093e-16	-
Unigene40620_All	324	0.001	20.7773	14.3427	Up	7.07964e-14	-
CL5781.Contig4_All	648	0.001	20.7773	14.3427	Up	6.35608e-28	gi|296084076|emb|CBI24464.3|/1e-39/unnamed protein product [Vitis vinifera]
CL11687.Contig1_All	999	0.001	20.7659	14.3419	Up	2.84026e-43	gi|225453002|ref|XP_002263259.1|/2e-93/PREDICTED: hypothetical protein [Vitis vinifera]
Unigene50933_All	682	0.001	20.7487	14.3407	Up	2.28807e-29	-
Unigene47986_All	338	0.001	20.7297	14.3394	Up	1.90221e-14	-
Unigene41477_All	305	0.001	20.7203	14.3388	Up	4.98442e-13	-
Unigene38374_All	558	0.001	20.6816	14.3361	Up	6.80918e-24	-
CL7640.Contig4_All	465	0.001	20.6816	14.3361	Up	7.17561e-20	gi|32400865|gb|AAP80664.1|AF479045_1/1e-26/S28 ribosomal protein [Triticum aestivum]
CL7384.Contig2_All	592	0.001	20.6541	14.3341	Up	2.47673e-25	-
Unigene50098_All	526	0.001	20.6338	14.3327	Up	1.87719e-22	gi|356536202|ref|XP_003536628.1|/5e-20/PREDICTED: probable splicing factor 3A subunit 1-like [Glycine max]
CL11174.Contig2_All	480	0.001	20.6077	14.3309	Up	1.91829e-20	gi|297739678|emb|CBI29860.3|/6e-11/unnamed protein product [Vitis vinifera]
CL5369.Contig1_All	507	0.001	20.5942	14.3299	Up	1.36971e-21	gi|225432012|ref|XP_002279647.1|/1e-08/PREDICTED: similar to galactokinase [Vitis vinifera]
Unigene44534_All	487	0.001	20.5936	14.3299	Up	9.93665e-21	-
Unigene51203_All	294	0.001	20.561	14.3276	Up	1.84207e-12	-
CL3562.Contig2_All	642	0.001	20.5435	14.3264	Up	2.40098e-27	gi|147843953|emb|CAN83711.1|/5e-12/hypothetical protein VITISV_023673 [Vitis vinifera]
Unigene41428_All	308	0.001	20.5185	14.3246	Up	5.00625e-13	-
Unigene34948_All	208	0.001	20.4756	14.3216	Up	8.2616e-09	-
CL2093.Contig2_All	235	0.001	20.4616	14.3206	Up	6.34612e-10	-
Unigene48843_All	309	0.001	20.4521	14.32	Up	5.00939e-13	-
Unigene40032_All	222	0.001	20.4221	14.3178	Up	2.29435e-09	-
Unigene37482_All	397	0.001	20.4174	14.3175	Up	1.00562e-16	-
CL5057.Contig3_All	276	0.001	20.4086	14.3169	Up	1.28974e-11	-
Unigene50840_All	303	0.001	20.4037	14.3165	Up	9.60691e-13	-
Unigene37614_All	310	0.001	20.3861	14.3153	Up	4.98856e-13	-
CL3928.Contig2_All	209	0.001	20.3777	14.3147	Up	8.28401e-09	-
CL3644.Contig1_All	371	0.001	20.367	14.3139	Up	1.38223e-15	-
Unigene51242_All	398	0.001	20.3661	14.3139	Up	1.00756e-16	-
Unigene35247_All	304	0.001	20.3366	14.3118	Up	9.59909e-13	-
Unigene40622_All	277	0.001	20.3349	14.3117	Up	1.29757e-11	-
CL1656.Contig2_All	1055	0.001	20.3147	14.3102	Up	1.01111e-44	-
Unigene50621_All	257	0.001	20.3137	14.3102	Up	9.07536e-11	-
CL10509.Contig1_All	434	0.001	20.2595	14.3063	Up	3.74261e-18	-
Unigene37272_All	312	0.001	20.2555	14.306	Up	4.99999e-13	-
CL8554.Contig1_All	502	0.001	20.2519	14.3058	Up	5.14708e-21	-
Unigene50949_All	950	0.001	20.2462	14.3054	Up	4.41384e-40	gi|297739052|emb|CBI28541.3|/2e-07/unnamed protein product [Vitis vinifera]
Unigene36114_All	428	0.001	20.2225	14.3037	Up	7.21645e-18	gi|224145414|ref|XP_002325634.1|/3e-17/AP2/ERF domain-containing transcription factor [Populus trichocarpa]
Unigene36609_All	612	0.001	20.2036	14.3023	Up	1.27738e-25	-
Unigene34312_All	252	0.001	20.1716	14.3	Up	1.74151e-10	gi|224106866|ref|XP_002333619.1|/1e-08/predicted protein [Populus trichocarpa]
Unigene46077_All	225	0.001	20.1498	14.2985	Up	2.3152e-09	-
CL12084.Contig1_All	574	0.001	20.1051	14.2953	Up	6.80358e-24	gi|225466299|ref|XP_002265651.1|/2e-30/PREDICTED: hypothetical protein, partial [Vitis vinifera]
Unigene43628_All	328	0.001	20.1051	14.2953	Up	1.35668e-13	-
CL1161.Contig3_All	1675	0.001	20.0951	14.2946	Up	1.30005e-70	gi|217315773|gb|ACK37352.1|/0.0/S-adenosyl-L-methionine synthetase [Chrysanthemum coronarium]
Unigene50002_All	547	0.001	20.0928	14.2944	Up	9.69858e-23	-
Unigene44956_All	219	0.001	20.0745	14.2931	Up	4.38226e-09	-
Unigene39696_All	363	0.001	20.0589	14.292	Up	5.1201e-15	-
CL11539.Contig2_All	418	0.001	20.049	14.2912	Up	2.69065e-17	gi|255549756|ref|XP_002515929.1|/5e-07/conserved hypothetical protein [Ricinus communis]
Unigene38533_All	302	0.001	20.0163	14.2889	Up	1.84793e-12	-
Unigene46819_All	206	0.001	20.0075	14.2883	Up	1.58154e-08	-
Unigene37153_All	220	0.001	19.9832	14.2865	Up	4.39342e-09	-
Unigene39413_All	447	0.001	19.9777	14.2861	Up	1.94117e-18	-
Unigene35958_All	482	0.001	19.9522	14.2843	Up	7.19006e-20	-
Unigene34301_All	482	0.001	19.9522	14.2843	Up	7.1684e-20	gi|224088555|ref|XP_002308472.1|/5e-10/predicted protein [Populus trichocarpa]
Unigene35347_All	317	0.001	19.936	14.2831	Up	5.02092e-13	-
Unigene36289_All	512	0.001	19.8564	14.2773	Up	5.13969e-21	-
CL4608.Contig1_All	429	0.001	19.8551	14.2772	Up	1.3916e-17	gi|357481949|ref|XP_003611260.1|/2e-15/Stress-induced-phosphoprotein [Medicago truncatula]
CL1825.Contig1_All	519	0.001	19.8533	14.2771	Up	2.65346e-21	-
Unigene47087_All	466	0.001	19.7528	14.2698	Up	5.19509e-19	-
Unigene44397_All	202	0.001	19.7236	14.2676	Up	2.99402e-08	gi|224134791|ref|XP_002327490.1|/6e-10/predicted protein [Populus trichocarpa]
Unigene40565_All	307	0.001	19.6903	14.2652	Up	1.83769e-12	-
Unigene36913_All	321	0.001	19.6875	14.265	Up	4.99791e-13	-
CL7792.Contig1_All	447	0.001	19.6703	14.2637	Up	3.73584e-18	gi|296087353|emb|CBI33727.3|/1e-15/unnamed protein product [Vitis vinifera]
Unigene47926_All	238	0.001	19.6264	14.2605	Up	1.21869e-09	-
Unigene37037_All	434	0.001	19.6264	14.2605	Up	1.3924e-17	-
Unigene39955_All	224	0.001	19.6264	14.2605	Up	4.36809e-09	-
Unigene34338_All	330	0.001	19.5669	14.2561	Up	2.61154e-13	gi|242057981|ref|XP_002458136.1|/2e-09/hypothetical protein SORBIDRAFT_03g027480 [Sorghum bicolor]
Unigene36282_All	653	0.001	19.5663	14.2561	Up	1.76617e-26	-
CL3048.Contig1_All	611	0.001	19.5622	14.2558	Up	9.2886e-25	-
Unigene47490_All	204	0.001	19.5302	14.2534	Up	2.98796e-08	gi|255587909|ref|XP_002534438.1|/2e-12/conserved hypothetical protein [Ricinus communis]
Unigene40328_All	486	0.001	19.5053	14.2516	Up	1.39068e-19	-
Unigene43444_All	374	0.001	19.469	14.2489	Up	5.12507e-15	gi|198400317|gb|ACH87167.1|/4e-11/monodehydroascorbate reductase [Camellia sinensis]
Unigene40342_All	219	0.001	19.4472	14.2473	Up	8.29639e-09	gi|225428302|ref|XP_002282835.1|/7e-08/PREDICTED: hypothetical protein [Vitis vinifera]
Unigene33785_All	517	0.001	19.3986	14.2437	Up	9.91914e-21	-
Unigene39407_All	248	0.001	19.389	14.2429	Up	6.35105e-10	-
Unigene50891_All	589	0.001	19.3598	14.2408	Up	1.31956e-23	-
Unigene43894_All	412	0.001	19.3406	14.2393	Up	1.93288e-16	-
Unigene40584_All	327	0.001	19.3263	14.2383	Up	5.01777e-13	-
Unigene37620_All	925	0.001	19.3081	14.2369	Up	3.5192e-37	gi|242048582|ref|XP_002462037.1|/1e-07/hypothetical protein SORBIDRAFT_02g013132 [Sorghum bicolor]
Unigene33764_All	228	0.001	19.2821	14.235	Up	4.35095e-09	-
Unigene33404_All	449	0.001	19.2767	14.2346	Up	7.21432e-18	-
Unigene50109_All	535	0.001	19.2596	14.2333	Up	2.65442e-21	-
Unigene41657_All	229	0.001	19.1979	14.2287	Up	4.38288e-09	-
Unigene34437_All	365	0.001	19.1962	14.2285	Up	1.8947e-14	-
Unigene34503_All	724	0.001	19.1656	14.2262	Up	8.65341e-29	-
CL4847.Contig2_All	466	0.001	19.1631	14.226	Up	1.9352e-18	-
Unigene44772_All	287	0.001	19.1477	14.2249	Up	2.48424e-11	-
CL1192.Contig3_All	445	0.001	19.1413	14.2244	Up	1.39443e-17	gi|225435494|ref|XP_002282977.1|/9e-09/PREDICTED: hypothetical protein [Vitis vinifera]
Unigene43386_All	316	0.001	19.1295	14.2235	Up	1.8428e-12	-
Unigene36189_All	467	0.001	19.1221	14.223	Up	1.94656e-18	gi|356555602|ref|XP_003546119.1|/1e-15/PREDICTED: F-box/kelch-repeat protein At3g23880-like [Glycine max]
CL9212.Contig1_All	338	0.001	19.1038	14.2216	Up	2.61434e-13	-
Unigene41595_All	410	0.001	19.0998	14.2213	Up	3.71218e-16	-
Unigene37334_All	735	0.001	19.0656	14.2187	Up	4.4413e-29	-
Unigene37051_All	418	0.001	19.063	14.2185	Up	1.93393e-16	-
Unigene37299_All	1228	0.001	19.0191	14.2152	Up	8.69202e-49	gi|296083496|emb|CBI23465.3|/2e-13/unnamed protein product [Vitis vinifera]
Unigene37206_All	825	0.001	18.9841	14.2125	Up	1.52693e-32	-
CL5284.Contig4_All	275	0.001	18.9841	14.2125	Up	9.05241e-11	gi|42565387|gb|AAS20970.1|/1e-07/histone H2A [Hyacinthus orientalis]
Unigene41380_All	420	0.001	18.9722	14.2116	Up	1.93549e-16	-
Unigene38612_All	297	0.001	18.9656	14.2111	Up	1.29305e-11	-
Unigene50037_All	218	0.001	18.9062	14.2066	Up	1.56955e-08	-
Unigene41593_All	371	0.001	18.8858	14.205	Up	1.8969e-14	-
Unigene50551_All	496	0.001	18.835	14.2011	Up	2.6723e-19	-
Unigene46188_All	270	0.001	18.8268	14.2005	Up	1.73152e-10	gi|356566460|ref|XP_003551449.1|/4e-18/PREDICTED: laccase-17-like [Glycine max]
Unigene38946_All	438	0.001	18.8198	14.2	Up	5.21116e-17	-
Unigene46033_All	234	0.001	18.7877	14.1975	Up	4.36257e-09	-
Unigene50251_All	249	0.001	18.7594	14.1953	Up	1.20643e-09	-
Unigene35961_All	623	0.001	18.7443	14.1942	Up	3.50712e-24	-
Unigene38252_All	962	0.001	18.7083	14.1914	Up	1.80566e-37	-
Unigene36647_All	235	0.001	18.7077	14.1913	Up	4.36073e-09	-
Unigene36014_All	273	0.001	18.6199	14.1846	Up	1.7318e-10	-
CL6832.Contig3_All	893	0.001	18.6154	14.1842	Up	1.43748e-34	-
Unigene44047_All	251	0.001	18.6099	14.1838	Up	1.20788e-09	-
CL3375.Contig3_All	266	0.001	18.5934	14.1825	Up	3.30762e-10	-
Unigene39772_All	541	0.001	18.5381	14.1782	Up	9.92614e-21	-
Unigene41559_All	593	0.001	18.5342	14.1779	Up	9.66827e-23	gi|225428885|ref|XP_002285320.1|/6e-11/PREDICTED: hypothetical protein [Vitis vinifera]
Unigene46708_All	349	0.001	18.5017	14.1754	Up	2.60596e-13	-
CL7184.Contig2_All	223	0.001	18.4823	14.1739	Up	1.58571e-08	-
Unigene38303_All	819	0.001	18.4522	14.1715	Up	2.17604e-31	-
Unigene39906_All	686	0.001	18.4248	14.1694	Up	3.41249e-26	-
CL1328.Contig3_All	261	0.001	18.4233	14.1692	Up	6.37286e-10	gi|255570318|ref|XP_002526119.1|/1e-12/ubiquitin-protein ligase, putative [Ricinus communis]
CL10404.Contig1_All	358	0.001	18.4203	14.169	Up	1.36144e-13	-
CL2536.Contig1_All	694	0.001	18.4104	14.1682	Up	1.76204e-26	-
CL9422.Contig1_All	321	0.001	18.4036	14.1677	Up	3.54044e-12	-
Unigene33947_All	665	0.001	18.3868	14.1664	Up	2.47237e-25	-
CL4891.Contig1_All	501	0.001	18.3728	14.1653	Up	5.19675e-19	-
Unigene36222_All	516	0.001	18.3712	14.1652	Up	1.38747e-19	-
Unigene34527_All	546	0.001	18.3683	14.1649	Up	9.94366e-21	-
CL1548.Contig1_All	292	0.001	18.3493	14.1634	Up	4.75122e-11	-
Unigene45907_All	322	0.001	18.3464	14.1632	Up	3.5377e-12	gi|255584319|ref|XP_002532895.1|/3e-14/pten, putative [Ricinus communis]
Unigene44462_All	255	0.001	18.318	14.161	Up	1.20606e-09	-
Unigene34601_All	421	0.001	18.2745	14.1575	Up	7.16463e-16	-
CL8606.Contig1_All	602	0.001	18.2571	14.1562	Up	9.69099e-23	-
Unigene40180_All	301	0.001	18.2571	14.1562	Up	2.4829e-11	-
Unigene51205_All	610	0.001	18.2429	14.155	Up	5.00215e-23	-
Unigene40144_All	339	0.001	18.2369	14.1546	Up	9.62847e-13	-
Unigene46511_All	392	0.001	18.2245	14.1536	Up	9.88688e-15	-
Unigene44506_All	831	0.001	18.1857	14.1505	Up	2.17977e-31	-
Unigene37331_All	1383	0.001	18.1789	14.15	Up	1.46319e-52	-
Unigene47964_All	907	0.001	18.1766	14.1498	Up	2.79476e-34	-
Unigene39781_All	560	0.001	18.1544	14.148	Up	5.12864e-21	-
Unigene34099_All	212	0.001	18.1452	14.1473	Up	5.67314e-08	gi|296084200|emb|CBI24588.3|/1e-11/unnamed protein product [Vitis vinifera]
Unigene50078_All	318	0.001	18.1452	14.1473	Up	6.79272e-12	gi|255584461|ref|XP_002532961.1|/1e-27/actin binding protein, putative [Ricinus communis]
CL3047.Contig1_All	356	0.001	18.1379	14.1467	Up	2.60374e-13	-
CL10979.Contig2_All	250	0.001	18.1348	14.1465	Up	2.29869e-09	gi|289065011|gb|ADC80747.1|/6e-19/calmodulin 24-like protein [Bauhinia purpurea]
Unigene43335_All	1123	0.001	18.1059	14.1442	Up	2.10508e-42	-
CL9975.Contig1_All	387	0.001	18.105	14.1441	Up	1.89911e-14	-
Unigene44392_All	258	0.001	18.105	14.1441	Up	1.20715e-09	-
CL11037.Contig2_All	448	0.001	18.0931	14.1432	Up	1.00175e-16	-
Unigene33421_All	638	0.001	18.0883	14.1428	Up	6.81198e-24	-
CL3851.Contig2_All	319	0.001	18.0883	14.1428	Up	6.75183e-12	-
CL8350.Contig1_All	403	0.001	18.068	14.1411	Up	5.15136e-15	-
CL5028.Contig1_All	776	0.001	18.0583	14.1404	Up	4.43899e-29	gi|225440171|ref|XP_002283400.1|/2e-18/PREDICTED: hypothetical protein [Vitis vinifera]
CL7057.Contig2_All	990	0.001	18.0404	14.1389	Up	3.51678e-37	-
Unigene46576_All	297	0.001	18.0404	14.1389	Up	4.74297e-11	-
CL1208.Contig1_All	777	0.001	18.0351	14.1385	Up	4.44592e-29	-
Unigene38798_All	343	0.001	18.0242	14.1377	Up	9.6521e-13	-
Unigene35225_All	336	0.001	17.9909	14.135	Up	1.84757e-12	-
Unigene41543_All	275	0.001	17.9849	14.1345	Up	3.31342e-10	-
Unigene39516_All	382	0.001	17.9823	14.1343	Up	3.67916e-14	-
Unigene43453_All	245	0.001	17.9441	14.1312	Up	4.38907e-09	-
CL12653.Contig1_All	544	0.001	17.9307	14.1301	Up	3.70077e-20	-
Unigene40078_All	590	0.001	17.9299	14.1301	Up	7.06674e-22	-
Unigene43636_All	299	0.001	17.9198	14.1293	Up	4.72818e-11	-
CL596.Contig2_All	284	0.001	17.8987	14.1276	Up	1.73322e-10	-
CL1470.Contig10_All	499	0.001	17.8958	14.1273	Up	1.94356e-18	-
CL1377.Contig2_All	476	0.001	17.8947	14.1272	Up	1.39402e-17	-
Unigene41560_All	338	0.001	17.8844	14.1264	Up	1.8461e-12	-
CL4538.Contig1_All	877	0.001	17.8585	14.1243	Up	1.52785e-32	gi|297738558|emb|CBI27803.3|/e-106/unnamed protein product [Vitis vinifera]
Unigene50828_All	964	0.001	17.8144	14.1208	Up	9.93445e-36	-
CL7846.Contig1_All	1482	0.001	17.7988	14.1195	Up	3.53084e-55	-
Unigene43344_All	278	0.001	17.7908	14.1188	Up	3.31501e-10	-
Unigene43197_All	224	0.001	17.7864	14.1185	Up	2.97217e-08	-
Unigene35667_All	201	0.001	17.7712	14.1173	Up	2.03259e-07	-
CL2941.Contig1_All	1432	0.001	17.7487	14.1154	Up	3.83189e-53	-
Unigene40630_All	279	0.001	17.7271	14.1137	Up	3.31607e-10	-
CL1578.Contig2_All	496	0.001	17.7271	14.1137	Up	3.72909e-18	-
CL4822.Contig3_All	411	0.001	17.7163	14.1128	Up	5.12632e-15	-
CL1537.Contig1_All	707	0.001	17.6832	14.1101	Up	6.60442e-26	-
Unigene36269_All	443	0.001	17.6771	14.1096	Up	3.70535e-16	-
Unigene46606_All	506	0.001	17.6482	14.1072	Up	1.93997e-18	-
Unigene39965_All	374	0.001	17.6323	14.1059	Up	1.3546e-13	-
Unigene34104_All	273	0.001	17.6134	14.1044	Up	6.37584e-10	-
CL12022.Contig5_All	1155	0.001	17.6043	14.1036	Up	2.10339e-42	-
Unigene46586_All	281	0.001	17.6009	14.1034	Up	3.33417e-10	-
Unigene2198_All	531	0.001	17.5935	14.1028	Up	2.67835e-19	-
CL1886.Contig2_All	461	0.001	17.5829	14.1019	Up	1.00395e-16	-
Unigene40048_All	258	0.001	17.5725	14.101	Up	2.30104e-09	-
Unigene34815_All	384	0.001	17.5309	14.0976	Up	7.06695e-14	-
CL12076.Contig1_All	737	0.001	17.5226	14.0969	Up	9.06158e-27	-
Unigene50762_All	400	0.001	17.5166	14.0964	Up	1.89999e-14	-
Unigene51333_All	322	0.001	17.4931	14.0945	Up	1.28739e-11	-
Unigene38340_All	841	0.001	17.4794	14.0934	Up	1.60572e-30	-
Unigene39768_All	873	0.001	17.4682	14.0924	Up	1.12118e-31	-
CL9234.Contig2_All	472	0.001	17.4642	14.0921	Up	5.21996e-17	gi|8809625|dbj|BAA97176.1|/1e-26/unnamed protein product [Arabidopsis thaliana]
CL8090.Contig1_All	236	0.001	17.4642	14.0921	Up	1.57573e-08	-
Unigene44012_All	488	0.001	17.4546	14.0913	Up	1.39484e-17	-
CL7528.Contig2_All	685	0.001	17.4489	14.0908	Up	9.32044e-25	gi|225451862|ref|XP_002282212.1|/6e-49/PREDICTED: hypothetical protein [Vitis vinifera]
Unigene40363_All	213	0.001	17.415	14.088	Up	1.06685e-07	gi|225452928|ref|XP_002284146.1|/1e-07/PREDICTED: hypothetical protein [Vitis vinifera]
CL11515.Contig2_All	1092	0.001	17.3618	14.0836	Up	1.67819e-39	-
CL12390.Contig7_All	728	0.001	17.3618	14.0836	Up	3.41092e-26	gi|225430912|ref|XP_002276816.1|/8e-22/PREDICTED: hypothetical protein [Vitis vinifera]
CL596.Contig1_All	277	0.001	17.3591	14.0834	Up	6.33332e-10	-
CL10301.Contig1_All	388	0.001	17.3501	14.0827	Up	7.09077e-14	-
Unigene43352_All	214	0.001	17.3336	14.0813	Up	1.07475e-07	-
Unigene39542_All	563	0.001	17.3256	14.0806	Up	3.70707e-20	-
Unigene38768_All	341	0.001	17.3242	14.0805	Up	3.55216e-12	-
Unigene35866_All	230	0.001	17.3224	14.0804	Up	2.97105e-08	-
CL1306.Contig2_All	508	0.001	17.3083	14.0792	Up	3.74374e-18	-
CL2708.Contig1_All	532	0.001	17.3022	14.0787	Up	5.19013e-19	gi|356516686|ref|XP_003527024.1|/1e-32/PREDICTED: probable 26S proteasome complex subunit sem1-1 [Glycine max]
CL3810.Contig3_All	1565	0.001	17.2938	14.078	Up	1.25237e-56	-
Unigene51344_All	580	0.001	17.2915	14.0778	Up	9.95773e-21	-
CL10944.Contig4_All	294	0.001	17.2899	14.0776	Up	1.7395e-10	-
Unigene37432_All	477	0.001	17.2811	14.0769	Up	5.21703e-17	-
Unigene39635_All	239	0.001	17.245	14.0739	Up	1.57079e-08	-
Unigene46692_All	511	0.001	17.2067	14.0707	Up	3.72573e-18	-
Unigene46588_All	272	0.001	17.1731	14.0679	Up	1.21061e-09	gi|45387409|gb|AAS60195.1|/2e-06/hexokinase 4a [Nicotiana tabacum]
Unigene40351_All	224	0.001	17.1731	14.0679	Up	5.63803e-08	-
CL1278.Contig1_All	1147	0.001	17.1282	14.0641	Up	5.94095e-41	-
Unigene46528_All	353	0.001	17.1245	14.0638	Up	1.84646e-12	-
Unigene40052_All	249	0.001	17.1041	14.0621	Up	8.29864e-09	-
Unigene46738_All	233	0.001	17.0994	14.0617	Up	2.9733e-08	-
CL12379.Contig2_All	426	0.001	17.0925	14.0611	Up	5.14132e-15	-
Unigene38872_All	306	0.001	17.0609	14.0584	Up	9.05394e-11	-
Unigene7112_All	234	0.001	17.0263	14.0555	Up	2.96844e-08	-
Unigene35548_All	210	0.001	17.0095	14.0541	Up	2.02298e-07	-
Unigene51320_All	501	0.001	17.0017	14.0534	Up	1.38958e-17	-
CL12603.Contig3_All	477	0.001	16.9931	14.0527	Up	1.00423e-16	gi|326499512|dbj|BAJ86067.1|/6e-22/predicted protein [Hordeum vulgare subsp. vulgare]
Unigene40237_All	421	0.001	16.9691	14.0506	Up	9.90341e-15	-
CL8726.Contig1_All	413	0.001	16.9652	14.0503	Up	1.90044e-14	-
Unigene36177_All	486	0.001	16.9611	14.0499	Up	5.20823e-17	-
Unigene41526_All	292	0.001	16.9379	14.048	Up	3.32243e-10	gi|225428539|ref|XP_002284544.1|/2e-11/PREDICTED: hypothetical protein [Vitis vinifera]
Unigene34556_All	657	0.001	16.9379	14.048	Up	4.99223e-23	-
Unigene50545_All	341	0.001	16.9213	14.0466	Up	6.78886e-12	gi|224131354|ref|XP_002328518.1|/8e-16/predicted protein [Populus trichocarpa]
Unigene44000_All	341	0.001	16.9213	14.0466	Up	6.78758e-12	-
CL280.Contig3_All	659	0.001	16.8864	14.0436	Up	4.99025e-23	gi|356572112|ref|XP_003554214.1|/2e-31/PREDICTED: uncharacterized protein LOC100810028 [Glycine max]
Unigene51288_All	236	0.001	16.882	14.0432	Up	2.99288e-08	-
Unigene46479_All	285	0.001	16.8718	14.0423	Up	6.33234e-10	-
Unigene40712_All	391	0.001	16.8657	14.0418	Up	1.35254e-13	-
Unigene40988_All	220	0.001	16.8609	14.0414	Up	1.07488e-07	-
CL1590.Contig2_All	318	0.001	16.8491	14.0404	Up	4.76615e-11	-
Unigene37623_All	367	0.001	16.8455	14.0401	Up	9.59714e-13	gi|224083215|ref|XP_002306966.1|/3e-09/predicted protein [Populus trichocarpa]
Unigene47405_All	335	0.001	16.8143	14.0374	Up	1.28762e-11	-
CL54.Contig2_All	1734	0.001	16.7968	14.0359	Up	5.3942e-61	gi|350528643|gb|AEQ28763.1|/0.0/mitogen-activated protein kinase 1 [Prunus salicina]
Unigene41964_All	319	0.001	16.7963	14.0359	Up	4.73721e-11	gi|225435754|ref|XP_002285720.1|/6e-12/PREDICTED: hypothetical protein [Vitis vinifera]
Unigene35109_All	565	0.001	16.778	14.0343	Up	1.38656e-19	gi|242085572|ref|XP_002443211.1|/7e-08/hypothetical protein SORBIDRAFT_08g015460 [Sorghum bicolor]
Unigene41500_All	779	0.001	16.7542	14.0322	Up	4.66071e-27	-
Unigene49323_All	246	0.001	16.7542	14.0322	Up	1.56812e-08	-
Unigene34319_All	279	0.001	16.7422	14.0312	Up	1.20806e-09	-
Unigene49552_All	263	0.001	16.716	14.0289	Up	4.37547e-09	gi|356563182|ref|XP_003549843.1|/4e-36/PREDICTED: malate synthase, glyoxysomal-like [Glycine max]
Unigene37619_All	263	0.001	16.716	14.0289	Up	4.34974e-09	gi|296082270|emb|CBI21275.3|/9e-07/unnamed protein product [Vitis vinifera]
Unigene41770_All	255	0.001	16.7017	14.0277	Up	8.23932e-09	-
Unigene44567_All	280	0.001	16.6824	14.026	Up	1.20516e-09	-
CL6145.Contig5_All	2019	0.001	16.6713	14.0251	Up	1.29807e-70	-
CL2430.Contig4_All	503	0.001	16.661	14.0242	Up	2.69373e-17	gi|224118544|ref|XP_002317847.1|/1e-16/predicted protein [Populus trichocarpa]
Unigene47919_All	396	0.001	16.6527	14.0235	Up	1.35401e-13	gi|356550516|ref|XP_003543632.1|/6e-09/PREDICTED: prolyl 4-hydroxylase subunit alpha-1-like [Glycine max]
Unigene16953_All	553	0.001	16.6452	14.0228	Up	5.18682e-19	gi|195617694|gb|ACG30677.1|/2e-52/histone H4 [Zea mays]
Unigene35360_All	520	0.001	16.6447	14.0228	Up	7.22287e-18	-
CL4767.Contig1_All	479	0.001	16.6353	14.022	Up	1.93445e-16	-
CL10066.Contig2_All	347	0.001	16.6287	14.0214	Up	6.79915e-12	-
Unigene51313_All	281	0.001	16.6231	14.0209	Up	1.21299e-09	-
CL6025.Contig2_All	777	0.001	16.6206	14.0207	Up	9.07018e-27	-
CL659.Contig1_All	248	0.001	16.6191	14.0206	Up	1.56771e-08	-
Unigene33637_All	207	0.001	16.5924	14.0182	Up	3.81277e-07	-
Unigene37469_All	588	0.001	16.589	14.0179	Up	3.697e-20	-
CL1143.Contig4_All	232	0.001	16.5809	14.0172	Up	5.678e-08	-
Unigene35729_All	348	0.001	16.5809	14.0172	Up	6.75056e-12	-
Unigene47904_All	489	0.001	16.5761	14.0168	Up	1.00285e-16	gi|323451474|gb|EGB07351.1|/1e-06/hypothetical protein AURANDRAFT_71850 [Aureococcus anophagefferens]
Unigene50924_All	431	0.001	16.5754	14.0168	Up	9.89396e-15	-
Unigene34175_All	315	0.001	16.5734	14.0166	Up	9.10615e-11	-
Unigene44920_All	490	0.001	16.5423	14.0139	Up	1.00589e-16	-
Unigene43433_All	299	0.001	16.5413	14.0138	Up	3.32456e-10	-
Unigene36915_All	374	0.001	16.5303	14.0128	Up	9.61866e-13	-
Unigene46564_All	399	0.001	16.5275	14.0126	Up	1.35816e-13	-
Unigene50655_All	316	0.001	16.521	14.012	Up	9.10152e-11	-
Unigene45745_All	316	0.001	16.521	14.012	Up	9.06923e-11	-
Unigene42218_All	316	0.001	16.521	14.012	Up	9.06311e-11	-
CL3210.Contig9_All	466	0.001	16.5098	14.011	Up	7.17204e-16	-
Unigene34959_All	650	0.001	16.4862	14.009	Up	3.65229e-22	-
Unigene34561_All	317	0.001	16.4688	14.0075	Up	9.09381e-11	-
Unigene39444_All	343	0.001	16.4221	14.0034	Up	1.30019e-11	-
Unigene36099_All	360	0.001	16.4099	14.0023	Up	3.53564e-12	-
CL6566.Contig2_All	980	0.001	16.4021	14.0016	Up	2.05923e-33	-
Unigene49974_All	578	0.001	16.4006	14.0015	Up	1.38884e-19	-
Unigene43733_All	377	0.001	16.3987	14.0013	Up	9.57377e-13	-
Unigene39236_All	218	0.001	16.3853	14.0001	Up	2.0155e-07	-
Unigene33995_All	218	0.001	16.3853	14.0001	Up	2.00829e-07	-
Unigene50852_All	520	0.001	16.3805	13.9997	Up	1.39362e-17	gi|15242647|ref|NP_198848.1|/5e-09/cysteine/histidine-rich C1 domain-containing protein [Arabidopsis thaliana]
Unigene37243_All	504	0.001	16.3553	13.9975	Up	5.21263e-17	-
Unigene38183_All	210	0.001	16.3553	13.9975	Up	3.82391e-07	-
Unigene39493_All	336	0.001	16.3553	13.9975	Up	2.4798e-11	-
CL2408.Contig1_All	311	0.001	16.3448	13.9965	Up	1.74065e-10	-
Unigene38309_All	1337	0.001	16.3382	13.996	Up	1.35258e-45	gi|357469575|ref|XP_003605072.1|/5e-26/ATP-dependent DNA helicase 2 subunit [Medicago truncatula]
CL12030.Contig2_All	471	0.001	16.3345	13.9956	Up	7.17576e-16	gi|255545564|ref|XP_002513842.1|/3e-39/Beta-1,3-galactosyltransferase sqv-2, putative [Ricinus communis]
Unigene44452_All	286	0.001	16.3325	13.9955	Up	1.21777e-09	-
Unigene46566_All	404	0.001	16.3229	13.9946	Up	1.36264e-13	-
CL11664.Contig2_All	665	0.001	16.3209	13.9944	Up	1.883e-22	gi|115487322|ref|NP_001066148.1|/7e-70/Os12g0145700 [Oryza sativa Japonica Group]
CL10522.Contig2_All	623	0.001	16.3186	13.9942	Up	5.14338e-21	-
CL2239.Contig1_All	295	0.001	16.2999	13.9926	Up	6.35006e-10	-
CL378.Contig1_All	624	0.001	16.2924	13.9919	Up	5.13416e-21	gi|147816327|emb|CAN68494.1|/1e-45/hypothetical protein VITISV_022266 [Vitis vinifera]
Unigene39907_All	447	0.001	16.2895	13.9917	Up	5.12757e-15	-
Unigene49983_All	270	0.001	16.2826	13.991	Up	4.38783e-09	-
Unigene41388_All	287	0.001	16.2756	13.9904	Up	1.21482e-09	-
CL5076.Contig2_All	287	0.001	16.2756	13.9904	Up	1.20624e-09	-
CL9154.Contig2_All	515	0.001	16.2728	13.9902	Up	2.70145e-17	-
CL2670.Contig6_All	262	0.001	16.2555	13.9886	Up	8.31332e-09	-
Unigene36075_All	355	0.001	16.254	13.9885	Up	6.7786e-12	-
Unigene34374_All	1209	0.001	16.2498	13.9881	Up	5.91826e-41	-
Unigene35897_All	313	0.001	16.2404	13.9873	Up	1.74094e-10	-
CL12438.Contig2_All	424	0.001	16.201	13.9838	Up	3.66655e-14	-
Unigene34180_All	272	0.001	16.1629	13.9804	Up	4.35461e-09	-
CL4045.Contig1_All	350	0.001	16.0936	13.9742	Up	1.28903e-11	gi|255582401|ref|XP_002531989.1|/3e-23/cysteine desulfurylase, putative [Ricinus communis]
Unigene43677_All	299	0.001	16.0818	13.9731	Up	6.34119e-10	gi|147843192|emb|CAN78447.1|/1e-15/hypothetical protein VITISV_026810 [Vitis vinifera]
Unigene50004_All	522	0.001	16.0545	13.9707	Up	2.6945e-17	-
Unigene44455_All	394	0.001	16.0399	13.9694	Up	5.01253e-13	-
Unigene44964_All	377	0.001	16.0343	13.9689	Up	1.84904e-12	-
CL6399.Contig1_All	695	0.001	16.0118	13.9668	Up	5.00414e-23	gi|225431737|ref|XP_002268941.1|/8e-59/PREDICTED: hypothetical protein [Vitis vinifera]
CL4206.Contig1_All	412	0.001	16.006	13.9663	Up	1.36234e-13	-
CL718.Contig1_All	412	0.001	16.006	13.9663	Up	1.35905e-13	-
Unigene35706_All	206	0.001	16.006	13.9663	Up	7.18287e-07	gi|147815051|emb|CAN65663.1|/2e-07/hypothetical protein VITISV_014917 [Vitis vinifera]
Unigene48957_All	309	0.001	16.006	13.9663	Up	3.30973e-10	-
Unigene44453_All	378	0.001	15.9919	13.9651	Up	1.84024e-12	-
Unigene51245_All	387	0.001	15.975	13.9635	Up	9.5796e-13	-
CL11677.Contig1_All	1015	0.001	15.9718	13.9632	Up	1.06141e-33	-
CL8136.Contig1_All	542	0.001	15.9691	13.963	Up	7.23789e-18	gi|118483904|gb|ABK93842.1|/1e-27/unknown [Populus trichocarpa]
Unigene35107_All	499	0.001	15.9686	13.9629	Up	1.92976e-16	-
Unigene43473_All	284	0.001	15.9637	13.9625	Up	2.31013e-09	-
Unigene43424_All	715	0.001	15.9482	13.9611	Up	1.31849e-23	-
Unigene10051_All	431	0.001	15.9379	13.9602	Up	3.66571e-14	-
Unigene2679_All	233	0.001	15.9201	13.9586	Up	1.06972e-07	gi|393707|emb|CAA47926.1|/2e-16/3-ketoacyl-CoA thiolase [Cucumis sativus]
CL9794.Contig1_All	492	0.001	15.9165	13.9582	Up	3.71316e-16	-
Unigene48032_All	259	0.001	15.9133	13.9579	Up	1.57759e-08	-
CL10898.Contig1_All	571	0.001	15.8799	13.9549	Up	1.00691e-18	gi|225430514|ref|XP_002285565.1|/5e-47/PREDICTED: hypothetical protein [Vitis vinifera]
Unigene35552_All	251	0.001	15.8731	13.9543	Up	2.98909e-08	-
Unigene36313_All	251	0.001	15.8731	13.9543	Up	2.97068e-08	-
Unigene38935_All	511	0.001	15.8624	13.9533	Up	1.0023e-16	gi|357441633|ref|XP_003591094.1|/2e-35/Glucose and ribitol dehydrogenase [Medicago truncatula]
Unigene35351_All	390	0.001	15.8521	13.9524	Up	9.60886e-13	-
Unigene49346_All	962	0.001	15.8521	13.9524	Up	1.11989e-31	-
Unigene44846_All	234	0.001	15.8521	13.9524	Up	1.06759e-07	-
Unigene50879_All	451	0.001	15.8404	13.9513	Up	9.91524e-15	-
Unigene37011_All	243	0.001	15.8303	13.9504	Up	5.66415e-08	-
Unigene39432_All	365	0.001	15.8087	13.9484	Up	6.77477e-12	-
Unigene35404_All	287	0.001	15.7969	13.9474	Up	2.30945e-09	-
Unigene36755_All	331	0.001	15.7723	13.9451	Up	9.03565e-11	-
Unigene49961_All	558	0.001	15.7574	13.9437	Up	3.74827e-18	gi|225435195|ref|XP_002282009.1|/4e-17/PREDICTED: hypothetical protein [Vitis vinifera]
CL12292.Contig2_All	375	0.001	15.7535	13.9434	Up	3.54595e-12	gi|357443867|ref|XP_003592211.1|/9e-18/hypothetical protein MTR_1g100140 [Medicago truncatula]
Unigene40121_All	375	0.001	15.7535	13.9434	Up	3.53496e-12	-
Unigene36389_All	480	0.001	15.742	13.9423	Up	1.37665e-15	-
CL2241.Contig1_All	358	0.001	15.734	13.9416	Up	1.29614e-11	-
Unigene41464_All	262	0.001	15.7311	13.9413	Up	1.5853e-08	-
Unigene41438_All	271	0.001	15.7156	13.9399	Up	8.25937e-09	-
Unigene33807_All	245	0.001	15.7011	13.9386	Up	5.6237e-08	-
Unigene44146_All	324	0.001	15.689	13.9375	Up	1.73979e-10	-
Unigene50107_All	902	0.001	15.6881	13.9374	Up	2.28086e-29	-
Unigene50567_All	254	0.001	15.6857	13.9372	Up	2.96732e-08	-
CL7861.Contig2_All	920	0.001	15.6798	13.9366	Up	6.04652e-30	gi|269308672|gb|ACZ34296.1|/6e-94/broad substrate reductase/dehydrogenase [Artemisia annua]
Unigene51273_All	333	0.001	15.6775	13.9364	Up	9.04478e-11	-
Unigene34218_All	482	0.001	15.6767	13.9363	Up	1.38048e-15	-
Unigene39933_All	298	0.001	15.6748	13.9362	Up	1.2139e-09	-
Unigene39754_All	342	0.001	15.6667	13.9354	Up	4.729e-11	-
Unigene45532_All	237	0.001	15.6514	13.934	Up	1.07767e-07	-
Unigene38253_All	1045	0.001	15.6448	13.9334	Up	5.45824e-34	-
Unigene50121_All	457	0.001	15.6324	13.9323	Up	9.89632e-15	-
Unigene37523_All	343	0.001	15.621	13.9312	Up	4.76449e-11	-
Unigene49107_All	220	0.001	15.6119	13.9304	Up	3.82929e-07	-
CL520.Contig2_All	308	0.001	15.6119	13.9304	Up	6.3471e-10	gi|255540297|ref|XP_002511213.1|/8e-06/nucleolar protein nop56, putative [Ricinus communis]
Unigene44130_All	273	0.001	15.6005	13.9293	Up	8.31219e-09	-
CL9919.Contig1_All	1004	0.001	15.5995	13.9292	Up	1.52876e-32	gi|302143541|emb|CBI22102.3|/2e-10/unnamed protein product [Vitis vinifera]
Unigene33971_All	1445	0.001	15.5925	13.9286	Up	4.78177e-47	-
Unigene39896_All	291	0.001	15.5797	13.9274	Up	2.3054e-09	-
Unigene44627_All	318	0.001	15.553	13.9249	Up	3.33471e-10	-
Unigene39850_All	221	0.001	15.5413	13.9238	Up	3.80497e-07	-
CL7102.Contig1_All	372	0.001	15.5112	13.921	Up	6.79014e-12	-
CL8986.Contig3_All	319	0.001	15.5042	13.9204	Up	3.33096e-10	-
Unigene47141_All	257	0.001	15.5026	13.9202	Up	2.97517e-08	-
Unigene38342_All	709	0.001	15.5018	13.9201	Up	9.66072e-23	-
Unigene37771_All	390	0.001	15.4998	13.92	Up	1.8472e-12	-
Unigene35185_All	328	0.001	15.4977	13.9198	Up	1.73038e-10	-
Unigene35093_All	470	0.001	15.4923	13.9193	Up	5.14633e-15	-
CL3659.Contig2_All	275	0.001	15.487	13.9188	Up	8.26272e-09	-
CL6782.Contig1_All	346	0.001	15.4856	13.9186	Up	4.76782e-11	-
Unigene33745_All	639	0.001	15.48	13.9181	Up	1.91365e-20	-
Unigene34590_All	231	0.001	15.4632	13.9166	Up	2.02732e-07	gi|4884730|gb|AAD31791.1|AF126108_1/7e-23/mitotic cyclin B1-4 [Lupinus luteus]
Unigene35513_All	551	0.001	15.4589	13.9162	Up	1.39321e-17	-
CL2160.Contig1_All	240	0.001	15.4558	13.9159	Up	1.07818e-07	-
Unigene39866_All	285	0.001	15.4257	13.913	Up	4.36563e-09	-
Unigene50018_All	579	0.001	15.4232	13.9128	Up	1.93758e-18	-
CL2304.Contig2_All	392	0.001	15.4207	13.9126	Up	1.83805e-12	-
CL718.Contig2_All	428	0.001	15.4076	13.9114	Up	1.35995e-13	-
CL10263.Contig2_All	321	0.001	15.4076	13.9114	Up	3.31395e-10	-
Unigene47927_All	214	0.001	15.4076	13.9114	Up	7.17472e-07	-
CL76.Contig3_All	241	0.001	15.3917	13.9099	Up	1.07716e-07	-
Unigene41503_All	536	0.001	15.3789	13.9087	Up	5.21409e-17	-
Unigene43368_All	304	0.001	15.3654	13.9074	Up	1.2174e-09	-
Unigene43373_All	689	0.001	15.3536	13.9063	Up	7.05615e-22	gi|303280173|ref|XP_003059379.1|/2e-07/predicted protein [Micromonas pusilla CCMP1545]
Unigene46729_All	349	0.001	15.3525	13.9062	Up	4.77032e-11	-
Unigene44480_All	403	0.001	15.3407	13.9051	Up	9.63437e-13	-
Unigene37374_All	233	0.001	15.3305	13.9041	Up	2.01957e-07	-
CL2872.Contig4_All	242	0.001	15.3281	13.9039	Up	1.07691e-07	-
Unigene43342_All	511	0.001	15.3247	13.9036	Up	3.70925e-16	-
CL1421.Contig4_All	547	0.001	15.3208	13.9032	Up	2.69604e-17	-
CL11234.Contig1_All	305	0.001	15.315	13.9027	Up	1.2128e-09	-
Unigene39863_All	368	0.001	15.3065	13.9019	Up	1.28809e-11	-
Unigene41989_All	377	0.001	15.3055	13.9018	Up	6.794e-12	-
Unigene39602_All	386	0.001	15.3045	13.9017	Up	3.53633e-12	-
Unigene50057_All	431	0.001	15.3004	13.9013	Up	1.36114e-13	-
Unigene49901_All	288	0.001	15.265	13.8979	Up	4.39528e-09	-
Unigene38824_All	225	0.001	15.265	13.8979	Up	3.82474e-07	-
Unigene42884_All	216	0.001	15.265	13.8979	Up	7.22995e-07	-
CL4682.Contig2_All	423	0.001	15.265	13.8979	Up	2.6054e-13	-
CL12726.Contig1_All	216	0.001	15.265	13.8979	Up	7.19477e-07	-
Unigene43783_All	342	0.001	15.265	13.8979	Up	9.05852e-11	-
Unigene39552_All	774	0.001	15.265	13.8979	Up	1.80438e-24	-
CL10932.Contig1_All	388	0.001	15.2256	13.8942	Up	3.5329e-12	-
Unigene38330_All	379	0.001	15.2247	13.8941	Up	6.78501e-12	-
CL4440.Contig3_All	580	0.001	15.1597	13.888	Up	3.73809e-18	-
CL8148.Contig1_All	571	0.001	15.158	13.8878	Up	7.20579e-18	gi|356549777|ref|XP_003543267.1|/7e-27/PREDICTED: uncharacterized protein LOC100790442 [Glycine max]
CL4070.Contig3_All	272	0.001	15.1527	13.8873	Up	1.58321e-08	-
Unigene34045_All	535	0.001	15.1508	13.8871	Up	1.00701e-16	-
Unigene50767_All	263	0.001	15.1489	13.8869	Up	2.98532e-08	-
Unigene49886_All	626	0.001	15.1431	13.8864	Up	1.38428e-19	gi|356571277|ref|XP_003553805.1|/5e-06/PREDICTED: endoribonuclease Dicer homolog 1-like [Glycine max]
Unigene40281_All	218	0.001	15.1249	13.8846	Up	7.22844e-07	-
Unigene39827_All	545	0.001	15.1249	13.8846	Up	5.20384e-17	-
Unigene34811_All	209	0.001	15.1189	13.8841	Up	1.36302e-06	-
Unigene51209_All	591	0.001	15.11	13.8832	Up	1.94596e-18	gi|147857286|emb|CAN83486.1|/4e-08/hypothetical protein VITISV_019986 [Vitis vinifera]
Unigene33674_All	391	0.001	15.1088	13.8831	Up	3.55008e-12	gi|29467228|dbj|BAC67060.1|/2e-20/DNA methyltransferase [Nicotiana tabacum]
CL7150.Contig4_All	482	0.001	15.1066	13.8829	Up	5.14885e-15	gi|225435754|ref|XP_002285720.1|/1e-10/PREDICTED: hypothetical protein [Vitis vinifera]
Unigene41441_All	565	0.001	15.0759	13.88	Up	1.392e-17	-
Unigene40623_All	556	0.001	15.0728	13.8797	Up	2.69759e-17	-
Unigene42668_All	283	0.001	15.0492	13.8774	Up	8.29414e-09	-
Unigene13593_All	493	0.001	15.0482	13.8773	Up	2.65967e-15	-
Unigene35878_All	585	0.001	15.0301	13.8756	Up	3.73134e-18	gi|255540109|ref|XP_002511119.1|/3e-12/proteasome subunit alpha type, putative [Ricinus communis]
Unigene44562_All	384	0.001	15.0265	13.8752	Up	6.77604e-12	-
Unigene33413_All	558	0.001	15.0188	13.8745	Up	2.6999e-17	-
Unigene33477_All	302	0.001	15.0122	13.8739	Up	2.29369e-09	-
CL4954.Contig1_All	238	0.001	15.0084	13.8735	Up	2.01776e-07	-
Unigene48059_All	348	0.001	15.0018	13.8728	Up	9.09535e-11	-
Unigene44979_All	229	0.001	14.9983	13.8725	Up	3.79883e-07	-
Unigene41020_All	229	0.001	14.9983	13.8725	Up	3.79476e-07	-
Unigene48679_All	339	0.001	14.9948	13.8722	Up	1.73237e-10	-
Unigene47417_All	220	0.001	14.9874	13.8715	Up	7.24804e-07	-
Unigene16415_All	376	0.001	14.9808	13.8708	Up	1.29116e-11	-
CL12506.Contig10_All	697	0.001	14.9803	13.8708	Up	1.3687e-21	-
CL440.Contig2_All	266	0.001	14.978	13.8706	Up	2.98758e-08	-
Unigene48815_All	257	0.001	14.968	13.8696	Up	5.68147e-08	-
CL2064.Contig2_All	202	0.001	14.9627	13.8691	Up	2.56078e-06	-
CL12468.Contig3_All	294	0.001	14.9534	13.8682	Up	4.38597e-09	-
Unigene35003_All	239	0.001	14.9456	13.8674	Up	2.01099e-07	-
Unigene47938_All	773	0.001	14.9293	13.8659	Up	6.7952e-24	-
CL8419.Contig1_All	534	0.001	14.9219	13.8651	Up	1.92924e-16	-
Unigene50014_All	424	0.001	14.905	13.8635	Up	4.98649e-13	-
Unigene34497_All	461	0.001	14.9007	13.8631	Up	3.68254e-14	-
CL2108.Contig1_All	249	0.001	14.8971	13.8627	Up	1.07097e-07	-
Unigene41398_All	249	0.001	14.8971	13.8627	Up	1.06897e-07	gi|225459587|ref|XP_002285864.1|/9e-26/PREDICTED: hypothetical protein [Vitis vinifera]
Unigene34998_All	535	0.001	14.8941	13.8624	Up	1.92561e-16	-
Unigene50042_All	471	0.001	14.8761	13.8607	Up	1.90532e-14	-
CL5064.Contig1_All	832	0.001	14.8613	13.8593	Up	1.27852e-25	-
Unigene39626_All	731	0.001	14.8473	13.8579	Up	1.88227e-22	-
Unigene50360_All	371	0.001	14.8124	13.8545	Up	2.48602e-11	-
CL11950.Contig1_All	1271	0.001	14.8086	13.8541	Up	3.27864e-39	-
CL3048.Contig2_All	446	0.001	14.7858	13.8519	Up	1.36443e-13	-
Unigene44098_All	223	0.001	14.7858	13.8519	Up	7.21494e-07	-
Unigene37833_All	223	0.001	14.7858	13.8519	Up	7.19551e-07	gi|224102573|ref|XP_002312730.1|/2e-06/predicted protein [Populus trichocarpa]
CL4524.Contig3_All	3172	0.001	14.7693	13.8503	Up	1.22972e-98	gi|297745349|emb|CBI40429.3|/8e-18/unnamed protein product [Vitis vinifera]
CL169.Contig2_All	363	0.001	14.7604	13.8494	Up	4.76117e-11	-
Unigene51143_All	298	0.001	14.7527	13.8487	Up	4.37794e-09	-
Unigene39665_All	326	0.001	14.7499	13.8484	Up	6.355e-10	-
CL1862.Contig2_All	643	0.001	14.7427	13.8477	Up	1.38976e-19	gi|296085754|emb|CBI29565.3|/4e-11/unnamed protein product [Vitis vinifera]
Unigene41448_All	859	0.001	14.7141	13.8449	Up	3.41722e-26	gi|147828675|emb|CAN68620.1|/7e-65/hypothetical protein VITISV_013313 [Vitis vinifera]
Unigene35839_All	570	0.001	14.7026	13.8438	Up	2.69527e-17	-
Unigene43799_All	346	0.001	14.6914	13.8427	Up	1.73922e-10	-
Unigene41531_All	234	0.001	14.6779	13.8414	Up	3.82971e-07	-
CL1276.Contig2_All	234	0.001	14.6779	13.8414	Up	3.82805e-07	-
CL11752.Contig1_All	337	0.001	14.6761	13.8412	Up	3.33043e-10	-
Unigene34721_All	871	0.001	14.6691	13.8405	Up	1.76452e-26	-
CL10487.Contig2_All	281	0.001	14.6674	13.8403	Up	1.56996e-08	-
Unigene50745_All	375	0.001	14.6544	13.839	Up	2.49182e-11	-
Unigene34961_All	272	0.001	14.6476	13.8384	Up	2.96546e-08	-
Unigene39923_All	535	0.001	14.6373	13.8374	Up	3.7073e-16	-
Unigene46224_All	263	0.001	14.6265	13.8363	Up	5.63667e-08	-
CL2350.Contig1_All	263	0.001	14.6265	13.8363	Up	5.62779e-08	-
CL1702.Contig4_All	761	0.001	14.6231	13.836	Up	5.00613e-23	gi|224089887|ref|XP_002308852.1|/4e-14/predicted protein [Populus trichocarpa]
Unigene39083_All	517	0.001	14.6154	13.8352	Up	1.38013e-15	-
Unigene50857_All	329	0.001	14.6154	13.8352	Up	6.34414e-10	-
Unigene35593_All	395	0.001	14.608	13.8345	Up	6.75564e-12	-
CL5977.Contig1_All	762	0.001	14.6039	13.8341	Up	5.00016e-23	gi|255562639|ref|XP_002522325.1|/1e-26/Protein ASYMMETRIC LEAVES2, putative [Ricinus communis]
CL6494.Contig2_All	1705	0.001	14.5845	13.8322	Up	5.58218e-52	gi|296084617|emb|CBI25667.3|/e-121/unnamed protein product [Vitis vinifera]
CL8803.Contig1_All	358	0.001	14.5827	13.832	Up	9.08458e-11	gi|255568498|ref|XP_002525223.1|/1e-09/Xylem serine proteinase 1 precursor, putative [Ricinus communis]
Unigene44158_All	387	0.001	14.555	13.8292	Up	1.29495e-11	-
Unigene39520_All	236	0.001	14.5535	13.8291	Up	3.78987e-07	-
Unigene33465_All	274	0.001	14.5407	13.8278	Up	2.9808e-08	gi|326515716|dbj|BAK07104.1|/2e-24/predicted protein [Hordeum vulgare subsp. vulgare]
CL11842.Contig1_All	737	0.001	14.54	13.8277	Up	3.65368e-22	gi|224076870|ref|XP_002305028.1|/2e-34/predicted protein [Populus trichocarpa]
Unigene51167_All	860	0.001	14.5372	13.8275	Up	6.58648e-26	gi|302142870|emb|CBI20165.3|/8e-23/unnamed protein product [Vitis vinifera]
CL2316.Contig4_All	208	0.001	14.5311	13.8269	Up	2.58666e-06	-
Unigene35143_All	312	0.001	14.5311	13.8269	Up	2.31114e-09	-
CL12221.Contig2_All	823	0.001	14.5231	13.8261	Up	9.29654e-25	-
Unigene35169_All	483	0.001	14.5065	13.8244	Up	1.89734e-14	-
Unigene37159_All	720	0.001	14.5017	13.8239	Up	1.37022e-21	gi|108863994|gb|ABG22362.1|/8e-09/heavy metal-associated domain containing protein, expressed [Oryza sativa Japonica Group]
CL11141.Contig2_All	247	0.001	14.4616	13.8199	Up	2.02389e-07	-
Unigene49882_All	285	0.001	14.4616	13.8199	Up	1.57367e-08	-
Unigene43448_All	466	0.001	14.446	13.8184	Up	7.10515e-14	-
CL1681.Contig2_All	409	0.001	14.4439	13.8182	Up	3.53701e-12	-
Unigene33797_All	314	0.001	14.4385	13.8176	Up	2.29836e-09	gi|302801742|ref|XP_002982627.1|/2e-07/hypothetical protein SELMODRAFT_155162 [Selaginella moellendorffii]
CL1914.Contig2_All	295	0.001	14.437	13.8175	Up	8.27055e-09	-
Unigene38292_All	238	0.001	14.4312	13.8169	Up	3.83095e-07	-
Unigene38507_All	324	0.001	14.4169	13.8155	Up	1.20915e-09	-
CL7822.Contig5_All	810	0.001	14.4169	13.8155	Up	3.50129e-24	gi|351734458|ref|NP_001236791.1|/6e-12/uncharacterized protein LOC100306051 [Glycine max]
Unigene37361_All	467	0.001	14.4151	13.8153	Up	7.10035e-14	-
CL1102.Contig6_All	477	0.001	14.4009	13.8139	Up	3.67159e-14	-
CL10805.Contig3_All	325	0.001	14.3726	13.811	Up	1.21574e-09	-
CL7792.Contig2_All	373	0.001	14.3646	13.8102	Up	4.77365e-11	gi|225438926|ref|XP_002279342.1|/2e-08/PREDICTED: hypothetical protein [Vitis vinifera]
CL5520.Contig4_All	220	0.001	14.363	13.8101	Up	1.35558e-06	-
Unigene33930_All	211	0.001	14.3245	13.8062	Up	2.56567e-06	-
Unigene38311_All	2446	0.001	14.3226	13.806	Up	1.57449e-73	-
Unigene44383_All	461	0.001	14.3047	13.8042	Up	1.35195e-13	-
Unigene50922_All	394	0.001	14.2964	13.8034	Up	1.28998e-11	gi|225436472|ref|XP_002273011.1|/3e-17/PREDICTED: hypothetical protein [Vitis vinifera]
CL11878.Contig2_All	346	0.001	14.2944	13.8032	Up	3.32829e-10	-
Unigene36843_All	250	0.001	14.288	13.8025	Up	2.02367e-07	-
Unigene46054_All	250	0.001	14.288	13.8025	Up	2.01685e-07	-
Unigene43162_All	327	0.001	14.2847	13.8022	Up	1.20534e-09	-
Unigene41469_All	664	0.001	14.2764	13.8013	Up	1.38473e-19	-
Unigene34204_All	1300	0.001	14.2669	13.8004	Up	1.24617e-38	-
Unigene37392_All	347	0.001	14.2532	13.799	Up	3.32084e-10	-
CL4813.Contig2_All	1370	0.001	14.2399	13.7976	Up	1.15683e-40	gi|115482146|ref|NP_001064666.1|/2e-32/Os10g0431900 [Oryza sativa Japonica Group]
Unigene40968_All	222	0.001	14.2336	13.797	Up	1.36342e-06	gi|255545564|ref|XP_002513842.1|/1e-08/Beta-1,3-galactosyltransferase sqv-2, putative [Ricinus communis]
Unigene33600_All	222	0.001	14.2336	13.797	Up	1.36288e-06	-
CL10183.Contig2_All	300	0.001	14.1964	13.7932	Up	8.31898e-09	-
Unigene50022_All	300	0.001	14.1964	13.7932	Up	8.28514e-09	-
Unigene50908_All	271	0.001	14.1947	13.7931	Up	5.64831e-08	-
CL5493.Contig2_All	242	0.001	14.1926	13.7929	Up	3.81977e-07	-
CL10746.Contig1_All	455	0.001	14.1914	13.7927	Up	2.6149e-13	-
Unigene2444_All	213	0.001	14.19	13.7926	Up	2.57526e-06	-
Unigene40578_All	213	0.001	14.19	13.7926	Up	2.55883e-06	-
CL3822.Contig6_All	485	0.001	14.1634	13.7899	Up	3.66907e-14	gi|255577530|ref|XP_002529643.1|/1e-31/conserved hypothetical protein [Ricinus communis]
Unigene39744_All	301	0.001	14.1493	13.7884	Up	8.32579e-09	gi|298205138|emb|CBI40659.3|/2e-12/unnamed protein product [Vitis vinifera]
Unigene42342_All	301	0.001	14.1493	13.7884	Up	8.28177e-09	-
CL8280.Contig1_All	321	0.001	14.1237	13.7858	Up	2.3081e-09	-
CL10629.Contig1_All	1080	0.001	14.1201	13.7855	Up	1.11924e-31	gi|224141151|ref|XP_002323938.1|/2e-46/predicted protein [Populus trichocarpa]
Unigene47390_All	224	0.001	14.1065	13.7841	Up	1.36098e-06	-
Unigene51170_All	263	0.001	14.1041	13.7838	Up	1.07932e-07	-
Unigene35904_All	351	0.001	14.0907	13.7825	Up	3.32563e-10	-
CL6956.Contig2_All	351	0.001	14.0907	13.7825	Up	3.31184e-10	-
CL1463.Contig2_All	1024	0.001	14.0873	13.7821	Up	6.04002e-30	-
Unigene4773_All	1454	0.001	14.0786	13.7812	Up	1.07903e-42	-
Unigene441_All	283	0.001	14.0783	13.7812	Up	2.99099e-08	-
Unigene39810_All	244	0.001	14.0763	13.781	Up	3.7915e-07	-
Unigene40371_All	576	0.001	14.0724	13.7806	Up	1.0012e-16	-
CL4585.Contig2_All	293	0.001	14.0667	13.78	Up	1.56832e-08	-
Unigene47914_All	381	0.001	14.063	13.7796	Up	4.75702e-11	-
Unigene35971_All	381	0.001	14.063	13.7796	Up	4.72982e-11	-
Unigene44973_All	303	0.001	14.0559	13.7789	Up	8.29751e-09	-
Unigene39840_All	264	0.001	14.0507	13.7784	Up	1.07602e-07	-
CL1577.Contig1_All	264	0.001	14.0507	13.7784	Up	1.06672e-07	gi|255566672|ref|XP_002524320.1|/4e-09/Peroxidase 12 precursor, putative [Ricinus communis]
Unigene37280_All	636	0.001	14.0409	13.7773	Up	1.94176e-18	gi|225435628|ref|XP_002285649.1|/8e-30/PREDICTED: hypothetical protein [Vitis vinifera]
Unigene37413_All	235	0.001	14.0308	13.7763	Up	7.20372e-07	-
Unigene35231_All	284	0.001	14.0287	13.7761	Up	2.9872e-08	-
Unigene36433_All	431	0.001	14.0254	13.7758	Up	1.8439e-12	-
CL3417.Contig2_All	500	0.001	14.0133	13.7745	Up	1.90132e-14	-
Unigene40647_All	912	0.001	14.0096	13.7741	Up	1.76286e-26	-
Unigene46091_All	255	0.001	14.0079	13.7739	Up	2.03975e-07	-
Unigene36263_All	314	0.001	14.001	13.7732	Up	4.35767e-09	-
Unigene37755_All	216	0.001	13.9929	13.7724	Up	2.56959e-06	-
CL11125.Contig3_All	216	0.001	13.9929	13.7724	Up	2.56714e-06	-
Unigene40786_All	295	0.001	13.9713	13.7702	Up	1.58112e-08	-
Unigene49987_All	236	0.001	13.9713	13.7702	Up	7.17768e-07	-
CL8066.Contig1_All	256	0.001	13.9531	13.7683	Up	2.03951e-07	-
CL11941.Contig1_All	384	0.001	13.9531	13.7683	Up	4.75619e-11	-
Unigene48583_All	266	0.001	13.9451	13.7675	Up	1.07614e-07	-
CL9730.Contig3_All	493	0.001	13.9336	13.7663	Up	3.6817e-14	-
Unigene36984_All	217	0.001	13.9284	13.7657	Up	2.56518e-06	-
Unigene40133_All	365	0.001	13.9267	13.7656	Up	1.74036e-10	-
Unigene39209_All	227	0.001	13.92	13.7649	Up	1.36629e-06	-
Unigene36920_All	385	0.001	13.9169	13.7646	Up	4.77115e-11	-
Unigene37383_All	405	0.001	13.9081	13.7636	Up	1.29447e-11	-
Unigene49996_All	336	0.001	13.902	13.763	Up	1.21024e-09	-
Unigene34674_All	435	0.001	13.8964	13.7624	Up	1.84463e-12	-
CL5449.Contig4_All	920	0.001	13.8878	13.7615	Up	1.76534e-26	-
CL833.Contig3_All	287	0.001	13.8821	13.7609	Up	2.97143e-08	-
Unigene34910_All	673	0.001	13.8814	13.7609	Up	2.67662e-19	-
CL280.Contig5_All	406	0.001	13.8738	13.7601	Up	1.29637e-11	-
Unigene50955_All	208	0.001	13.8706	13.7597	Up	4.80361e-06	-
Unigene35944_All	615	0.001	13.8502	13.7576	Up	1.39687e-17	-
CL7136.Contig1_All	258	0.001	13.845	13.7571	Up	2.03467e-07	gi|225464980|ref|XP_002274597.1|/6e-29/PREDICTED: hypothetical protein [Vitis vinifera]
Unigene34182_All	268	0.001	13.841	13.7567	Up	1.06997e-07	-
Unigene50913_All	824	0.001	13.8385	13.7564	Up	1.3201e-23	-
CL12178.Contig1_All	745	0.001	13.8307	13.7556	Up	2.65733e-21	-
CL2691.Contig4_All	447	0.001	13.8307	13.7556	Up	9.6324e-13	-
Unigene46640_All	298	0.001	13.8307	13.7556	Up	1.57037e-08	gi|225432055|ref|XP_002280426.1|/1e-23/PREDICTED: hypothetical protein [Vitis vinifera]
CL9583.Contig1_All	765	0.001	13.8283	13.7553	Up	7.06409e-22	gi|296090036|emb|CBI39855.3|/7e-60/unnamed protein product [Vitis vinifera]
Unigene44424_All	328	0.001	13.8223	13.7547	Up	2.29769e-09	-
CL11011.Contig2_All	338	0.001	13.8198	13.7544	Up	1.20951e-09	-
CL6703.Contig1_All	209	0.001	13.8042	13.7528	Up	4.83304e-06	-
Unigene38472_All	219	0.001	13.8012	13.7525	Up	2.56788e-06	-
Unigene45924_All	249	0.001	13.7937	13.7517	Up	3.79231e-07	-
Unigene38350_All	538	0.001	13.7896	13.7513	Up	2.66628e-15	-
Unigene49361_All	1028	0.001	13.7652	13.7487	Up	2.28446e-29	-
Unigene39848_All	260	0.001	13.7385	13.7459	Up	2.03836e-07	-
Unigene48495_All	270	0.001	13.7385	13.7459	Up	1.07589e-07	-
Unigene50887_All	850	0.001	13.7385	13.7459	Up	3.50566e-24	-
Unigene40015_All	230	0.001	13.7385	13.7459	Up	1.36071e-06	-
Unigene47998_All	450	0.001	13.7385	13.7459	Up	9.61474e-13	-
Unigene40202_All	621	0.001	13.7164	13.7436	Up	1.39646e-17	-
Unigene40026_All	441	0.001	13.7073	13.7427	Up	1.84243e-12	-
Unigene41594_All	271	0.001	13.6878	13.7406	Up	1.07223e-07	-
Unigene35721_All	271	0.001	13.6878	13.7406	Up	1.07198e-07	-
Unigene51284_All	793	0.001	13.6865	13.7405	Up	1.87791e-22	-
CL3592.Contig2_All	261	0.001	13.6858	13.7404	Up	2.00919e-07	-
Unigene46727_All	442	0.001	13.6763	13.7394	Up	1.8406e-12	-
Unigene49331_All	201	0.001	13.6701	13.7387	Up	8.98792e-06	-
Unigene36321_All	352	0.001	13.6604	13.7377	Up	6.33824e-10	-
Unigene35341_All	1157	0.001	13.6554	13.7372	Up	7.83453e-33	-
Unigene45103_All	262	0.001	13.6336	13.7349	Up	2.02984e-07	-
Unigene36562_All	262	0.001	13.6336	13.7349	Up	2.01076e-07	-
CL692.Contig3_All	212	0.001	13.6089	13.7323	Up	4.79533e-06	gi|255555857|ref|XP_002518964.1|/2e-12/RING-H2 finger protein ATL5M precursor, putative [Ricinus communis]
Unigene43772_All	1030	0.001	13.6051	13.7319	Up	4.44361e-29	-
Unigene2682_All	495	0.001	13.5997	13.7313	Up	7.07329e-14	gi|225464667|ref|XP_002275176.1|/1e-77/PREDICTED: hypothetical protein [Vitis vinifera]
CL2330.Contig1_All	394	0.001	13.599	13.7312	Up	4.73146e-11	-
Unigene44556_All	293	0.001	13.5978	13.7311	Up	2.98419e-08	-
CL10074.Contig1_All	1001	0.001	13.5875	13.73	Up	3.26608e-28	-
Unigene35888_All	334	0.001	13.5739	13.7286	Up	2.31182e-09	-
Unigene43614_All	334	0.001	13.5739	13.7286	Up	2.29635e-09	-
Unigene36668_All	223	0.001	13.5537	13.7264	Up	2.57402e-06	-
Unigene37189_All	669	0.001	13.5537	13.7264	Up	1.00659e-18	gi|357481949|ref|XP_003611260.1|/1e-12/Stress-induced-phosphoprotein [Medicago truncatula]
Unigene36425_All	487	0.001	13.541	13.725	Up	1.35136e-13	-
Unigene36815_All	274	0.001	13.5379	13.7247	Up	1.07881e-07	-
Unigene34430_All	1096	0.001	13.5379	13.7247	Up	8.2423e-31	gi|147802618|emb|CAN77525.1|/3e-17/hypothetical protein VITISV_041421 [Vitis vinifera]
Unigene41487_All	477	0.001	13.5369	13.7246	Up	2.60263e-13	-
Unigene44472_All	660	0.001	13.5303	13.7239	Up	1.9358e-18	gi|300123088|emb|CBK24095.2|/1e-10/unnamed protein product [Blastocystis hominis]
CL6541.Contig5_All	254	0.001	13.5221	13.723	Up	3.80129e-07	-
Unigene40393_All	417	0.001	13.5079	13.7215	Up	1.29139e-11	-
CL9165.Contig2_All	234	0.001	13.5036	13.7211	Up	1.36465e-06	gi|255544528|ref|XP_002513325.1|/9e-10/conserved hypothetical protein [Ricinus communis]
Unigene34876_All	1048	0.001	13.5025	13.7209	Up	2.28686e-29	-
CL1849.Contig5_All	926	0.001	13.5011	13.7208	Up	6.59843e-26	-
Unigene35327_All	815	0.001	13.4856	13.7191	Up	9.67205e-23	gi|225464406|ref|XP_002269089.1|/2e-48/PREDICTED: hypothetical protein [Vitis vinifera]
Unigene49969_All	316	0.001	13.4776	13.7183	Up	8.28289e-09	-
Unigene37892_All	306	0.001	13.4691	13.7174	Up	1.57946e-08	-
CL8506.Contig1_All	653	0.001	13.465	13.7169	Up	3.74148e-18	-
Unigene46724_All	245	0.001	13.4581	13.7162	Up	7.16362e-07	-
Unigene37559_All	1552	0.001	13.4552	13.7159	Up	1.46587e-43	-
CL12022.Contig1_All	337	0.001	13.4531	13.7157	Up	2.29269e-09	-
CL7949.Contig1_All	664	0.001	13.4488	13.7152	Up	1.94416e-18	-
Unigene46605_All	235	0.001	13.4462	13.7149	Up	1.3637e-06	-
Unigene44046_All	225	0.001	13.4332	13.7135	Up	2.58491e-06	-
Unigene51139_All	225	0.001	13.4332	13.7135	Up	2.55033e-06	gi|225464375|ref|XP_002265567.1|/3e-16/PREDICTED: hypothetical protein isoform 2 [Vitis vinifera]
CL4901.Contig1_All	890	0.001	13.4298	13.7131	Up	9.31246e-25	gi|225430458|ref|XP_002285487.1|/2e-87/PREDICTED: hypothetical protein [Vitis vinifera]
CL4470.Contig2_All	266	0.001	13.4286	13.713	Up	2.02276e-07	-
Unigene41819_All	307	0.001	13.4252	13.7127	Up	1.58071e-08	-
Unigene51200_All	348	0.001	13.4227	13.7124	Up	1.20498e-09	-
Unigene12650_All	379	0.001	13.4122	13.7113	Up	1.73351e-10	-
CL4857.Contig1_All	513	0.001	13.3903	13.7089	Up	3.67075e-14	-
Unigene45136_All	236	0.001	13.3892	13.7088	Up	1.36683e-06	-
Unigene50513_All	236	0.001	13.3892	13.7088	Up	1.35747e-06	-
CL6589.Contig1_All	616	0.001	13.3816	13.708	Up	5.19655e-17	-
Unigene34384_All	616	0.001	13.3816	13.708	Up	5.19509e-17	gi|255555031|ref|XP_002518553.1|/9e-26/ATP binding protein, putative [Ricinus communis]
Unigene34057_All	483	0.001	13.3687	13.7066	Up	2.61378e-13	-
CL284.Contig2_All	216	0.001	13.3569	13.7053	Up	4.77024e-06	-
Unigene50894_All	587	0.001	13.3406	13.7035	Up	3.71511e-16	-
Unigene45658_All	206	0.001	13.3383	13.7033	Up	9.03008e-06	-
Unigene43911_All	649	0.001	13.3363	13.7031	Up	7.21005e-18	-
CL3487.Contig2_All	340	0.001	13.3344	13.7029	Up	2.29302e-09	-
CL8347.Contig1_All	237	0.001	13.3327	13.7027	Up	1.35625e-06	-
Unigene50896_All	268	0.001	13.3284	13.7022	Up	2.02321e-07	gi|225455280|ref|XP_002274078.1|/3e-06/PREDICTED: hypothetical protein [Vitis vinifera]
CL6232.Contig1_All	392	0.001	13.3179	13.7011	Up	9.10924e-11	-
Unigene48639_All	392	0.001	13.3179	13.7011	Up	9.04936e-11	gi|297743058|emb|CBI35925.3|/5e-08/unnamed protein product [Vitis vinifera]
Unigene37172_All	413	0.001	13.306	13.6998	Up	2.49227e-11	-
CL9476.Contig1_All	620	0.001	13.2953	13.6986	Up	5.20677e-17	-
Unigene37966_All	279	0.001	13.2953	13.6986	Up	1.0706e-07	-
Unigene45607_All	310	0.001	13.2953	13.6986	Up	1.56853e-08	-
Unigene33496_All	1065	0.001	13.287	13.6977	Up	2.28206e-29	-
Unigene43623_All	424	0.001	13.2849	13.6975	Up	1.29281e-11	-
Unigene34608_All	1117	0.001	13.2834	13.6973	Up	8.2469e-31	gi|119714|sp|P13983.1|EXTN_TOBAC/3e-06/RecName: Full=Extensin; AltName: Full=Cell wall hydroxyproline-rich glycoprotein; Flags: Precursor
Unigene35580_All	300	0.001	13.2805	13.697	Up	2.97367e-08	-
Unigene44033_All	238	0.001	13.2767	13.6966	Up	1.35049e-06	-
CL11571.Contig2_All	321	0.001	13.2677	13.6956	Up	8.31106e-09	-
CL11840.Contig1_All	290	0.001	13.2647	13.6953	Up	5.64557e-08	-
CL6938.Contig2_All	1119	0.001	13.2597	13.6948	Up	8.25612e-31	-
Unigene50616_All	228	0.001	13.2564	13.6944	Up	2.57649e-06	-
Unigene51194_All	342	0.001	13.2564	13.6944	Up	2.30641e-09	-
Unigene36682_All	643	0.001	13.2471	13.6934	Up	1.39038e-17	gi|225467436|ref|XP_002273936.1|/3e-60/PREDICTED: hypothetical protein [Vitis vinifera]
Unigene34350_All	249	0.001	13.2419	13.6928	Up	7.18956e-07	gi|224082478|ref|XP_002306708.1|/5e-19/predicted protein [Populus trichocarpa]
Unigene42924_All	218	0.001	13.2343	13.692	Up	4.77584e-06	-
CL116.Contig12_All	353	0.001	13.2325	13.6918	Up	1.21464e-09	gi|297740081|emb|CBI30263.3|/1e-50/unnamed protein product [Vitis vinifera]
Unigene39136_All	343	0.001	13.2178	13.6902	Up	2.30003e-09	gi|225424041|ref|XP_002279572.1|/3e-09/PREDICTED: hypothetical protein [Vitis vinifera]
Unigene48857_All	946	0.001	13.2157	13.69	Up	6.60742e-26	-
Unigene37558_All	312	0.001	13.2101	13.6894	Up	1.58509e-08	-
Unigene50611_All	260	0.001	13.2101	13.6894	Up	3.7972e-07	-
CL7943.Contig4_All	333	0.001	13.2021	13.6885	Up	4.36624e-09	gi|255648063|gb|ACU24487.1|/4e-26/unknown [Glycine max]
Unigene49986_All	281	0.001	13.2007	13.6883	Up	1.07324e-07	-
Unigene37488_All	229	0.001	13.1985	13.6881	Up	2.57427e-06	-
CL10843.Contig2_All	354	0.001	13.1952	13.6877	Up	1.20879e-09	gi|225438169|ref|XP_002262764.1|/1e-15/PREDICTED: hypothetical protein [Vitis vinifera]
CL4394.Contig6_All	302	0.001	13.1926	13.6874	Up	2.97554e-08	gi|356576374|ref|XP_003556307.1|/1e-35/PREDICTED: cycloartenol synthase-like isoform 2 [Glycine max]
Unigene36294_All	271	0.001	13.1808	13.6862	Up	2.02344e-07	-
Unigene47921_All	271	0.001	13.1808	13.6862	Up	2.01234e-07	-
Unigene37931_All	219	0.001	13.1739	13.6854	Up	4.82422e-06	-
Unigene48018_All	480	0.001	13.166	13.6845	Up	4.99479e-13	-
CL1849.Contig4_All	407	0.001	13.1646	13.6844	Up	4.76948e-11	-
Unigene50463_All	355	0.001	13.158	13.6837	Up	1.215e-09	-
CL6101.Contig2_All	209	0.001	13.1469	13.6824	Up	8.97938e-06	-
Unigene38590_All	293	0.001	13.1289	13.6805	Up	5.68286e-08	-
Unigene40650_All	262	0.001	13.1092	13.6783	Up	3.83054e-07	-
Unigene40398_All	325	0.001	13.1044	13.6778	Up	8.26384e-09	-
Unigene41440_All	346	0.001	13.1032	13.6776	Up	2.29736e-09	-
Unigene45975_All	388	0.001	13.1011	13.6774	Up	1.73607e-10	-
Unigene46641_All	420	0.001	13.0843	13.6755	Up	2.48557e-11	-
Unigene51218_All	452	0.001	13.0698	13.6739	Up	3.54388e-12	-
Unigene48034_All	284	0.001	13.0612	13.673	Up	1.06859e-07	-
CL7798.Contig1_All	484	0.001	13.0572	13.6726	Up	5.01462e-13	-
CL371.Contig2_All	221	0.001	13.0547	13.6723	Up	4.79446e-06	-
Unigene50112_All	421	0.001	13.0532	13.6721	Up	2.49406e-11	-
CL7884.Contig1_All	200	0.001	13.0516	13.6719	Up	1.68819e-05	gi|297739869|emb|CBI30051.3|/2e-17/unnamed protein product [Vitis vinifera]
CL1799.Contig1_All	738	0.001	13.0311	13.6697	Up	7.17321e-20	-
Unigene44847_All	232	0.001	13.0279	13.6693	Up	2.55445e-06	-
Unigene49932_All	327	0.001	13.0242	13.6689	Up	8.27279e-09	-
Unigene47083_All	211	0.001	13.0223	13.6687	Up	9.04028e-06	-
Unigene48601_All	211	0.001	13.0223	13.6687	Up	8.94924e-06	-
Unigene46212_All	211	0.001	13.0223	13.6687	Up	8.94847e-06	-
Unigene40741_All	475	0.001	13.0154	13.6679	Up	9.603e-13	-
Unigene35270_All	581	0.001	13.0054	13.6668	Up	1.37839e-15	-
CL6043.Contig2_All	560	0.001	13.0025	13.6665	Up	5.12881e-15	gi|296081077|emb|CBI18271.3|/2e-23/unnamed protein product [Vitis vinifera]
Unigene35778_All	222	0.001	12.9959	13.6658	Up	4.778e-06	-
CL8985.Contig4_All	201	0.001	12.9866	13.6647	Up	1.71265e-05	gi|297745884|emb|CBI15940.3|/3e-08/unnamed protein product [Vitis vinifera]
Unigene47592_All	201	0.001	12.9866	13.6647	Up	1.69956e-05	-
CL428.Contig2_All	455	0.001	12.9836	13.6644	Up	3.53907e-12	-
Unigene39857_All	487	0.001	12.9768	13.6636	Up	5.02302e-13	-
CL1578.Contig9_All	413	0.001	12.9734	13.6633	Up	4.76865e-11	-
Unigene45179_All	233	0.001	12.972	13.6631	Up	2.55251e-06	-
Unigene36510_All	678	0.001	12.9685	13.6627	Up	3.75054e-18	-
CL1463.Contig6_All	445	0.001	12.9667	13.6625	Up	6.75818e-12	-
Unigene33690_All	318	0.001	12.9608	13.6619	Up	1.57904e-08	-
Unigene38353_All	583	0.001	12.9608	13.6619	Up	1.37978e-15	-
Unigene39037_All	276	0.001	12.942	13.6598	Up	2.03007e-07	-
Unigene36802_All	414	0.001	12.942	13.6598	Up	4.75951e-11	-
Unigene40879_All	202	0.001	12.9223	13.6576	Up	1.70651e-05	-
Unigene35578_All	202	0.001	12.9223	13.6576	Up	1.68972e-05	-
Unigene41754_All	234	0.001	12.9165	13.6569	Up	2.58417e-06	-
Unigene44520_All	330	0.001	12.9058	13.6557	Up	8.30315e-09	-
Unigene50459_All	330	0.001	12.9058	13.6557	Up	8.25268e-09	-
CL10079.Contig1_All	511	0.001	12.905	13.6556	Up	1.36474e-13	-
Unigene50420_All	213	0.001	12.9	13.6551	Up	9.07105e-06	-
Unigene46542_All	213	0.001	12.9	13.6551	Up	9.01676e-06	-
Unigene36487_All	213	0.001	12.9	13.6551	Up	9.00193e-06	-
Unigene40580_All	213	0.001	12.9	13.6551	Up	8.96467e-06	-
Unigene37685_All	245	0.001	12.8973	13.6548	Up	1.35666e-06	-
Unigene46594_All	245	0.001	12.8973	13.6548	Up	1.35036e-06	-
Unigene33528_All	597	0.001	12.887	13.6536	Up	7.1739e-16	-
Unigene37498_All	448	0.001	12.8798	13.6528	Up	6.79657e-12	-
Unigene36983_All	224	0.001	12.8798	13.6528	Up	4.78752e-06	-
Unigene50007_All	288	0.001	12.8798	13.6528	Up	1.06784e-07	-
CL4203.Contig1_All	363	0.001	12.868	13.6515	Up	1.20588e-09	-
CL5134.Contig1_All	705	0.001	12.8616	13.6508	Up	1.00565e-18	-
CL1263.Contig1_All	203	0.001	12.8587	13.6505	Up	1.68485e-05	-
Unigene43680_All	278	0.001	12.8489	13.6494	Up	2.0303e-07	-
Unigene36067_All	770	0.001	12.8464	13.6491	Up	1.91497e-20	-
CL1730.Contig2_All	760	0.001	12.8346	13.6478	Up	3.69575e-20	-
Unigene44575_All	471	0.001	12.8342	13.6477	Up	1.84941e-12	-
Unigene33927_All	225	0.001	12.8226	13.6464	Up	4.841e-06	-
CL1643.Contig3_All	675	0.001	12.8226	13.6464	Up	7.22073e-18	gi|313755404|gb|ADR74193.1|/2e-45/(E)-beta-caryophyllene synthase [Vitis vinifera]
CL11704.Contig1_All	300	0.001	12.8226	13.6464	Up	5.66484e-08	-
Unigene35328_All	568	0.001	12.8194	13.646	Up	5.13006e-15	gi|225462231|ref|XP_002270384.1|/4e-33/PREDICTED: hypothetical protein [Vitis vinifera]
Unigene34233_All	493	0.001	12.8189	13.646	Up	5.02513e-13	-
CL6860.Contig2_All	268	0.001	12.8157	13.6456	Up	3.81606e-07	-
Unigene47942_All	429	0.001	12.8098	13.645	Up	2.49316e-11	gi|29888152|gb|AAP03017.1|/2e-11/4-coumarate-CoA ligase-like protein [Arabidopsis thaliana]
Unigene39661_All	279	0.001	12.8029	13.6442	Up	2.00896e-07	-
Unigene49530_All	322	0.001	12.7998	13.6438	Up	1.57202e-08	-
Unigene39729_All	204	0.001	12.7956	13.6434	Up	1.69786e-05	gi|351725533|ref|NP_001236072.1|/5e-06/uncharacterized protein LOC100500045 [Glycine max]
Unigene43529_All	290	0.001	12.791	13.6428	Up	1.06872e-07	-
Unigene50455_All	333	0.001	12.7896	13.6427	Up	8.24265e-09	-
CL1640.Contig2_All	258	0.001	12.78	13.6416	Up	7.23823e-07	-
CL348.Contig1_All	667	0.001	12.7704	13.6405	Up	1.39281e-17	-
Unigene44910_All	463	0.001	12.7593	13.6393	Up	3.54664e-12	gi|147841519|emb|CAN68662.1|/9e-22/hypothetical protein VITISV_004407 [Vitis vinifera]
CL2408.Contig2_All	334	0.001	12.7513	13.6384	Up	8.30993e-09	-
Unigene36382_All	291	0.001	12.747	13.6379	Up	1.0711e-07	-
CL10844.Contig1_All	852	0.001	12.7387	13.6369	Up	1.88009e-22	gi|255539591|ref|XP_002510860.1|/1e-88/glucose-methanol-choline (gmc) oxidoreductase, putative [Ricinus communis]
Unigene34317_All	302	0.001	12.7377	13.6368	Up	5.65726e-08	-
Unigene35992_All	313	0.001	12.7289	13.6358	Up	2.98381e-08	-
Unigene33832_All	216	0.001	12.7208	13.6349	Up	8.98947e-06	-
CL11739.Contig1_All	994	0.001	12.7157	13.6343	Up	3.40934e-26	gi|255539342|ref|XP_002510736.1|/3e-46/CDK, putative [Ricinus communis]
CL6565.Contig1_All	1113	0.001	12.714	13.6341	Up	2.28927e-29	-
CL6776.Contig3_All	281	0.001	12.7118	13.6339	Up	2.02663e-07	-
CL2414.Contig16_All	227	0.001	12.7096	13.6336	Up	4.79838e-06	-
CL1924.Contig3_All	811	0.001	12.7051	13.6331	Up	2.6583e-21	gi|253684301|gb|ACT33369.1|/8e-76/mago nashi [Lycoris radiata]
Unigene41562_All	292	0.001	12.7034	13.6329	Up	1.06922e-07	-
Unigene39575_All	238	0.001	12.6994	13.6325	Up	2.57058e-06	-
Unigene40715_All	238	0.001	12.6994	13.6325	Up	2.55956e-06	-
Unigene48248_All	238	0.001	12.6994	13.6325	Up	2.55518e-06	-
Unigene35027_All	422	0.001	12.6967	13.6322	Up	4.73968e-11	-
Unigene36339_All	260	0.001	12.6817	13.6305	Up	7.19105e-07	-
Unigene44594_All	260	0.001	12.6817	13.6305	Up	7.16141e-07	gi|224062019|ref|XP_002300714.1|/9e-18/predicted protein [Populus trichocarpa]
Unigene40310_All	586	0.001	12.66	13.628	Up	2.66033e-15	gi|225447990|ref|XP_002270155.1|/1e-61/PREDICTED: hypothetical protein [Vitis vinifera]
CL8017.Contig2_All	293	0.001	12.66	13.628	Up	1.06847e-07	gi|255545514|ref|XP_002513817.1|/2e-18/biotin protein ligase, putative [Ricinus communis]
CL12401.Contig2_All	380	0.001	12.6539	13.6273	Up	6.34217e-10	-
CL792.Contig1_All	315	0.001	12.6481	13.6266	Up	2.9662e-08	-
Unigene45240_All	239	0.001	12.6463	13.6264	Up	2.5797e-06	-
Unigene36891_All	880	0.001	12.6456	13.6264	Up	4.99421e-23	gi|225458217|ref|XP_002281804.1|/e-103/PREDICTED: hypothetical protein [Vitis vinifera]
Unigene37294_All	283	0.001	12.6219	13.6236	Up	2.04044e-07	-
CL1740.Contig1_All	490	0.001	12.617	13.6231	Up	9.61082e-13	gi|357436901|ref|XP_003588726.1|/4e-13/Brittle 1 protein-like protein [Medicago truncatula]
Unigene41063_All	403	0.001	12.6135	13.6227	Up	1.73067e-10	-
Unigene46600_All	414	0.001	12.6102	13.6223	Up	9.07383e-11	-
CL2457.Contig5_All	502	0.001	12.589	13.6199	Up	5.00312e-13	-
Unigene35228_All	251	0.001	12.589	13.6199	Up	1.3537e-06	-
Unigene37951_All	262	0.001	12.5849	13.6194	Up	7.16215e-07	gi|356495655|ref|XP_003516690.1|/1e-06/PREDICTED: cytochrome P450 87A3-like [Glycine max]
CL243.Contig2_All	426	0.001	12.5775	13.6186	Up	4.75205e-11	gi|225430122|ref|XP_002284674.1|/7e-08/PREDICTED: hypothetical protein [Vitis vinifera]
Unigene4835_All	394	0.001	12.5529	13.6157	Up	3.33578e-10	-
CL12017.Contig3_All	208	0.001	12.5496	13.6154	Up	1.70779e-05	-
Unigene38976_All	219	0.001	12.5466	13.615	Up	9.07659e-06	-
Unigene41420_All	230	0.001	12.5438	13.6147	Up	4.8023e-06	-
CL11611.Contig2_All	756	0.001	12.5391	13.6141	Up	1.38519e-19	gi|356576355|ref|XP_003556298.1|/7e-15/PREDICTED: uncharacterized protein LOC100805607 [Glycine max]
Unigene46768_All	515	0.001	12.538	13.614	Up	2.5993e-13	-
Unigene37193_All	274	0.001	12.5351	13.6137	Up	3.80948e-07	-
CL1128.Contig1_All	473	0.001	12.4895	13.6084	Up	3.55285e-12	-
Unigene36765_All	704	0.001	12.4895	13.6084	Up	3.74487e-18	-
Unigene47506_All	242	0.001	12.4895	13.6084	Up	2.57797e-06	-
CL796.Contig3_All	209	0.001	12.4895	13.6084	Up	1.7048e-05	-
Unigene43583_All	429	0.001	12.4895	13.6084	Up	4.76366e-11	-
Unigene43620_All	264	0.001	12.4895	13.6084	Up	7.21119e-07	-
Unigene37629_All	220	0.001	12.4895	13.6084	Up	8.96235e-06	-
Unigene50771_All	308	0.001	12.4895	13.6084	Up	5.62915e-08	-
CL6424.Contig1_All	1156	0.001	12.4787	13.6072	Up	6.04977e-30	-
CL11844.Contig1_All	981	0.001	12.4641	13.6055	Up	2.47564e-25	-
Unigene50601_All	441	0.001	12.4612	13.6052	Up	2.4878e-11	gi|224074599|ref|XP_002304396.1|/6e-28/predicted protein [Populus trichocarpa]
CL659.Contig4_All	320	0.001	12.4505	13.6039	Up	2.98947e-08	-
Unigene51159_All	276	0.001	12.4443	13.6032	Up	3.81895e-07	gi|225447983|ref|XP_002269464.1|/1e-21/PREDICTED: hypothetical protein [Vitis vinifera]
Unigene40677_All	265	0.001	12.4424	13.603	Up	7.20148e-07	gi|255576033|ref|XP_002528912.1|/2e-16/DNA binding protein, putative [Ricinus communis]
CL3161.Contig2_All	1005	0.001	12.4398	13.6027	Up	6.59544e-26	-
Unigene38785_All	497	0.001	12.4393	13.6026	Up	9.62258e-13	-
Unigene11273_All	232	0.001	12.4357	13.6022	Up	4.77498e-06	-
Unigene36204_All	409	0.001	12.4285	13.6014	Up	1.73294e-10	-
Unigene11923_All	686	0.001	12.4167	13.6	Up	1.38918e-17	-
Unigene38306_All	487	0.001	12.4126	13.5995	Up	1.83842e-12	-
CL6549.Contig1_All	620	0.001	12.409	13.5991	Up	7.15908e-16	-
CL7200.Contig1_All	454	0.001	12.407	13.5989	Up	1.29423e-11	-
Unigene36776_All	731	0.001	12.4041	13.5985	Up	1.00628e-18	-
CL5496.Contig1_All	997	0.001	12.4018	13.5983	Up	1.27909e-25	gi|255555293|ref|XP_002518683.1|/3e-60/conserved hypothetical protein [Ricinus communis]
CL341.Contig4_All	366	0.001	12.3872	13.5966	Up	2.29669e-09	gi|225439176|ref|XP_002274655.1|/1e-16/PREDICTED: hypothetical protein [Vitis vinifera]
Unigene34117_All	1076	0.001	12.3851	13.5963	Up	1.23344e-27	gi|255538950|ref|XP_002510540.1|/e-179/tubulin beta chain, putative [Ricinus communis]
CL7943.Contig5_All	821	0.001	12.383	13.5961	Up	5.12497e-21	gi|356551560|ref|XP_003544142.1|/1e-11/PREDICTED: uncharacterized protein LOC100818979 [Glycine max]
Unigene44225_All	211	0.001	12.3711	13.5947	Up	1.68374e-05	-
CL9099.Contig2_All	389	0.001	12.3611	13.5935	Up	6.35204e-10	-
Unigene40231_All	278	0.001	12.3547	13.5928	Up	3.82308e-07	-
Unigene41074_All	278	0.001	12.3547	13.5928	Up	3.81195e-07	-
Unigene33513_All	267	0.001	12.3492	13.5921	Up	7.22544e-07	-
Unigene41952_All	345	0.001	12.3447	13.5916	Up	8.32238e-09	-
Unigene48941_All	256	0.001	12.3432	13.5914	Up	1.35801e-06	-
Unigene35835_All	423	0.001	12.3419	13.5913	Up	9.08919e-11	-
Unigene34521_All	401	0.001	12.3338	13.5903	Up	3.3092e-10	-
Unigene43459_All	234	0.001	12.3294	13.5898	Up	4.80754e-06	-
Unigene38732_All	301	0.001	12.3236	13.5891	Up	1.06797e-07	-
CL2383.Contig2_All	223	0.001	12.3215	13.5889	Up	8.94385e-06	-
Unigene34887_All	424	0.001	12.3128	13.5879	Up	9.07843e-11	-
CL11141.Contig1_All	413	0.001	12.3081	13.5873	Up	1.73636e-10	-
CL1472.Contig3_All	804	0.001	12.3031	13.5867	Up	1.91962e-20	-
Unigene35382_All	737	0.001	12.3031	13.5867	Up	1.00533e-18	-
Unigene34480_All	760	0.001	12.2923	13.5855	Up	2.67921e-19	-
CL4795.Contig2_All	1565	0.001	12.29	13.5852	Up	4.41053e-40	-
Unigene42491_All	313	0.001	12.29	13.5852	Up	5.62166e-08	-
Unigene40664_All	358	0.001	12.2802	13.584	Up	4.39466e-09	-
Unigene38543_All	291	0.001	12.2749	13.5834	Up	2.01753e-07	-
CL10621.Contig1_All	1210	0.001	12.2624	13.582	Up	8.26074e-31	gi|147854291|emb|CAN81304.1|/9e-12/hypothetical protein VITISV_015306 [Vitis vinifera]
CL1377.Contig1_All	258	0.001	12.2475	13.5802	Up	1.35774e-06	-
CL6510.Contig1_All	505	0.001	12.2422	13.5796	Up	9.58739e-13	-
Unigene36817_All	550	0.001	12.2397	13.5793	Up	7.06853e-14	gi|357476471|ref|XP_003608521.1|/3e-17/Calcium-transporting ATPase 2, plasma membrane-type [Medicago truncatula]
Unigene34842_All	741	0.001	12.2367	13.5789	Up	1.00754e-18	-
Unigene50113_All	888	0.001	12.2223	13.5772	Up	1.88081e-22	-
CL9443.Contig2_All	214	0.001	12.1977	13.5743	Up	1.70437e-05	gi|255579544|ref|XP_002530614.1|/9e-06/Cucumisin precursor, putative [Ricinus communis]
Unigene43422_All	552	0.001	12.1954	13.574	Up	7.11155e-14	-
Unigene37312_All	338	0.001	12.1939	13.5739	Up	1.58592e-08	-
CL9066.Contig1_All	778	0.001	12.1845	13.5728	Up	1.39022e-19	-
Unigene45923_All	530	0.001	12.1832	13.5726	Up	2.6121e-13	-
Unigene44486_All	406	0.001	12.1819	13.5725	Up	3.32989e-10	-
Unigene36062_All	384	0.001	12.1643	13.5704	Up	1.21244e-09	-
CL5456.Contig1_All	543	0.001	12.1445	13.568	Up	1.36384e-13	-
Unigene37672_All	272	0.001	12.1222	13.5654	Up	7.2322e-07	-
Unigene40574_All	658	0.001	12.1099	13.5639	Up	1.93497e-16	-
CL4524.Contig4_All	352	0.001	12.0992	13.5626	Up	8.29977e-09	gi|18411261|ref|NP_567158.1|/3e-13/uncharacterized protein [Arabidopsis thaliana]
Unigene34424_All	750	0.001	12.0899	13.5615	Up	1.00502e-18	gi|38257027|dbj|BAD01556.1|/8e-07/ERF-like protein [Cucumis melo]
Unigene43393_All	341	0.001	12.0866	13.5611	Up	1.57801e-08	gi|357477789|ref|XP_003609180.1|/4e-10/DNA-directed RNA polymerase [Medicago truncatula]
Unigene41538_All	478	0.001	12.0715	13.5593	Up	6.79143e-12	-
Unigene41711_All	239	0.001	12.0715	13.5593	Up	4.7962e-06	-
CL2544.Contig2_All	501	0.001	12.0657	13.5586	Up	1.83878e-12	gi|168066799|ref|XP_001785319.1|/2e-13/predicted protein [Physcomitrella patens subsp. patens]
CL2114.Contig3_All	205	0.001	12.0631	13.5583	Up	3.16681e-05	-
Unigene37583_All	433	0.001	12.0569	13.5576	Up	9.04631e-11	-
Unigene49999_All	456	0.001	12.0513	13.5569	Up	2.48246e-11	-
Unigene43983_All	365	0.001	12.0447	13.5561	Up	4.3835e-09	-
Unigene43353_All	799	0.001	12.0362	13.5551	Up	7.1708e-20	gi|296085197|emb|CBI28692.3|/1e-11/unnamed protein product [Vitis vinifera]
Unigene47055_All	274	0.001	12.0337	13.5548	Up	7.23446e-07	-
CL9052.Contig4_All	1062	0.001	12.0309	13.5545	Up	1.76369e-26	-
Unigene5520_All	480	0.001	12.0212	13.5533	Up	6.80559e-12	-
Unigene50386_All	263	0.001	12.0146	13.5525	Up	1.35089e-06	-
Unigene43826_All	206	0.001	12.0045	13.5513	Up	3.20953e-05	-
CL3005.Contig1_All	618	0.001	12.0045	13.5513	Up	2.66231e-15	-
Unigene40242_All	206	0.001	12.0045	13.5513	Up	3.16581e-05	-
CL9879.Contig1_All	664	0.001	12.0005	13.5508	Up	1.93236e-16	-
CL1088.Contig6_All	275	0.001	11.9899	13.5495	Up	7.22393e-07	gi|225626271|gb|ACN97185.1|/3e-21/peroxidase [Populus trichocarpa]
CL2606.Contig1_All	344	0.001	11.9812	13.5485	Up	1.58279e-08	-
Unigene45221_All	367	0.001	11.9791	13.5482	Up	4.37362e-09	-
Unigene50939_All	218	0.001	11.9739	13.5476	Up	1.70893e-05	-
Unigene48186_All	379	0.001	11.9623	13.5462	Up	2.29903e-09	-
Unigene35796_All	402	0.001	11.9614	13.5461	Up	6.37186e-10	-
Unigene39594_All	207	0.001	11.9465	13.5443	Up	3.1874e-05	-
CL5134.Contig2_All	299	0.001	11.9465	13.5443	Up	2.01821e-07	-
Unigene33750_All	276	0.001	11.9465	13.5443	Up	7.18807e-07	gi|297830766|ref|XP_002883265.1|/1e-12/hypothetical protein ARALYDRAFT_318821 [Arabidopsis lyrata subsp. lyrata]
Unigene51190_All	449	0.001	11.9332	13.5427	Up	4.73474e-11	-
Unigene34992_All	1382	0.001	11.9292	13.5422	Up	2.793e-34	-
Unigene33575_All	311	0.001	11.9273	13.542	Up	1.07513e-07	gi|297739750|emb|CBI29932.3|/8e-09/unnamed protein product [Vitis vinifera]
Unigene43535_All	265	0.001	11.924	13.5416	Up	1.36152e-06	-
Unigene36778_All	1187	0.001	11.9213	13.5413	Up	2.28566e-29	gi|225458880|ref|XP_002283423.1|/3e-58/PREDICTED: hypothetical protein [Vitis vinifera]
Unigene35204_All	323	0.001	11.9095	13.5398	Up	5.66208e-08	-
Unigene45797_All	473	0.001	11.9086	13.5397	Up	1.29021e-11	-
Unigene35242_All	300	0.001	11.9067	13.5395	Up	2.01595e-07	-
CL11350.Contig2_All	1004	0.001	11.9049	13.5393	Up	9.30052e-25	-
Unigene41535_All	277	0.001	11.9034	13.5391	Up	7.20223e-07	-
Unigene51169_All	404	0.001	11.9021	13.5389	Up	6.36987e-10	-
Unigene56_All	404	0.001	11.9021	13.5389	Up	6.36491e-10	-
Unigene38907_All	635	0.001	11.8995	13.5386	Up	1.37699e-15	-
Unigene34981_All	635	0.001	11.8995	13.5386	Up	1.37595e-15	-
Unigene50788_All	231	0.001	11.8948	13.538	Up	9.07263e-06	-
Unigene44068_All	289	0.001	11.8845	13.5368	Up	3.8206e-07	-
CL1702.Contig3_All	289	0.001	11.8845	13.5368	Up	3.79802e-07	-
CL44.Contig5_All	613	0.001	11.8783	13.536	Up	5.14257e-15	-
Unigene35808_All	463	0.001	11.8691	13.5349	Up	2.48202e-11	-
CL12417.Contig2_All	220	0.001	11.8651	13.5344	Up	1.71237e-05	-
Unigene50045_All	394	0.001	11.8555	13.5333	Up	1.21317e-09	-
Unigene51298_All	255	0.001	11.8528	13.5329	Up	2.55591e-06	-
Unigene34638_All	719	0.001	11.8468	13.5322	Up	1.39565e-17	-
Unigene44035_All	638	0.001	11.8435	13.5318	Up	1.38188e-15	-
Unigene40407_All	615	0.001	11.8397	13.5313	Up	5.1501e-15	-
Unigene39455_All	267	0.001	11.8346	13.5307	Up	1.35063e-06	-
Unigene48384_All	244	0.001	11.8241	13.5294	Up	4.82114e-06	-
Unigene39628_All	430	0.001	11.8215	13.5291	Up	1.73436e-10	-
Unigene38398_All	372	0.001	11.818	13.5287	Up	4.38102e-09	-
CL4782.Contig2_All	535	0.001	11.8125	13.528	Up	5.01044e-13	gi|225430746|ref|XP_002266831.1|/2e-23/PREDICTED: hypothetical protein [Vitis vinifera]
Unigene33638_All	582	0.001	11.8028	13.5268	Up	3.68339e-14	-
Unigene47871_All	233	0.001	11.7927	13.5256	Up	8.99648e-06	-
Unigene34270_All	268	0.001	11.7905	13.5253	Up	1.35183e-06	-
Unigene36235_All	571	0.001	11.7896	13.5252	Up	7.06536e-14	-
Unigene44454_All	350	0.001	11.7758	13.5235	Up	1.57305e-08	-
Unigene33763_All	397	0.001	11.766	13.5223	Up	1.2086e-09	-
Unigene5872_All	362	0.001	11.765	13.5222	Up	8.29076e-09	gi|356528661|ref|XP_003532918.1|/6e-27/PREDICTED: metal tolerance protein 10-like [Glycine max]
Unigene36534_All	257	0.001	11.7606	13.5217	Up	2.57624e-06	gi|225452370|ref|XP_002273380.1|/7e-17/PREDICTED: hypothetical protein [Vitis vinifera]
Unigene38683_All	222	0.001	11.7582	13.5214	Up	1.70196e-05	-
Unigene50899_All	491	0.001	11.7519	13.5206	Up	6.76328e-12	-
Unigene35604_All	503	0.001	11.7446	13.5197	Up	3.52744e-12	-
Unigene37493_All	234	0.001	11.7423	13.5194	Up	9.0663e-06	-
Unigene44986_All	316	0.001	11.7386	13.519	Up	1.07652e-07	-
CL5452.Contig5_All	515	0.001	11.7377	13.5189	Up	1.845e-12	-
Unigene49122_All	281	0.001	11.7339	13.5184	Up	7.1688e-07	-
Unigene46812_All	363	0.001	11.7326	13.5182	Up	8.32125e-09	gi|144926039|gb|ABP04019.1|/9e-13/UDP-glucose dehydrogenase [Eucalyptus grandis]
CL1788.Contig3_All	363	0.001	11.7326	13.5182	Up	8.24933e-09	gi|225461399|ref|XP_002284849.1|/6e-30/PREDICTED: hypothetical protein [Vitis vinifera]
Unigene49137_All	246	0.001	11.728	13.5177	Up	4.81543e-06	-
Unigene49815_All	246	0.001	11.728	13.5177	Up	4.79142e-06	-
Unigene35896_All	949	0.001	11.7262	13.5174	Up	5.00812e-23	gi|224096175|ref|XP_002310562.1|/e-111/predicted protein [Populus trichocarpa]
CL207.Contig4_All	1008	0.001	11.7213	13.5168	Up	1.80362e-24	-
Unigene50798_All	258	0.001	11.715	13.5161	Up	2.57279e-06	-
Unigene40356_All	258	0.001	11.715	13.5161	Up	2.55761e-06	-
Unigene43379_All	575	0.001	11.7076	13.5152	Up	7.07646e-14	-
CL2504.Contig4_All	223	0.001	11.7054	13.5149	Up	1.69196e-05	-
CL11354.Contig1_All	493	0.001	11.7042	13.5147	Up	6.80044e-12	-
Unigene36097_All	411	0.001	11.6994	13.5142	Up	6.37385e-10	-
Unigene40678_All	200	0.001	11.6777	13.5115	Up	5.98289e-05	-
CL2608.Contig1_All	1024	0.001	11.6723	13.5108	Up	9.30848e-25	gi|225432173|ref|XP_002268095.1|/1e-75/PREDICTED: hypothetical protein [Vitis vinifera]
Unigene34071_All	259	0.001	11.6698	13.5105	Up	2.55786e-06	-
CL1917.Contig1_All	259	0.001	11.6698	13.5105	Up	2.55543e-06	gi|356521448|ref|XP_003529368.1|/8e-08/PREDICTED: transcription factor bHLH30-like [Glycine max]
Unigene51254_All	318	0.001	11.6647	13.5099	Up	1.07627e-07	-
Unigene39133_All	271	0.001	11.66	13.5093	Up	1.35868e-06	-
Unigene41899_All	330	0.001	11.6569	13.5089	Up	5.68355e-08	-
Unigene16206_All	224	0.001	11.6532	13.5084	Up	1.68568e-05	-
Unigene48970_All	283	0.001	11.651	13.5082	Up	7.18659e-07	-
CL12386.Contig2_All	967	0.001	11.65	13.508	Up	2.56905e-23	gi|356506312|ref|XP_003521929.1|/6e-09/PREDICTED: putative ribonuclease H protein At1g65750-like [Glycine max]
Unigene37278_All	873	0.001	11.6454	13.5075	Up	5.12681e-21	gi|224093360|ref|XP_002309896.1|/2e-65/predicted protein [Populus trichocarpa]
CL5017.Contig2_All	767	0.001	11.6428	13.5071	Up	1.93699e-18	gi|297742305|emb|CBI34454.3|/3e-22/unnamed protein product [Vitis vinifera]
Unigene44347_All	543	0.001	11.6385	13.5066	Up	5.02407e-13	-
Unigene35493_All	484	0.001	11.638	13.5066	Up	1.29376e-11	-
Unigene39936_All	425	0.001	11.6373	13.5065	Up	3.31713e-10	gi|356570243|ref|XP_003553299.1|/5e-14/PREDICTED: ras-related protein RABB1b-like [Glycine max]
Unigene43635_All	248	0.001	11.6334	13.506	Up	4.77196e-06	-
Unigene36522_All	378	0.001	11.6305	13.5056	Up	4.38041e-09	-
CL5026.Contig2_All	343	0.001	11.6156	13.5038	Up	2.98494e-08	-
Unigene40744_All	485	0.001	11.614	13.5036	Up	1.29163e-11	gi|34851124|gb|AAL13082.1|/8e-09/putative glycine-rich RNA-binding protein [Prunus avium]
Unigene39537_All	485	0.001	11.614	13.5036	Up	1.28856e-11	-
Unigene1991_All	876	0.001	11.6056	13.5025	Up	5.14523e-21	-
Unigene33666_All	367	0.001	11.6047	13.5024	Up	8.27167e-09	-
Unigene41424_All	569	0.001	11.5896	13.5005	Up	1.36204e-13	-
Unigene45055_All	700	0.001	11.5796	13.4993	Up	1.00257e-16	gi|79324347|ref|NP_001031484.1|/9e-10/Potassium transporter 11 [Arabidopsis thaliana]
Unigene41393_All	356	0.001	11.5774	13.499	Up	1.57532e-08	-
Unigene39982_All	451	0.001	11.5757	13.4988	Up	9.08304e-11	-
Unigene613_All	380	0.001	11.5692	13.498	Up	4.38845e-09	-
CL8450.Contig1_All	380	0.001	11.5692	13.498	Up	4.37116e-09	-
Unigene43886_All	606	0.001	11.5621	13.4971	Up	1.90487e-14	-
Unigene39495_All	202	0.001	11.5621	13.4971	Up	5.88581e-05	-
Unigene35201_All	713	0.001	11.5611	13.497	Up	5.19801e-17	gi|147795008|emb|CAN63069.1|/1e-06/hypothetical protein VITISV_002280 [Vitis vinifera]
Unigene45189_All	214	0.001	11.5557	13.4963	Up	3.18714e-05	-
CL12779.Contig3_All	2069	0.001	11.5539	13.4961	Up	5.98237e-50	-
Unigene34429_All	547	0.001	11.5534	13.496	Up	5.01882e-13	-
Unigene37239_All	333	0.001	11.5519	13.4958	Up	5.62643e-08	-
CL7776.Contig1_All	464	0.001	11.5474	13.4953	Up	4.75868e-11	-
Unigene3391_All	607	0.001	11.543	13.4947	Up	1.89955e-14	-
Unigene40634_All	596	0.001	11.5256	13.4926	Up	3.68085e-14	-
CL1054.Contig1_All	1753	0.001	11.5206	13.4919	Up	4.11359e-42	gi|225468923|ref|XP_002273212.1|/5e-85/PREDICTED: hypothetical protein [Vitis vinifera]
Unigene39500_All	394	0.001	11.5068	13.4902	Up	2.31453e-09	-
CL5984.Contig1_All	406	0.001	11.5051	13.49	Up	1.21537e-09	-
Unigene39390_All	215	0.001	11.502	13.4896	Up	3.18235e-05	-
CL12022.Contig2_All	227	0.001	11.4992	13.4892	Up	1.70865e-05	-
Unigene43329_All	239	0.001	11.4966	13.4889	Up	9.05919e-06	-
CL11613.Contig3_All	741	0.001	11.4951	13.4887	Up	1.39119e-17	-
Unigene40378_All	251	0.001	11.4943	13.4886	Up	4.79707e-06	-
Unigene40789_All	251	0.001	11.4943	13.4886	Up	4.79055e-06	-
Unigene35338_All	263	0.001	11.4923	13.4884	Up	2.5691e-06	-
Unigene45112_All	275	0.001	11.4904	13.4881	Up	1.36356e-06	-
Unigene43977_All	275	0.001	11.4904	13.4881	Up	1.36193e-06	-
Unigene37269_All	562	0.001	11.4895	13.488	Up	2.60485e-13	-
Unigene34695_All	287	0.001	11.4886	13.4879	Up	7.1985e-07	-
CL5353.Contig2_All	287	0.001	11.4886	13.4879	Up	7.197e-07	gi|225460544|ref|XP_002277352.1|/1e-12/PREDICTED: hypothetical protein isoform 1 [Vitis vinifera]
Unigene50009_All	299	0.001	11.487	13.4877	Up	3.79598e-07	-
CL10846.Contig2_All	1125	0.001	11.4793	13.4867	Up	9.06588e-27	-
Unigene48045_All	395	0.001	11.4777	13.4865	Up	2.31046e-09	-
Unigene39873_All	455	0.001	11.4739	13.4861	Up	9.06158e-11	-
Unigene10072_All	408	0.001	11.4487	13.4829	Up	1.21592e-09	-
CL1479.Contig1_All	840	0.001	11.4487	13.4829	Up	7.18042e-20	-
Unigene33923_All	564	0.001	11.4487	13.4829	Up	2.60875e-13	-
Unigene38314_All	252	0.001	11.4487	13.4829	Up	4.78622e-06	-
Unigene36381_All	204	0.001	11.4487	13.4829	Up	5.89855e-05	gi|224144786|ref|XP_002325414.1|/1e-10/predicted protein [Populus trichocarpa]
CL12397.Contig1_All	444	0.001	11.4487	13.4829	Up	1.73095e-10	gi|296086439|emb|CBI32028.3|/4e-18/unnamed protein product [Vitis vinifera]
CL11705.Contig3_All	264	0.001	11.4487	13.4829	Up	2.55397e-06	-
CL3774.Contig2_All	553	0.001	11.428	13.4803	Up	4.99895e-13	-
Unigene50643_All	361	0.001	11.417	13.4789	Up	1.57967e-08	-
CL6860.Contig1_All	337	0.001	11.4148	13.4786	Up	5.6773e-08	-
Unigene40430_All	325	0.001	11.4135	13.4785	Up	1.07412e-07	gi|224101047|ref|XP_002312120.1|/3e-18/predicted protein [Populus trichocarpa]
Unigene38746_All	313	0.001	11.4122	13.4783	Up	2.02915e-07	-
Unigene37212_All	313	0.001	11.4122	13.4783	Up	2.00784e-07	-
Unigene40228_All	289	0.001	11.4091	13.4779	Up	7.16658e-07	-
CL8273.Contig3_All	843	0.001	11.408	13.4778	Up	7.19248e-20	-
Unigene50572_All	253	0.001	11.4035	13.4772	Up	4.77411e-06	-
Unigene41390_All	494	0.001	11.4024	13.477	Up	1.28786e-11	-
Unigene41504_All	241	0.001	11.4012	13.4769	Up	8.98326e-06	-
Unigene50108_All	458	0.001	11.3987	13.4766	Up	9.08611e-11	-
Unigene35822_All	229	0.001	11.3987	13.4766	Up	1.68833e-05	-
CL11709.Contig1_All	1025	0.001	11.3929	13.4758	Up	3.51005e-24	-
CL8161.Contig1_All	410	0.001	11.3929	13.4758	Up	1.21666e-09	-
Unigene43957_All	278	0.001	11.3664	13.4725	Up	1.36166e-06	-
Unigene43703_All	556	0.001	11.3664	13.4725	Up	5.00521e-13	gi|326500056|dbj|BAJ90863.1|/3e-07/predicted protein [Hordeum vulgare subsp. vulgare]
Unigene44084_All	387	0.001	11.36	13.4717	Up	4.35035e-09	-
Unigene51259_All	254	0.001	11.3586	13.4715	Up	4.84056e-06	-
Unigene50650_All	375	0.001	11.3571	13.4713	Up	8.32919e-09	-
Unigene43415_All	363	0.001	11.3541	13.4709	Up	1.57676e-08	-
Unigene43477_All	230	0.001	11.3492	13.4703	Up	1.70267e-05	-
Unigene43678_All	230	0.001	11.3492	13.4703	Up	1.69322e-05	-
Unigene37047_All	218	0.001	11.3437	13.4696	Up	3.19144e-05	-
CL10009.Contig3_All	315	0.001	11.3397	13.4691	Up	2.02458e-07	-
Unigene46034_All	315	0.001	11.3397	13.4691	Up	2.01437e-07	-
Unigene37543_All	630	0.001	11.3397	13.4691	Up	9.88217e-15	-
Unigene34501_All	206	0.001	11.3376	13.4688	Up	5.93351e-05	-
Unigene35543_All	303	0.001	11.3354	13.4685	Up	3.83386e-07	-
Unigene46761_All	291	0.001	11.3307	13.468	Up	7.19924e-07	-
Unigene51187_All	267	0.001	11.3201	13.4666	Up	2.57995e-06	-
Unigene43695_All	498	0.001	11.3108	13.4654	Up	1.29329e-11	gi|356572046|ref|XP_003554181.1|/4e-09/PREDICTED: zinc finger CCCH domain-containing protein 30-like [Glycine max]
Unigene35414_All	413	0.001	11.3101	13.4653	Up	1.21556e-09	-
Unigene36769_All	401	0.001	11.306	13.4648	Up	2.30743e-09	-
Unigene44570_All	389	0.001	11.3016	13.4642	Up	4.37485e-09	-
Unigene45644_All	231	0.001	11.3	13.464	Up	1.71079e-05	-
Unigene41375_All	231	0.001	11.3	13.464	Up	1.69448e-05	-
Unigene50921_All	292	0.001	11.2919	13.463	Up	7.24275e-07	-
CL11495.Contig2_All	511	0.001	11.2919	13.463	Up	6.76455e-12	-
Unigene37505_All	426	0.001	11.2875	13.4624	Up	6.35797e-10	-
Unigene38366_All	560	0.001	11.2852	13.4621	Up	5.01567e-13	-
CL405.Contig1_All	268	0.001	11.2779	13.4612	Up	2.58442e-06	-
Unigene48374_All	439	0.001	11.2662	13.4597	Up	3.32137e-10	-
Unigene35461_All	830	0.001	11.2556	13.4584	Up	2.68095e-19	-
CL4743.Contig2_All	574	0.001	11.2493	13.4575	Up	2.60819e-13	gi|225459006|ref|XP_002285601.1|/1e-12/PREDICTED: hypothetical protein [Vitis vinifera]
CL168.Contig2_All	745	0.001	11.249	13.4575	Up	2.68989e-17	-
Unigene46244_All	391	0.001	11.2438	13.4568	Up	4.35217e-09	-
Unigene34496_All	440	0.001	11.2406	13.4564	Up	3.32883e-10	-
Unigene41450_All	330	0.001	11.2406	13.4564	Up	1.07248e-07	-
Unigene43498_All	220	0.001	11.2406	13.4564	Up	3.16806e-05	-
Unigene33968_All	819	0.001	11.2391	13.4562	Up	5.19344e-19	-
Unigene34770_All	477	0.001	11.2327	13.4554	Up	4.77282e-11	-
Unigene44109_All	318	0.001	11.2327	13.4554	Up	2.02618e-07	-
Unigene43874_All	367	0.001	11.2304	13.4551	Up	1.5673e-08	gi|238908348|emb|CAZ40333.1|/8e-27/hypothetical protein [Raphanus sativus]
Unigene46863_All	208	0.001	11.2286	13.4549	Up	5.93886e-05	-
Unigene50015_All	257	0.001	11.226	13.4546	Up	4.849e-06	gi|356514806|ref|XP_003526094.1|/3e-06/PREDICTED: uncharacterized protein LOC100782991 [Glycine max]
Unigene39547_All	257	0.001	11.226	13.4546	Up	4.83215e-06	-
Unigene47419_All	245	0.001	11.2151	13.4532	Up	9.06235e-06	gi|224143050|ref|XP_002324834.1|/2e-09/predicted protein [Populus trichocarpa]
CL10183.Contig1_All	245	0.001	11.2151	13.4532	Up	9.00505e-06	-
Unigene50554_All	245	0.001	11.2151	13.4532	Up	8.97163e-06	-
Unigene35823_All	723	0.001	11.2112	13.4527	Up	1.00617e-16	-
CL12779.Contig1_All	331	0.001	11.2066	13.4521	Up	1.07919e-07	-
Unigene42068_All	233	0.001	11.2031	13.4516	Up	1.68944e-05	-
Unigene50785_All	270	0.001	11.1943	13.4505	Up	2.56665e-06	-
CL7806.Contig2_All	356	0.001	11.1915	13.4501	Up	2.98834e-08	-
Unigene41758_All	221	0.001	11.1897	13.4499	Up	3.19018e-05	-
Unigene50839_All	295	0.001	11.1771	13.4483	Up	7.22919e-07	gi|195618118|gb|ACG30889.1|/3e-23/histone H2A [Zea mays]
Unigene38280_All	295	0.001	11.1771	13.4483	Up	7.22168e-07	-
CL4030.Contig1_All	406	0.001	11.1667	13.4469	Up	2.31148e-09	gi|255575740|ref|XP_002528769.1|/9e-52/conserved hypothetical protein [Ricinus communis]
Unigene50898_All	283	0.001	11.1656	13.4468	Up	1.35156e-06	-
CL3177.Contig1_All	603	0.001	11.1639	13.4466	Up	7.08918e-14	-
Unigene34031_All	320	0.001	11.1625	13.4464	Up	2.01482e-07	-
Unigene47344_All	271	0.001	11.153	13.4451	Up	2.56935e-06	-
CL11054.Contig2_All	308	0.001	11.1514	13.4449	Up	3.79965e-07	-
Unigene50702_All	345	0.001	11.1501	13.4448	Up	5.63052e-08	-
CL7469.Contig1_All	456	0.001	11.1475	13.4444	Up	1.73408e-10	gi|357487189|ref|XP_003613882.1|/3e-10/Multiple myeloma tumor-associated protein-like protein [Medicago truncatula]
CL682.Contig2_All	222	0.001	11.1393	13.4434	Up	3.20263e-05	-
Unigene5875_All	222	0.001	11.1393	13.4434	Up	3.1917e-05	-
Unigene37708_All	321	0.001	11.1277	13.4419	Up	2.01346e-07	-
Unigene50118_All	284	0.001	11.1262	13.4417	Up	1.35733e-06	-
Unigene44970_All	247	0.001	11.1243	13.4414	Up	9.05052e-06	-
CL1373.Contig7_All	247	0.001	11.1243	13.4414	Up	8.97705e-06	gi|297813987|ref|XP_002874877.1|/8e-11/hypothetical protein ARALYDRAFT_911883 [Arabidopsis lyrata subsp. lyrata]
Unigene42223_All	309	0.001	11.1153	13.4403	Up	3.80784e-07	-
Unigene36287_All	272	0.001	11.112	13.4398	Up	2.58293e-06	-
CL2554.Contig8_All	643	0.001	11.1104	13.4396	Up	9.90104e-15	gi|156767195|gb|ABU95104.1|/8e-18/asparagine synthetase [Phaseolus vulgaris]
Unigene39206_All	433	0.001	11.105	13.4389	Up	6.36789e-10	-
CL11946.Contig1_All	433	0.001	11.105	13.4389	Up	6.34809e-10	-
Unigene40003_All	396	0.001	11.1018	13.4385	Up	4.39218e-09	-
CL2735.Contig1_All	297	0.001	11.1018	13.4385	Up	7.22769e-07	-
CL11555.Contig1_All	396	0.001	11.1018	13.4385	Up	4.3767e-09	-
Unigene40681_All	792	0.001	11.1018	13.4385	Up	3.73021e-18	-
Unigene12911_All	260	0.001	11.0965	13.4378	Up	4.84145e-06	-
CL10260.Contig1_All	322	0.001	11.0932	13.4374	Up	2.03605e-07	gi|255549285|ref|XP_002515696.1|/4e-07/Root phototropism protein, putative [Ricinus communis]
Unigene38270_All	632	0.001	11.0864	13.4365	Up	1.89646e-14	-
Unigene40320_All	248	0.001	11.0794	13.4356	Up	9.06156e-06	-
Unigene37980_All	372	0.001	11.0794	13.4356	Up	1.57594e-08	-
Unigene33559_All	459	0.001	11.0746	13.435	Up	1.73693e-10	-
CL4462.Contig2_All	1315	0.001	11.0744	13.4349	Up	3.13187e-30	gi|219810208|gb|ACL36352.1|/e-134/fascilin-like arabinogalactan protein [Gossypium hirsutum]
CL3768.Contig1_All	1142	0.001	11.0678	13.4341	Up	3.42038e-26	-
Unigene36652_All	571	0.001	11.0678	13.4341	Up	4.99375e-13	gi|356543792|ref|XP_003540344.1|/2e-16/PREDICTED: uncharacterized protein LOC100817529 [Glycine max]
CL4906.Contig1_All	509	0.001	11.0664	13.4339	Up	1.29661e-11	-
CL3934.Contig2_All	298	0.001	11.0645	13.4337	Up	7.22018e-07	-
Unigene49329_All	323	0.001	11.0588	13.4329	Up	2.03559e-07	-
CL10617.Contig1_All	348	0.001	11.054	13.4323	Up	5.63735e-08	-
Unigene50844_All	373	0.001	11.0497	13.4317	Up	1.57387e-08	-
Unigene35149_All	286	0.001	11.0484	13.4316	Up	1.36424e-06	gi|255569956|ref|XP_002525941.1|/7e-33/ubiquitin-protein ligase, putative [Ricinus communis]
Unigene36328_All	286	0.001	11.0484	13.4316	Up	1.35585e-06	-
Unigene37045_All	597	0.001	11.046	13.4312	Up	1.35224e-13	-
Unigene41532_All	336	0.001	11.0399	13.4304	Up	1.06909e-07	-
Unigene46746_All	610	0.001	11.0358	13.4299	Up	7.10675e-14	-
Unigene39617_All	274	0.001	11.0309	13.4293	Up	2.58591e-06	-
Unigene43338_All	324	0.001	11.0247	13.4285	Up	2.02641e-07	gi|225432604|ref|XP_002277936.1|/2e-13/PREDICTED: hypothetical protein [Vitis vinifera]
Unigene48491_All	237	0.001	11.014	13.427	Up	1.6907e-05	-
Unigene40319_All	262	0.001	11.0118	13.4268	Up	4.83923e-06	-
Unigene34495_All	312	0.001	11.0084	13.4263	Up	3.81565e-07	-
Unigene47169_All	225	0.001	10.9908	13.424	Up	3.20927e-05	-
Unigene37613_All	200	0.001	10.9908	13.424	Up	0.000111343	-
CL9035.Contig1_All	1001	0.001	10.9798	13.4226	Up	9.67583e-23	gi|225455088|ref|XP_002264465.1|/1e-27/PREDICTED: hypothetical protein [Vitis vinifera]
Unigene41558_All	338	0.001	10.9745	13.4219	Up	1.06809e-07	-
CL10283.Contig1_All	651	0.001	10.9739	13.4218	Up	9.90814e-15	gi|147781792|emb|CAN72171.1|/5e-38/hypothetical protein VITISV_036207 [Vitis vinifera]
Unigene45309_All	313	0.001	10.9732	13.4217	Up	3.82681e-07	-
CL2228.Contig2_All	238	0.001	10.9677	13.421	Up	1.71179e-05	-
Unigene44427_All	213	0.001	10.965	13.4206	Up	5.98244e-05	-
Unigene50803_All	602	0.001	10.9543	13.4192	Up	1.36055e-13	-
Unigene40266_All	276	0.001	10.951	13.4188	Up	2.56763e-06	gi|225454965|ref|XP_002277774.1|/2e-10/PREDICTED: hypothetical protein [Vitis vinifera]
Unigene43987_All	251	0.001	10.947	13.4182	Up	8.94154e-06	-
Unigene47985_All	364	0.001	10.9455	13.418	Up	2.96695e-08	-
Unigene47571_All	226	0.001	10.9422	13.4176	Up	3.19525e-05	gi|224110294|ref|XP_002315474.1|/8e-11/predicted protein [Populus trichocarpa]
Unigene49539_All	402	0.001	10.9361	13.4168	Up	4.39902e-09	gi|356517746|ref|XP_003527547.1|/2e-13/PREDICTED: 8-amino-7-oxononanoate synthase-like [Glycine max]
Unigene49916_All	490	0.001	10.9347	13.4166	Up	4.74792e-11	-
Unigene36782_All	289	0.001	10.9337	13.4165	Up	1.36533e-06	-
Unigene38870_All	289	0.001	10.9337	13.4165	Up	1.35397e-06	-
CL48.Contig1_All	377	0.001	10.9325	13.4163	Up	1.5712e-08	-
Unigene44663_All	264	0.001	10.9283	13.4158	Up	4.81236e-06	-
CL10613.Contig1_All	440	0.001	10.9283	13.4158	Up	6.35303e-10	-
Unigene35773_All	327	0.001	10.9236	13.4152	Up	2.03236e-07	-
Unigene37611_All	478	0.001	10.9218	13.4149	Up	9.08765e-11	gi|224108850|ref|XP_002314990.1|/9e-07/predicted protein [Populus trichocarpa]
Unigene33612_All	453	0.001	10.918	13.4144	Up	3.31131e-10	-
CL2661.Contig2_All	365	0.001	10.9155	13.4141	Up	2.97704e-08	gi|225461393|ref|XP_002284818.1|/1e-35/PREDICTED: hypothetical protein isoform 1 [Vitis vinifera]
Unigene50853_All	214	0.001	10.9137	13.4139	Up	5.98561e-05	-
Unigene34042_All	214	0.001	10.9137	13.4139	Up	5.98063e-05	-
Unigene50760_All	214	0.001	10.9137	13.4139	Up	5.96844e-05	-
Unigene43537_All	315	0.001	10.9036	13.4125	Up	3.83262e-07	-
Unigene44451_All	416	0.001	10.8983	13.4118	Up	2.31317e-09	-
Unigene37205_All	290	0.001	10.896	13.4115	Up	1.36139e-06	-
Unigene44529_All	580	0.001	10.896	13.4115	Up	4.98545e-13	-
Unigene37086_All	681	0.001	10.8939	13.4112	Up	2.66496e-15	-
CL3111.Contig3_All	328	0.001	10.8903	13.4108	Up	2.02185e-07	gi|296087161|emb|CBI33535.3|/4e-12/unnamed protein product [Vitis vinifera]
Unigene45947_All	265	0.001	10.8871	13.4103	Up	4.8058e-06	-
Unigene35572_All	366	0.001	10.8857	13.4101	Up	2.96509e-08	-
Unigene49619_All	202	0.001	10.882	13.4097	Up	0.000110356	-
Unigene35976_All	202	0.001	10.882	13.4097	Up	0.000109601	-
Unigene35071_All	379	0.001	10.8748	13.4087	Up	1.56751e-08	-
CL5128.Contig1_All	518	0.001	10.8741	13.4086	Up	1.29709e-11	-
Unigene33770_All	215	0.001	10.863	13.4071	Up	5.99287e-05	-
Unigene40292_All	430	0.001	10.863	13.4071	Up	1.21795e-09	-
Unigene47963_All	215	0.001	10.863	13.4071	Up	5.88844e-05	-
Unigene40690_All	721	0.001	10.8612	13.4069	Up	3.7112e-16	-
Unigene38215_All	329	0.001	10.8572	13.4064	Up	2.02595e-07	-
Unigene45919_All	228	0.001	10.8462	13.4049	Up	3.19804e-05	-
Unigene40196_All	532	0.001	10.8462	13.4049	Up	6.75437e-12	-
Unigene39839_All	469	0.001	10.8385	13.4039	Up	1.73807e-10	-
Unigene40599_All	393	0.001	10.837	13.4037	Up	8.24154e-09	-
Unigene50680_All	279	0.001	10.8332	13.4032	Up	2.58367e-06	-
Unigene46581_All	241	0.001	10.8312	13.4029	Up	1.70693e-05	-
Unigene44099_All	292	0.001	10.8214	13.4016	Up	1.35424e-06	-
Unigene39723_All	686	0.001	10.8145	13.4007	Up	2.65769e-15	-
Unigene36865_All	521	0.001	10.8115	13.4003	Up	1.29972e-11	-
Unigene33925_All	267	0.001	10.8055	13.3995	Up	4.78578e-06	-
Unigene48913_All	318	0.001	10.8007	13.3988	Up	3.82722e-07	-
CL7290.Contig1_All	1082	0.001	10.7927	13.3978	Up	3.49983e-24	-
CL1656.Contig1_All	713	0.001	10.7904	13.3975	Up	7.16278e-16	-
Unigene50769_All	713	0.001	10.7904	13.3975	Up	7.15723e-16	-
CL11405.Contig1_All	688	0.001	10.7831	13.3965	Up	2.6643e-15	-
CL10858.Contig1_All	344	0.001	10.7831	13.3965	Up	1.06884e-07	-
CL6493.Contig4_All	306	0.001	10.7753	13.3954	Up	7.24729e-07	gi|356505797|ref|XP_003521676.1|/7e-27/PREDICTED: probable protein phosphatase 2C 73-like [Glycine max]
Unigene50923_All	306	0.001	10.7753	13.3954	Up	7.24578e-07	-
CL9334.Contig1_All	306	0.001	10.7753	13.3954	Up	7.19402e-07	gi|255554650|ref|XP_002518363.1|/1e-09/DNA binding protein, putative [Ricinus communis]
Unigene44373_All	204	0.001	10.7753	13.3954	Up	0.000110012	-
Unigene43737_All	434	0.001	10.7629	13.3938	Up	1.20697e-09	-
CL8912.Contig1_All	434	0.001	10.7629	13.3938	Up	1.2057e-09	-
Unigene42872_All	230	0.001	10.7519	13.3923	Up	3.20416e-05	-
CL6720.Contig3_All	754	0.001	10.7503	13.3921	Up	1.00506e-16	-
Unigene44959_All	422	0.001	10.7434	13.3912	Up	2.30776e-09	-
CL12371.Contig2_All	243	0.001	10.742	13.391	Up	1.71122e-05	-
CL12171.Contig1_All	1446	0.001	10.7362	13.3902	Up	2.97093e-32	-
Unigene46654_All	397	0.001	10.7278	13.3891	Up	8.30654e-09	-
Unigene44445_All	602	0.001	10.7261	13.3888	Up	2.60041e-13	gi|255567975|ref|XP_002524965.1|/3e-11/tetratricopeptide repeat protein, tpr, putative [Ricinus communis]
Unigene49816_All	205	0.001	10.7227	13.3884	Up	0.000110646	-
Unigene43532_All	410	0.001	10.7227	13.3884	Up	4.36502e-09	-
Unigene33937_All	282	0.001	10.718	13.3877	Up	2.58218e-06	gi|350535951|ref|NP_001234222.1|/9e-18/glutathione-S-transferase [Solanum lycopersicum]
Unigene34398_All	282	0.001	10.718	13.3877	Up	2.57082e-06	-
Unigene40579_All	1295	0.001	10.715	13.3873	Up	8.64896e-29	-
Unigene50864_All	218	0.001	10.7135	13.3871	Up	5.9581e-05	-
Unigene45186_All	731	0.001	10.7126	13.387	Up	3.71903e-16	-
Unigene40343_All	385	0.001	10.7053	13.386	Up	1.58425e-08	-
CL7866.Contig1_All	616	0.001	10.7053	13.386	Up	1.36084e-13	gi|302141893|emb|CBI19096.3|/3e-23/unnamed protein product [Vitis vinifera]
CL1254.Contig3_All	693	0.001	10.7053	13.386	Up	2.66165e-15	-
Unigene39636_All	244	0.001	10.698	13.3851	Up	1.70608e-05	-
Unigene48954_All	244	0.001	10.698	13.3851	Up	1.70168e-05	-
CL11665.Contig1_All	360	0.001	10.6855	13.3834	Up	5.65519e-08	-
Unigene38536_All	386	0.001	10.6776	13.3823	Up	1.57408e-08	-
Unigene47962_All	296	0.001	10.6752	13.382	Up	1.36247e-06	-
Unigene51287_All	296	0.001	10.6752	13.382	Up	1.35949e-06	-
Unigene47311_All	296	0.001	10.6752	13.382	Up	1.35276e-06	-
Unigene50811_All	618	0.001	10.6707	13.3814	Up	1.36025e-13	-
CL7690.Contig1_All	850	0.001	10.6675	13.3809	Up	1.00723e-18	-
Unigene41514_All	335	0.001	10.6627	13.3803	Up	2.0349e-07	-
CL302.Contig2_All	232	0.001	10.6592	13.3798	Up	3.20442e-05	gi|356566413|ref|XP_003551426.1|/3e-06/PREDICTED: protein PLASTID MOVEMENT IMPAIRED 2-like [Glycine max]
CL12646.Contig4_All	580	0.001	10.6592	13.3798	Up	9.63634e-13	-
Unigene35597_All	245	0.001	10.6543	13.3792	Up	1.70239e-05	-
CL2570.Contig4_All	374	0.001	10.6528	13.3789	Up	2.96918e-08	-
Unigene35918_All	271	0.001	10.6461	13.378	Up	4.7711e-06	-
Unigene47619_All	284	0.001	10.6425	13.3775	Up	2.58169e-06	-
CL11255.Contig1_All	284	0.001	10.6425	13.3775	Up	2.55276e-06	-
Unigene36341_All	336	0.001	10.631	13.376	Up	2.03998e-07	-
Unigene44107_All	414	0.001	10.6191	13.3744	Up	4.36932e-09	gi|147838199|emb|CAN67499.1|/6e-37/hypothetical protein VITISV_019679 [Vitis vinifera]
Unigene15037_All	2083	0.001	10.6188	13.3743	Up	3.5626e-46	gi|225461945|ref|XP_002268896.1|/3e-07/PREDICTED: similar to E3 ubiquitin-protein ligase UPL1 [Vitis vinifera]
Unigene45110_All	220	0.001	10.6161	13.374	Up	5.98652e-05	-
Unigene46473_All	246	0.001	10.611	13.3733	Up	1.68457e-05	-
Unigene40739_All	505	0.001	10.6099	13.3731	Up	4.73885e-11	-
Unigene35551_All	777	0.001	10.6089	13.373	Up	5.21556e-17	-
Unigene47758_All	259	0.001	10.6089	13.373	Up	9.03636e-06	-
CL1086.Contig3_All	272	0.001	10.6069	13.3727	Up	4.78448e-06	-
Unigene34101_All	661	0.001	10.6	13.3718	Up	1.89514e-14	-
Unigene36911_All	337	0.001	10.5994	13.3717	Up	2.00762e-07	-
Unigene41974_All	376	0.001	10.5962	13.3713	Up	2.99364e-08	-
CL5153.Contig1_All	765	0.001	10.5957	13.3712	Up	1.00065e-16	-
Unigene36804_All	454	0.001	10.5913	13.3706	Up	6.35896e-10	gi|225465075|ref|XP_002268838.1|/3e-34/PREDICTED: hypothetical protein isoform 1 [Vitis vinifera]
Unigene46820_All	623	0.001	10.585	13.3697	Up	1.35965e-13	-
CL12476.Contig1_All	636	0.001	10.5847	13.3697	Up	7.09396e-14	-
Unigene48973_All	221	0.001	10.5681	13.3674	Up	5.9838e-05	-
CL4116.Contig1_All	299	0.001	10.5681	13.3674	Up	1.36492e-06	-
CL12390.Contig3_All	234	0.001	10.5681	13.3674	Up	3.1955e-05	gi|297737761|emb|CBI26962.3|/6e-19/unnamed protein product [Vitis vinifera]
CL11291.Contig2_All	221	0.001	10.5681	13.3674	Up	5.96484e-05	-
Unigene38972_All	273	0.001	10.5681	13.3674	Up	4.82158e-06	-
Unigene39674_All	429	0.001	10.5681	13.3674	Up	2.30709e-09	-
Unigene37467_All	325	0.001	10.5681	13.3674	Up	3.8173e-07	-
Unigene35999_All	390	0.001	10.5681	13.3674	Up	1.57264e-08	-
CL1470.Contig8_All	819	0.001	10.5681	13.3674	Up	7.20366e-18	-
CL2009.Contig2_All	938	0.001	10.5455	13.3643	Up	1.9163e-20	-
Unigene51348_All	456	0.001	10.5449	13.3643	Up	6.36193e-10	-
CL12028.Contig5_All	287	0.001	10.5312	13.3624	Up	2.57773e-06	-
Unigene35529_All	274	0.001	10.5295	13.3621	Up	4.80012e-06	-
Unigene43522_All	261	0.001	10.5276	13.3619	Up	9.07026e-06	-
Unigene38338_All	261	0.001	10.5276	13.3619	Up	9.05761e-06	-
Unigene37957_All	209	0.001	10.5175	13.3605	Up	0.000110678	-
Unigene46547_All	209	0.001	10.5175	13.3605	Up	0.000110552	-
Unigene46064_All	575	0.001	10.5129	13.3599	Up	1.84978e-12	-
Unigene47661_All	379	0.001	10.5123	13.3598	Up	2.96993e-08	-
Unigene39033_All	301	0.001	10.4978	13.3578	Up	1.35976e-06	-
Unigene43357_All	589	0.001	10.4963	13.3576	Up	9.64618e-13	-
Unigene39519_All	288	0.001	10.4947	13.3574	Up	2.55688e-06	-
Unigene41408_All	419	0.001	10.4924	13.3571	Up	4.37178e-09	-
Unigene37528_All	354	0.001	10.4785	13.3551	Up	1.07336e-07	gi|225463552|ref|XP_002267156.1|/3e-06/PREDICTED: hypothetical protein [Vitis vinifera]
CL12184.Contig2_All	354	0.001	10.4785	13.3551	Up	1.06959e-07	-
CL4066.Contig4_All	328	0.001	10.4714	13.3542	Up	3.79516e-07	-
Unigene50880_All	210	0.001	10.4674	13.3536	Up	0.000111383	-
Unigene36090_All	210	0.001	10.4674	13.3536	Up	0.000111272	-
CL7523.Contig2_All	210	0.001	10.4674	13.3536	Up	0.000111224	-
Unigene48112_All	210	0.001	10.4674	13.3536	Up	0.000110954	-
CL2797.Contig2_All	394	0.001	10.4608	13.3527	Up	1.57635e-08	-
Unigene48273_All	381	0.001	10.4571	13.3522	Up	2.97779e-08	-
CL3258.Contig2_All	276	0.001	10.4532	13.3517	Up	4.78838e-06	gi|255538280|ref|XP_002510205.1|/3e-18/conserved hypothetical protein [Ricinus communis]
Unigene37473_All	539	0.001	10.4504	13.3513	Up	1.29092e-11	-
Unigene39027_All	263	0.001	10.4475	13.3509	Up	8.95232e-06	-
CL10203.Contig1_All	250	0.001	10.4412	13.35	Up	1.68847e-05	-
Unigene41624_All	237	0.001	10.4343	13.349	Up	3.2039e-05	-
Unigene35002_All	395	0.001	10.4343	13.349	Up	1.58091e-08	-
CL244.Contig5_All	290	0.001	10.4223	13.3474	Up	2.57946e-06	-
Unigene35428_All	277	0.001	10.4155	13.3464	Up	4.79925e-06	gi|224109490|ref|XP_002315213.1|/2e-10/predicted protein [Populus trichocarpa]
Unigene43441_All	277	0.001	10.4155	13.3464	Up	4.78969e-06	-
Unigene40614_All	409	0.001	10.413	13.3461	Up	8.27616e-09	-
Unigene37930_All	330	0.001	10.4079	13.3454	Up	3.82101e-07	-
Unigene36413_All	462	0.001	10.4079	13.3454	Up	6.3343e-10	-
CL1058.Contig2_All	251	0.001	10.3996	13.3442	Up	1.69533e-05	-
CL7459.Contig2_All	1559	0.001	10.3986	13.3441	Up	1.06207e-33	gi|225453573|ref|XP_002262950.1|/4e-52/PREDICTED: hypothetical protein [Vitis vinifera]
CL7482.Contig2_All	859	0.001	10.3958	13.3437	Up	1.94057e-18	gi|351727341|ref|NP_001238437.1|/6e-23/uncharacterized protein LOC100527339 [Glycine max]
Unigene7935_All	238	0.001	10.3904	13.343	Up	3.17281e-05	-
CL8350.Contig2_All	397	0.001	10.3817	13.3418	Up	1.56935e-08	-
Unigene44075_All	331	0.001	10.3765	13.341	Up	3.83012e-07	-
CL6031.Contig1_All	331	0.001	10.3765	13.341	Up	3.82267e-07	-
Unigene37989_All	331	0.001	10.3765	13.341	Up	3.81647e-07	-
Unigene34274_All	265	0.001	10.3687	13.3399	Up	9.06393e-06	gi|6456434|dbj|BAA86930.1|/2e-33/lupeol synthase [Olea europaea]
Unigene43484_All	265	0.001	10.3687	13.3399	Up	9.05446e-06	-
CL610.Contig1_All	265	0.001	10.3687	13.3399	Up	8.95926e-06	-
CL5335.Contig1_All	530	0.001	10.3687	13.3399	Up	2.48069e-11	gi|294462731|gb|ADE76910.1|/1e-29/unknown [Picea sitchensis]
CL7165.Contig1_All	610	0.001	10.3602	13.3388	Up	5.01672e-13	-
Unigene44634_All	252	0.001	10.3584	13.3385	Up	1.70922e-05	-
CL2524.Contig1_All	504	0.001	10.3584	13.3385	Up	9.0677e-11	-
CL8620.Contig3_All	491	0.001	10.3528	13.3377	Up	1.73779e-10	-
Unigene46018_All	292	0.001	10.3509	13.3375	Up	2.5807e-06	-
CL11714.Contig2_All	239	0.001	10.347	13.3369	Up	3.18664e-05	gi|147861248|emb|CAN79321.1|/2e-16/hypothetical protein VITISV_018984 [Vitis vinifera]
CL9778.Contig1_All	239	0.001	10.347	13.3369	Up	3.17306e-05	-
Unigene35214_All	332	0.001	10.3452	13.3367	Up	3.82432e-07	-
CL11368.Contig1_All	332	0.001	10.3452	13.3367	Up	3.81812e-07	-
Unigene44845_All	279	0.001	10.3408	13.3361	Up	4.81104e-06	-
Unigene35910_All	558	0.001	10.3408	13.3361	Up	6.78373e-12	-
CL10263.Contig1_All	372	0.001	10.3408	13.3361	Up	5.6312e-08	-
Unigene40074_All	319	0.001	10.3362	13.3354	Up	7.20521e-07	-
Unigene40775_All	319	0.001	10.3362	13.3354	Up	7.20073e-07	-
CL7772.Contig3_All	226	0.001	10.3343	13.3351	Up	5.90295e-05	-
Unigene41347_All	439	0.001	10.3273	13.3342	Up	2.29702e-09	-
CL10792.Contig2_All	306	0.001	10.3263	13.334	Up	1.3603e-06	-
Unigene38816_All	213	0.001	10.32	13.3332	Up	0.000110796	-
Unigene44193_All	213	0.001	10.32	13.3332	Up	0.000109694	-
Unigene35791_All	333	0.001	10.3142	13.3323	Up	3.82598e-07	-
Unigene51193_All	240	0.001	10.3039	13.3309	Up	3.20672e-05	-
Unigene42514_All	320	0.001	10.3039	13.3309	Up	7.242e-07	-
CL10360.Contig1_All	200	0.001	10.3039	13.3309	Up	0.000205342	-
CL11705.Contig1_All	1694	0.001	10.2998	13.3303	Up	2.6066e-36	gi|28396618|emb|CAD66637.1|/5e-06/phytocyanin protein, PUP2 [Arabidopsis thaliana]
Unigene44907_All	307	0.001	10.2927	13.3293	Up	1.35518e-06	-
Unigene44025_All	374	0.001	10.2855	13.3283	Up	5.68008e-08	gi|356523402|ref|XP_003530329.1|/6e-06/PREDICTED: dihydroflavonol-4-reductase-like [Glycine max]
Unigene37585_All	748	0.001	10.2855	13.3283	Up	7.18133e-16	-
Unigene43769_All	334	0.001	10.2833	13.328	Up	3.80907e-07	-
Unigene35001_All	254	0.001	10.2768	13.3271	Up	1.68749e-05	-
CL8661.Contig2_All	214	0.001	10.2718	13.3264	Up	0.000111017	-
Unigene44476_All	455	0.001	10.2661	13.3256	Up	1.20824e-09	-
Unigene50826_All	308	0.001	10.2593	13.3246	Up	1.36438e-06	-
Unigene47875_All	201	0.001	10.2526	13.3237	Up	0.000207234	-
Unigene37129_All	469	0.001	10.2526	13.3237	Up	6.36689e-10	-
Unigene3538_All	201	0.001	10.2526	13.3237	Up	0.00020385	-
Unigene35498_All	523	0.001	10.2448	13.3226	Up	4.7331e-11	-
Unigene38434_All	322	0.001	10.2399	13.3219	Up	7.20895e-07	-
Unigene40385_All	322	0.001	10.2399	13.3219	Up	7.1851e-07	-
Unigene46749_All	255	0.001	10.2365	13.3214	Up	1.71065e-05	-
Unigene49905_All	255	0.001	10.2365	13.3214	Up	1.70324e-05	-
Unigene39009_All	255	0.001	10.2365	13.3214	Up	1.69927e-05	-
Unigene35714_All	886	0.001	10.2341	13.3211	Up	1.0085e-18	gi|356553828|ref|XP_003545253.1|/1e-48/PREDICTED: glycerol-3-phosphate acyltransferase 5-like [Glycine max]
Unigene41659_All	309	0.001	10.2261	13.32	Up	1.36411e-06	-
Unigene36440_All	524	0.001	10.2252	13.3198	Up	4.74709e-11	gi|225451773|ref|XP_002280980.1|/4e-06/PREDICTED: hypothetical protein [Vitis vinifera]
Unigene44540_All	672	0.001	10.2221	13.3194	Up	3.66823e-14	-
Unigene39384_All	363	0.001	10.2187	13.3189	Up	1.07564e-07	-
Unigene42470_All	242	0.001	10.2187	13.3189	Up	3.16532e-05	-
Unigene40563_All	269	0.001	10.2145	13.3183	Up	9.00973e-06	-
Unigene40218_All	269	0.001	10.2145	13.3183	Up	9.00817e-06	-
CL12371.Contig1_All	269	0.001	10.2145	13.3183	Up	8.9477e-06	-
Unigene36033_All	525	0.001	10.2057	13.3171	Up	4.74215e-11	-
CL5772.Contig1_All	404	0.001	10.2018	13.3165	Up	1.58258e-08	-
CL7473.Contig3_All	202	0.001	10.2018	13.3165	Up	0.000205811	-
Unigene43842_All	431	0.001	10.2003	13.3163	Up	4.36195e-09	-
Unigene50407_All	256	0.001	10.1965	13.3158	Up	1.68735e-05	-
CL5402.Contig2_All	539	0.001	10.1955	13.3156	Up	2.48914e-11	gi|225429574|ref|XP_002280068.1|/1e-25/PREDICTED: hypothetical protein isoform 1 [Vitis vinifera]
CL11579.Contig2_All	620	0.001	10.1931	13.3153	Up	4.99687e-13	-
Unigene36198_All	607	0.001	10.185	13.3142	Up	9.63044e-13	-
Unigene38351_All	216	0.001	10.1767	13.313	Up	0.000111304	-
Unigene48690_All	216	0.001	10.1767	13.313	Up	0.00011093	-
Unigene34835_All	216	0.001	10.1767	13.313	Up	0.000110638	-
Unigene40697_All	648	0.001	10.1767	13.313	Up	1.35342e-13	-
Unigene50638_All	459	0.001	10.1767	13.313	Up	1.2048e-09	-
Unigene45626_All	270	0.001	10.1767	13.313	Up	8.94462e-06	gi|297742526|emb|CBI34675.3|/1e-10/unnamed protein product [Vitis vinifera]
Unigene46716_All	595	0.001	10.1595	13.3105	Up	1.8483e-12	-
Unigene40327_All	568	0.001	10.1587	13.3104	Up	6.7671e-12	-
Unigene36443_All	541	0.001	10.1578	13.3103	Up	2.49048e-11	-
Unigene38692_All	230	0.001	10.1545	13.3098	Up	5.88801e-05	gi|211906438|gb|ACJ11712.1|/6e-14/UDP-D-glucose dehydrogenase [Gossypium hirsutum]
Unigene34908_All	352	0.001	10.1477	13.3089	Up	2.0223e-07	-
Unigene43564_All	501	0.001	10.1462	13.3086	Up	1.73893e-10	-
Unigene50033_All	325	0.001	10.1453	13.3085	Up	7.2307e-07	-
Unigene38924_All	569	0.001	10.1409	13.3079	Up	6.77093e-12	-
Unigene41098_All	271	0.001	10.1391	13.3076	Up	8.95695e-06	-
CL1606.Contig1_All	488	0.001	10.1349	13.3071	Up	3.3315e-10	-
Unigene35446_All	868	0.001	10.1298	13.3063	Up	3.73246e-18	-
Unigene40205_All	841	0.001	10.1283	13.3061	Up	1.38797e-17	-
CL6082.Contig1_All	312	0.001	10.1277	13.306	Up	1.35491e-06	-
Unigene45089_All	312	0.001	10.1277	13.306	Up	1.35317e-06	-
CL2668.Contig1_All	285	0.001	10.1231	13.3054	Up	4.801e-06	gi|312283135|dbj|BAJ34433.1|/2e-12/unnamed protein product [Thellungiella halophila]
Unigene36818_All	448	0.001	10.1199	13.3049	Up	2.31554e-09	-
Unigene35030_All	611	0.001	10.1184	13.3047	Up	9.58155e-13	-
Unigene41203_All	258	0.001	10.1175	13.3046	Up	1.69042e-05	gi|147801080|emb|CAN71173.1|/9e-10/hypothetical protein VITISV_037664 [Vitis vinifera]
CL7146.Contig2_All	1604	0.001	10.1069	13.303	Up	1.06406e-33	gi|224058449|ref|XP_002299515.1|/3e-11/predicted protein [Populus trichocarpa]
CL12601.Contig1_All	503	0.001	10.1058	13.3029	Up	1.73664e-10	-
CL9020.Contig2_All	408	0.001	10.1018	13.3023	Up	1.5671e-08	gi|225435800|ref|XP_002285750.1|/2e-15/PREDICTED: hypothetical protein [Vitis vinifera]
Unigene40066_All	585	0.001	10.0984	13.3018	Up	3.53838e-12	-
Unigene36848_All	313	0.001	10.0954	13.3014	Up	1.35639e-06	gi|147770131|emb|CAN76612.1|/5e-06/hypothetical protein VITISV_040104 [Vitis vinifera]
Unigene1004_All	245	0.001	10.0936	13.3012	Up	3.18841e-05	-
Unigene36593_All	245	0.001	10.0936	13.3012	Up	3.17431e-05	gi|296087273|emb|CBI33647.3|/8e-06/unnamed protein product [Vitis vinifera]
CL4247.Contig1_All	245	0.001	10.0936	13.3012	Up	3.16606e-05	-
Unigene36529_All	354	0.001	10.0904	13.3007	Up	2.02504e-07	-
Unigene35620_All	327	0.001	10.0833	13.2997	Up	7.24955e-07	-
Unigene39881_All	218	0.001	10.0833	13.2997	Up	0.000110067	-
CL10657.Contig2_All	368	0.001	10.0799	13.2992	Up	1.0716e-07	-
CL2182.Contig1_All	259	0.001	10.0784	13.299	Up	1.70822e-05	-
CL2448.Contig1_All	409	0.001	10.0771	13.2988	Up	1.58488e-08	-
Unigene37778_All	409	0.001	10.0771	13.2988	Up	1.58383e-08	-
Unigene48964_All	300	0.001	10.0749	13.2985	Up	2.57156e-06	-
CL4674.Contig2_All	1964	0.001	10.073	13.2982	Up	3.0513e-41	gi|225443940|ref|XP_002279222.1|/0.0/PREDICTED: hypothetical protein [Vitis vinifera]
CL10442.Contig2_All	341	0.001	10.0722	13.2981	Up	3.81442e-07	-
Unigene35102_All	341	0.001	10.0722	13.2981	Up	3.79843e-07	-
CL10437.Contig3_All	723	0.001	10.0711	13.2979	Up	5.13756e-15	gi|224112337|ref|XP_002316157.1|/2e-67/predicted protein [Populus trichocarpa]
Unigene39480_All	382	0.001	10.0701	13.2978	Up	5.68494e-08	-
CL7601.Contig2_All	614	0.001	10.0689	13.2976	Up	9.62454e-13	-
Unigene48638_All	232	0.001	10.067	13.2973	Up	5.88362e-05	-
CL3300.Contig2_All	587	0.001	10.064	13.2969	Up	3.54113e-12	gi|224055317|ref|XP_002298477.1|/6e-34/predicted protein [Populus trichocarpa]
CL3460.Contig1_All	314	0.001	10.0632	13.2968	Up	1.36601e-06	-
Unigene51134_All	314	0.001	10.0632	13.2968	Up	1.35693e-06	-
Unigene50836_All	355	0.001	10.062	13.2966	Up	2.03145e-07	-
Unigene1010_All	246	0.001	10.0525	13.2953	Up	3.19652e-05	-
Unigene41724_All	246	0.001	10.0525	13.2953	Up	3.17883e-05	-
Unigene35607_All	328	0.001	10.0525	13.2953	Up	7.17175e-07	-
Unigene39702_All	629	0.001	10.0472	13.2945	Up	4.98338e-13	-
Unigene50458_All	383	0.001	10.0438	13.294	Up	5.68216e-08	-
Unigene49925_All	383	0.001	10.0438	13.294	Up	5.64694e-08	-
CL7103.Contig4_All	301	0.001	10.0414	13.2937	Up	2.56127e-06	-
Unigene46014_All	260	0.001	10.0397	13.2934	Up	1.70309e-05	-
CL11871.Contig1_All	260	0.001	10.0397	13.2934	Up	1.68889e-05	-
Unigene33799_All	219	0.001	10.0372	13.2931	Up	0.00011124	-
Unigene36105_All	219	0.001	10.0372	13.2931	Up	0.000109648	-
CL8228.Contig4_All	356	0.001	10.0337	13.2926	Up	2.02003e-07	-
Unigene43964_All	726	0.001	10.0295	13.292	Up	5.12134e-15	-
Unigene50549_All	411	0.001	10.0281	13.2918	Up	1.57614e-08	-
Unigene47734_All	274	0.001	10.0281	13.2918	Up	8.99258e-06	-
CL3970.Contig5_All	274	0.001	10.0281	13.2918	Up	8.96544e-06	-
Unigene43597_All	370	0.001	10.0254	13.2914	Up	1.06934e-07	-
CL2724.Contig2_All	329	0.001	10.022	13.2909	Up	7.25031e-07	gi|326504620|dbj|BAK06601.1|/2e-08/predicted protein [Hordeum vulgare subsp. vulgare]
CL3954.Contig3_All	727	0.001	10.0157	13.29	Up	5.14006e-15	gi|225430523|ref|XP_002285572.1|/2e-42/PREDICTED: hypothetical protein [Vitis vinifera]
Unigene34227_All	439	0.001	10.0144	13.2898	Up	4.354e-09	-
CL2941.Contig2_All	247	0.001	10.0118	13.2894	Up	3.19119e-05	-
Unigene48385_All	247	0.001	10.0118	13.2894	Up	3.16656e-05	-
Unigene47760_All	302	0.001	10.0082	13.2889	Up	2.56371e-06	-
Unigene37566_All	302	0.001	10.0082	13.2889	Up	2.56322e-06	-
CL10579.Contig1_All	412	0.001	10.0037	13.2883	Up	1.57925e-08	-
Unigene51197_All	261	0.001	10.0012	13.2879	Up	1.69758e-05	-
Unigene35599_All	344	0.001	9.98436	13.2855	Up	3.80538e-07	gi|255566444|ref|XP_002524207.1|/1e-21/LOB domain-containing protein, putative [Ricinus communis]
Unigene49557_All	234	0.001	9.98095	13.285	Up	5.95451e-05	-
Unigene49290_All	468	0.001	9.98095	13.285	Up	1.2097e-09	gi|297738089|emb|CBI27290.3|/5e-07/unnamed protein product [Vitis vinifera]
CL4777.Contig1_All	675	0.001	9.97312	13.2838	Up	7.07012e-14	gi|323452803|gb|EGB08676.1|/2e-06/hypothetical protein AURANDRAFT_71601 [Aureococcus anophagefferens]
CL5167.Contig2_All	248	0.001	9.97148	13.2836	Up	3.18009e-05	gi|224099853|ref|XP_002311645.1|/5e-24/predicted protein [Populus trichocarpa]
Unigene46704_All	372	0.001	9.97148	13.2836	Up	1.06984e-07	-
CL236.Contig3_All	317	0.001	9.96798	13.2831	Up	1.36506e-06	-
Unigene35936_All	262	0.001	9.96302	13.2824	Up	1.68805e-05	-
Unigene51266_All	276	0.001	9.95542	13.2813	Up	9.06077e-06	-
CL9008.Contig2_All	221	0.001	9.94641	13.28	Up	0.000110152	gi|16604659|gb|AAL24122.1|/3e-06/unknown protein [Arabidopsis thaliana]
CL12022.Contig4_All	815	0.001	9.94565	13.2798	Up	1.00368e-16	-
CL10888.Contig2_All	304	0.001	9.94232	13.2794	Up	2.5723e-06	gi|297724965|ref|NP_001174846.1|/1e-24/Os06g0558700 [Oryza sativa Japonica Group]
Unigene34736_All	249	0.001	9.93143	13.2778	Up	3.20595e-05	-
Unigene50868_All	415	0.001	9.93143	13.2778	Up	1.583e-08	-
Unigene46603_All	249	0.001	9.93143	13.2778	Up	3.16856e-05	-
Unigene40379_All	429	0.001	9.92757	13.2772	Up	8.31672e-09	-
Unigene35487_All	346	0.001	9.92665	13.2771	Up	3.81071e-07	-
Unigene35785_All	291	0.001	9.91437	13.2753	Up	4.84633e-06	-
CL4359.Contig4_All	402	0.001	9.91084	13.2748	Up	2.9925e-08	-
Unigene50034_All	402	0.001	9.91084	13.2748	Up	2.98683e-08	gi|297745210|emb|CBI40290.3|/4e-41/unnamed protein product [Vitis vinifera]
Unigene36701_All	208	0.001	9.90756	13.2743	Up	0.000206939	-
Unigene38105_All	222	0.001	9.90161	13.2734	Up	0.000111431	-
Unigene46862_All	333	0.001	9.90161	13.2734	Up	7.24125e-07	gi|110737000|dbj|BAF00455.1|/1e-05/hypothetical protein [Arabidopsis thaliana]
Unigene43121_All	222	0.001	9.90161	13.2734	Up	0.000110828	-
CL2290.Contig4_All	222	0.001	9.90161	13.2734	Up	0.000110145	-
CL44.Contig4_All	236	0.001	9.89636	13.2727	Up	5.96349e-05	-
Unigene39835_All	389	0.001	9.88888	13.2716	Up	5.6607e-08	-
Unigene43896_All	528	0.001	9.88754	13.2714	Up	9.05088e-11	-
Unigene45101_All	278	0.001	9.8838	13.2709	Up	9.04579e-06	-
Unigene46038_All	417	0.001	9.8838	13.2709	Up	1.5747e-08	-
CL2408.Contig3_All	292	0.001	9.88041	13.2704	Up	4.84855e-06	-
CL11080.Contig4_All	445	0.001	9.87936	13.2702	Up	4.3687e-09	gi|297836981|ref|XP_002886372.1|/4e-11/hypothetical protein ARALYDRAFT_474957 [Arabidopsis lyrata subsp. lyrata]
Unigene40764_All	306	0.001	9.87734	13.2699	Up	2.57847e-06	-
Unigene46093_All	306	0.001	9.87734	13.2699	Up	2.56176e-06	-
Unigene44379_All	459	0.001	9.87734	13.2699	Up	2.29535e-09	-
Unigene40704_All	306	0.001	9.87734	13.2699	Up	2.55203e-06	-
Unigene48316_All	334	0.001	9.87196	13.2691	Up	7.18065e-07	-
CL6934.Contig1_All	446	0.001	9.85721	13.267	Up	4.39777e-09	gi|343887278|dbj|BAK61824.1|/2e-07/aminopeptidase [Citrus unshiu]
Unigene48487_All	223	0.001	9.85721	13.267	Up	0.000111264	-
Unigene39553_All	892	0.001	9.85721	13.267	Up	3.74035e-18	-
CL1102.Contig4_All	223	0.001	9.85721	13.267	Up	0.000110701	-
Unigene35765_All	669	0.001	9.85721	13.267	Up	1.35638e-13	-
Unigene36786_All	237	0.001	9.85461	13.2666	Up	5.97702e-05	-
CL9191.Contig1_All	488	0.001	9.85342	13.2664	Up	6.33922e-10	-
Unigene41352_All	265	0.001	9.85023	13.2659	Up	1.70836e-05	-
Unigene12933_All	265	0.001	9.85023	13.2659	Up	1.68541e-05	gi|225436689|ref|XP_002263184.1|/7e-20/PREDICTED: hypothetical protein [Vitis vinifera]
Unigene34706_All	558	0.001	9.84837	13.2657	Up	2.48113e-11	-
Unigene36787_All	600	0.001	9.84591	13.2653	Up	3.53154e-12	-
Unigene33900_All	307	0.001	9.84517	13.2652	Up	2.5581e-06	-
CL11396.Contig2_All	461	0.001	9.83449	13.2636	Up	2.31215e-09	-
CL11270.Contig2_All	517	0.001	9.83218	13.2633	Up	1.73208e-10	gi|356550466|ref|XP_003543608.1|/2e-16/PREDICTED: charged multivesicular body protein 1-like isoform 1 [Glycine max]
CL8967.Contig1_All	559	0.001	9.83076	13.2631	Up	2.48379e-11	-
Unigene37181_All	238	0.001	9.8132	13.2605	Up	5.9906e-05	-
Unigene34097_All	210	0.001	9.8132	13.2605	Up	0.000207136	-
Unigene46482_All	266	0.001	9.8132	13.2605	Up	1.70936e-05	-
CL6910.Contig1_All	294	0.001	9.8132	13.2605	Up	4.83525e-06	-
Unigene43846_All	294	0.001	9.8132	13.2605	Up	4.83392e-06	gi|356540028|ref|XP_003538493.1|/6e-11/PREDICTED: uncharacterized protein LOC100813596 [Glycine max]
CL3459.Contig1_All	252	0.001	9.8132	13.2605	Up	3.19906e-05	-
Unigene48433_All	378	0.001	9.8132	13.2605	Up	1.07425e-07	-
Unigene36316_All	266	0.001	9.8132	13.2605	Up	1.69688e-05	-
[truncated: 12,589 more rows]
