# Supplementary material for: Transcriptome Comparison Reveals Key Candidate Genes Responsible for the Unusual Reblooming Trait in Tree Peonies
Source: PLoS One. 2013 Nov 14;8(11):e79996. doi: 10.1371/journal.pone.0079996 (PMC3828231; doi:10.1371/journal.pone.0079996)
Supplement: Table S8 — Differentially expressed genes between L and H2. (XLS) [file pone.0079996.s008.xls]

## Sheet: S8_L-VS-H2.GeneDiffExpFilter
Gene ID	Gene length	L-RPKM	H2-RPKM	Log2 ratio(H2/L)	Up or down regulation (H2/L)	FDR	Blast NR
CL523.Contig1_All	214	0.001	2051.2	20.968	Up	0	-
CL6812.Contig2_All	242	0.001	468.335	18.8372	Up	6.01e-240	-
Unigene37551_All	426	0.001	319.649	18.2861	Up	1.4e-288	gi|302845401|ref|XP_002954239.1|/1e-07/hypothetical protein VOLCADRAFT_102187 [Volvox carteri f. nagariensis]
Unigene33946_All	209	0.001	315.835	18.2688	Up	2.93e-139	-
Unigene49950_All	1032	0.001	255.046	17.9604	Up	0	-
CL7994.Contig2_All	302	0.001	229.114	17.8057	Up	5.01e-146	-
Unigene41954_All	8576	0.001	219.728	17.7454	Up	0	-
CL10883.Contig4_All	520	0.001	160.739	17.2944	Up	1.24e-176	-
CL6317.Contig2_All	366	0.001	147.837	17.1737	Up	5.57e-114	-
CL3750.Contig3_All	205	0.001	147.836	17.1736	Up	1.73e-63	-
CL7367.Contig2_All	634	0.001	140.568	17.1009	Up	2.09e-188	gi|224087088|ref|XP_002308060.1|/1e-62/predicted protein [Populus trichocarpa]
Unigene48015_All	324	0.001	139.666	17.0916	Up	3.58e-95	-
CL523.Contig2_All	4655	0.001	138.801	17.0827	Up	0	-
Unigene33535_All	303	0.001	137.471	17.0688	Up	1.54e-87	-
Unigene39735_All	562	0.001	130.752	16.9965	Up	3.86e-155	-
Unigene47973_All	757	0.001	125.588	16.9383	Up	4.67e-201	-
Unigene41967_All	1368	0.001	120.783	16.8821	Up	0	-
CL10427.Contig1_All	541	0.001	120.735	16.8815	Up	8.64e-138	-
CL4496.Contig2_All	504	0.001	114.222	16.8015	Up	2.51e-121	gi|225452035|ref|XP_002283832.1|/3e-29/PREDICTED: hypothetical protein [Vitis vinifera]
CL3164.Contig2_All	307	0.001	113.593	16.7935	Up	3.65e-73	-
CL557.Contig1_All	407	0.001	110.844	16.7582	Up	7.01e-95	-
Unigene34585_All	236	0.001	110.825	16.7579	Up	1.07e-54	gi|169807682|emb|CAQ16340.1|/9e-07/14-3-3-like protein [Platanus x acerifolia]
CL10652.Contig1_All	589	0.001	99.8532	16.6075	Up	5.73e-124	gi|296090057|emb|CBI39876.3|/7e-25/unnamed protein product [Vitis vinifera]
Unigene43403_All	313	0.001	94.1724	16.523	Up	9.88e-62	-
Unigene43534_All	262	0.001	93.489	16.5125	Up	3.46e-51	-
Unigene33521_All	304	0.001	93.3187	16.5099	Up	2.18e-59	gi|15241016|ref|NP_198119.1|/4e-23/histone H2A 7 [Arabidopsis thaliana]
Unigene50133_All	309	0.001	88.2259	16.4289	Up	4.84e-57	-
Unigene49322_All	818	0.001	84.249	16.3624	Up	1.94e-145	-
Unigene50069_All	353	0.001	83.8934	16.3563	Up	5.05e-62	gi|351726576|ref|NP_001237899.1|/2e-45/uncharacterized protein LOC100527818 precursor [Glycine max]
CL6938.Contig3_All	1074	0.001	81.4332	16.3133	Up	6.94e-185	-
Unigene47900_All	224	0.001	79.0771	16.271	Up	6.99e-37	-
Unigene33640_All	272	0.001	77.8415	16.2483	Up	3.57e-44	gi|122003|sp|P25469.1|H2A1_SOLLC/6e-28/RecName: Full=Histone H2A.1; AltName: Full=LeH2A-1
Unigene50036_All	267	0.001	77.7443	16.2464	Up	2.7e-43	-
CL83.Contig2_All	774	0.001	77.4168	16.2404	Up	2.55e-126	-
CL9139.Contig2_All	395	0.001	76.0241	16.2142	Up	6.68e-63	-
CL2731.Contig1_All	245	0.001	75.1232	16.197	Up	2.43e-38	-
Unigene36046_All	807	0.001	74.5941	16.1868	Up	6.6e-127	gi|225441692|ref|XP_002277253.1|/2e-13/PREDICTED: hypothetical protein [Vitis vinifera]
CL4327.Contig2_All	207	0.001	73.5378	16.1662	Up	1.21e-31	-
CL11993.Contig1_All	352	0.001	71.1581	16.1187	Up	2.34e-52	-
Unigene43363_All	1114	0.001	67.2048	16.0363	Up	4.42e-158	-
Unigene39419_All	238	0.001	65.7037	16.0037	Up	1.62e-32	gi|297737510|emb|CBI26711.3|/2e-11/unnamed protein product [Vitis vinifera]
Unigene39759_All	369	0.001	64.1296	15.9687	Up	1.95e-49	gi|297746292|emb|CBI16348.3|/1e-17/unnamed protein product [Vitis vinifera]
Unigene34133_All	581	0.001	63.5951	15.9566	Up	1.45e-77	-
Unigene39725_All	490	0.001	62.6968	15.9361	Up	2.28e-64	-
CL5685.Contig1_All	208	0.001	61.874	15.917	Up	1.06e-26	-
CL11129.Contig1_All	338	0.001	60.5945	15.8869	Up	1.03e-42	gi|168812212|gb|ACA30282.1|/9e-23/putative elongation factor 1A [Cupressus sempervirens]
Unigene49940_All	440	0.001	60.3861	15.8819	Up	1.42e-55	-
Unigene37078_All	215	0.001	59.8595	15.8693	Up	1.06e-26	-
CL6120.Contig2_All	880	0.001	58.499	15.8361	Up	2.13e-108	gi|147798422|emb|CAN65631.1|/3e-69/hypothetical protein VITISV_019370 [Vitis vinifera]
CL5751.Contig2_All	524	0.001	57.0441	15.7998	Up	1.31e-62	-
CL803.Contig4_All	258	0.001	56.8558	15.795	Up	1.77e-30	-
CL6135.Contig1_All	651	0.001	56.5443	15.7871	Up	2.86e-77	-
CL11125.Contig1_All	925	0.001	55.9524	15.7719	Up	5.52e-109	gi|147777759|emb|CAN62524.1|/3e-06/hypothetical protein VITISV_011953 [Vitis vinifera]
Unigene47968_All	367	0.001	55.0523	15.7485	Up	3.93e-42	-
CL12029.Contig1_All	2239	0.001	54.5752	15.736	Up	8.22e-259	gi|225425551|ref|XP_002262828.1|/6e-73/PREDICTED: hypothetical protein [Vitis vinifera]
Unigene35347_All	317	0.001	54.5682	15.7358	Up	5.24e-36	-
CL9318.Contig2_All	237	0.001	54.3029	15.7287	Up	1.06e-26	-
CL6896.Contig1_All	245	0.001	53.6594	15.7115	Up	2.8e-27	-
CL7185.Contig7_All	350	0.001	52.9816	15.6932	Up	1.24e-38	gi|351724269|ref|NP_001236284.1|/9e-34/uncharacterized protein LOC100526941 precursor [Glycine max]
Unigene37148_All	757	0.001	52.6484	15.6841	Up	1.02e-83	-
Unigene35573_All	1082	0.001	52.5658	15.6818	Up	7.41e-120	-
Unigene34212_All	756	0.001	52.535	15.681	Up	1.98e-83	-
CL9133.Contig3_All	418	0.001	52.3081	15.6747	Up	1.24e-45	-
CL9463.Contig2_All	346	0.001	49.1946	15.5862	Up	2e-35	-
Unigene50074_All	792	0.001	48.0503	15.5523	Up	6.53e-80	-
Unigene34007_All	873	0.001	48.0305	15.5517	Up	3.99e-88	-
Unigene49941_All	492	0.001	47.5346	15.5367	Up	7.51e-49	-
Unigene38384_All	218	0.001	46.9747	15.5196	Up	3.38e-21	gi|225460829|ref|XP_002276475.1|/2e-10/PREDICTED: hypothetical protein [Vitis vinifera]
Unigene37387_All	248	0.001	46.8723	15.5164	Up	4.26e-24	gi|302144114|emb|CBI23219.3|/5e-13/unnamed protein product [Vitis vinifera]
Unigene47913_All	403	0.001	46.3572	15.5005	Up	6.35e-39	-
Unigene34403_All	245	0.001	46.3166	15.4992	Up	1.62e-23	gi|242034227|ref|XP_002464508.1|/4e-24/hypothetical protein SORBIDRAFT_01g019840 [Sorghum bicolor]
Unigene50000_All	553	0.001	46.2951	15.4986	Up	1.59e-53	-
Unigene49353_All	698	0.001	46.1944	15.4954	Up	1.37e-67	-
Unigene33909_All	237	0.001	46.1283	15.4934	Up	1.2e-22	gi|118562492|dbj|BAF37542.1|/3e-17/cell wall glycine-rich protein [Cucumis sativus]
CL1454.Contig1_All	505	0.001	45.7629	15.4819	Up	2.9e-48	gi|225430537|ref|XP_002285578.1|/1e-49/PREDICTED: hypothetical protein [Vitis vinifera]
Unigene39789_All	687	0.001	45.7254	15.4807	Up	7.84e-66	-
Unigene39736_All	702	0.001	45.3398	15.4685	Up	1.04e-66	-
CL7640.Contig4_All	465	0.001	45.2355	15.4652	Up	7e-44	gi|32400865|gb|AAP80664.1|AF479045_1/1e-26/S28 ribosomal protein [Triticum aestivum]
CL6358.Contig2_All	319	0.001	45.1161	15.4614	Up	6.74e-30	-
Unigene16953_All	553	0.001	44.7936	15.451	Up	9e-52	gi|195617694|gb|ACG30677.1|/2e-52/histone H4 [Zea mays]
Unigene35846_All	957	0.001	44.393	15.438	Up	2.67e-89	-
CL314.Contig2_All	483	0.001	44.1227	15.4292	Up	1.83e-44	-
Unigene49888_All	250	0.001	43.7296	15.4163	Up	1.2e-22	-
CL5730.Contig2_All	431	0.001	43.6667	15.4142	Up	3.25e-39	gi|225444718|ref|XP_002278462.1|/1e-54/PREDICTED: hypothetical protein [Vitis vinifera]
Unigene39981_All	224	0.001	43.2453	15.4003	Up	4.84e-20	-
Unigene37137_All	237	0.001	42.6249	15.3794	Up	6.57e-21	-
Unigene41965_All	312	0.001	42.58	15.3779	Up	1.43e-27	gi|225435754|ref|XP_002285720.1|/6e-12/PREDICTED: hypothetical protein [Vitis vinifera]
Unigene34242_All	389	0.001	42.3337	15.3695	Up	2.92e-34	-
Unigene38270_All	632	0.001	42.041	15.3595	Up	1.41e-55	-
CL10342.Contig1_All	577	0.001	41.9711	15.3571	Up	1.32e-50	gi|21322711|emb|CAD22154.1|/2e-27/pherophorin-dz1 protein [Volvox carteri f. nagariensis]
CL3863.Contig2_All	259	0.001	41.1414	15.3283	Up	4.56e-22	-
Unigene50098_All	526	0.001	41.0419	15.3248	Up	4.77e-45	gi|356536202|ref|XP_003536628.1|/5e-20/PREDICTED: probable splicing factor 3A subunit 1-like [Glycine max]
CL245.Contig2_All	369	0.001	40.5029	15.3057	Up	4.63e-31	-
CL9583.Contig1_All	765	0.001	39.7969	15.2804	Up	8.81e-64	gi|296090036|emb|CBI39855.3|/7e-60/unnamed protein product [Vitis vinifera]
Unigene37251_All	308	0.001	39.5385	15.271	Up	2.98e-25	-
Unigene49969_All	316	0.001	38.9755	15.2503	Up	1.53e-25	-
Unigene51347_All	492	0.001	38.8153	15.2443	Up	8.5e-40	-
Unigene47944_All	558	0.001	38.4402	15.2303	Up	9.32e-45	-
CL11765.Contig1_All	246	0.001	38.2527	15.2233	Up	1.83e-19	-
Unigene7377_All	652	0.001	38.2044	15.2215	Up	4.6e-52	gi|255564072|ref|XP_002523034.1|/2e-38/conserved hypothetical protein [Ricinus communis]
CL7742.Contig1_All	1761	0.001	38.1914	15.221	Up	6.57e-142	gi|224056779|ref|XP_002299019.1|/0.0/predicted protein [Populus trichocarpa]
Unigene40644_All	243	0.001	38.1555	15.2196	Up	3.55e-19	-
Unigene36811_All	904	0.001	38.1171	15.2181	Up	2.77e-72	gi|224114233|ref|XP_002332407.1|/2e-06/predicted protein [Populus trichocarpa]
Unigene34615_All	247	0.001	38.0979	15.2174	Up	1.82e-19	gi|224063357|ref|XP_002301110.1|/7e-09/oligopeptide transporter OPT family [Populus trichocarpa]
Unigene38273_All	226	0.001	37.964	15.2123	Up	9.79e-18	-
CL7993.Contig2_All	1923	0.001	37.7086	15.2026	Up	4.41e-153	gi|51477394|gb|AAU04767.1|/2e-57/protein disulfide isomerase (PDI)-like protein 3 [Cucumis melo]
Unigene50002_All	547	0.001	37.4423	15.1924	Up	1.03e-42	-
Unigene44506_All	831	0.001	36.9692	15.174	Up	2.28e-64	-
CL3851.Contig2_All	319	0.001	36.8737	15.1703	Up	2.19e-24	-
Unigene51250_All	372	0.001	36.8282	15.1685	Up	1.92e-28	-
Unigene48009_All	715	0.001	36.7736	15.1664	Up	5.44e-55	gi|13752462|gb|AAK38667.1|AF353615_1/2e-28/glutamate decarboxylase isozyme 3 [Nicotiana tabacum]
Unigene33431_All	619	0.001	36.4406	15.1533	Up	4.28e-47	-
Unigene49313_All	613	0.001	36.3458	15.1495	Up	1.64e-46	gi|225452916|ref|XP_002278873.1|/3e-07/PREDICTED: hypothetical protein [Vitis vinifera]
Unigene47976_All	378	0.001	36.2436	15.1454	Up	1.93e-28	-
Unigene38397_All	486	0.001	36.1623	15.1422	Up	1.37e-36	-
Unigene761_All	567	0.001	35.8776	15.1308	Up	2e-42	gi|224130420|ref|XP_002328604.1|/1e-28/predicted protein [Populus trichocarpa]
Unigene49899_All	247	0.001	35.8568	15.13	Up	2.6e-18	-
Unigene50126_All	641	0.001	35.8376	15.1292	Up	5.68e-48	-
CL7230.Contig2_All	295	0.001	35.6517	15.1217	Up	8.9e-22	gi|296085211|emb|CBI28706.3|/5e-08/unnamed protein product [Vitis vinifera]
Unigene50037_All	218	0.001	35.5484	15.1175	Up	5.21e-16	-
Unigene34595_All	966	0.001	35.3841	15.1108	Up	1.07e-71	-
CL10415.Contig1_All	566	0.001	35.2075	15.1036	Up	1.5e-41	-
Unigene48023_All	777	0.001	35.086	15.0986	Up	4.83e-57	-
Unigene50958_All	292	0.001	34.5962	15.0783	Up	6.57e-21	-
CL12726.Contig1_All	216	0.001	34.5962	15.0783	Up	1.95e-15	-
CL12497.Contig1_All	272	0.001	34.5962	15.0783	Up	1.82e-19	-
CL10420.Contig3_All	1256	0.001	34.486	15.0737	Up	4.6e-91	-
Unigene45253_All	257	0.001	34.4616	15.0727	Up	2.6e-18	-
CL1166.Contig1_All	209	0.001	34.4307	15.0714	Up	7.3e-15	gi|225466097|ref|XP_002265974.1|/2e-12/PREDICTED: hypothetical protein [Vitis vinifera]
Unigene50043_All	579	0.001	34.417	15.0708	Up	1.51e-41	-
CL1521.Contig1_All	981	0.001	33.8556	15.0471	Up	1.21e-69	-
Unigene39738_All	217	0.001	33.7991	15.0447	Up	3.77e-15	-
CL5848.Contig1_All	721	0.001	33.7805	15.0439	Up	6.75e-51	-
Unigene49995_All	304	0.001	33.6858	15.0399	Up	3.37e-21	-
Unigene41392_All	202	0.001	33.5686	15.0348	Up	5.3e-14	-
CL9294.Contig2_All	520	0.001	33.5317	15.0332	Up	2.68e-36	gi|78099751|sp|P17784.2|ALF_ORYSJ/2e-46/RecName: Full=Fructose-bisphosphate aldolase cytoplasmic isozyme; AltName: Full=Gravity-specific protein GSC 233
Unigene35731_All	1092	0.001	33.4557	15.03	Up	1.1e-76	gi|255551969|ref|XP_002517029.1|/3e-65/serine-threonine protein kinase, plant-type, putative [Ricinus communis]
Unigene50027_All	423	0.001	33.3694	15.0262	Up	2.58e-29	-
CL8843.Contig2_All	440	0.001	33.3382	15.0249	Up	1.77e-30	gi|225426342|ref|XP_002270124.1|/2e-22/PREDICTED: hypothetical protein [Vitis vinifera]
CL8422.Contig3_All	340	0.001	32.9682	15.0088	Up	3.16e-23	-
Unigene35280_All	434	0.001	32.8425	15.0033	Up	1.32e-29	-
CL844.Contig1_All	911	0.001	32.8113	15.0019	Up	1.31e-62	-
Unigene40581_All	481	0.001	32.7981	15.0013	Up	8.34e-33	-
CL8774.Contig3_All	748	0.001	32.7461	14.999	Up	3.45e-51	-
Unigene7260_All	1202	0.001	32.6966	14.9969	Up	1.5e-82	gi|225456416|ref|XP_002284244.1|/1e-89/PREDICTED: hypothetical protein [Vitis vinifera]
Unigene49305_All	538	0.001	32.6671	14.9955	Up	1.37e-36	gi|255570486|ref|XP_002526201.1|/5e-16/cysteine protease inhibitor, putative [Ricinus communis]
Unigene49306_All	267	0.001	32.6526	14.9949	Up	5.04e-18	-
CL5055.Contig1_All	1348	0.001	32.543	14.9901	Up	3.06e-92	-
Unigene39772_All	541	0.001	32.4859	14.9875	Up	1.37e-36	-
CL5390.Contig3_All	213	0.001	32.4847	14.9875	Up	2.74e-14	-
CL85.Contig3_All	605	0.001	32.4804	14.9873	Up	5.77e-41	gi|356563170|ref|XP_003549837.1|/6e-76/PREDICTED: probable 26S proteasome non-ATPase regulatory subunit 6-like [Glycine max]
Unigene39787_All	277	0.001	32.473	14.987	Up	1.34e-18	-
CL5284.Contig4_All	275	0.001	32.2059	14.975	Up	2.6e-18	gi|42565387|gb|AAS20970.1|/1e-07/histone H2A [Hyacinthus orientalis]
Unigene38294_All	234	0.001	31.935	14.9628	Up	1.95e-15	-
CL9188.Contig1_All	925	0.001	31.8659	14.9597	Up	9.89e-62	gi|302839350|ref|XP_002951232.1|/5e-07/hypothetical protein VOLCADRAFT_61191 [Volvox carteri f. nagariensis]
Unigene49330_All	1005	0.001	31.8079	14.9571	Up	5.29e-67	-
Unigene36324_All	431	0.001	31.7868	14.9561	Up	1.93e-28	-
Unigene45075_All	267	0.001	31.616	14.9484	Up	1.9e-17	-
CL2708.Contig1_All	532	0.001	31.4747	14.9419	Up	7.66e-35	gi|356516686|ref|XP_003527024.1|/1e-32/PREDICTED: probable 26S proteasome complex subunit sem1-1 [Glycine max]
Unigene46441_All	722	0.001	31.242	14.9312	Up	4.28e-47	-
Unigene35298_All	587	0.001	31.1189	14.9255	Up	4.74e-38	-
Unigene36254_All	530	0.001	31.0713	14.9233	Up	2.92e-34	-
CL1238.Contig1_All	438	0.001	30.9628	14.9182	Up	3.75e-28	-
Unigene35220_All	441	0.001	30.7522	14.9084	Up	3.75e-28	-
CL12017.Contig3_All	208	0.001	30.6043	14.9014	Up	3.82e-13	-
Unigene40272_All	395	0.001	30.4797	14.8956	Up	5.81e-25	-
Unigene44044_All	337	0.001	30.3872	14.8912	Up	3.38e-21	-
Unigene50871_All	780	0.001	30.3382	14.8888	Up	1.95e-49	-
Unigene49336_All	210	0.001	30.3129	14.8876	Up	3.81e-13	-
CL1306.Contig3_All	1499	0.001	30.0957	14.8773	Up	7.02e-95	-
Unigene43859_All	244	0.001	30.059	14.8755	Up	3.77e-15	-
Unigene48007_All	365	0.001	29.9518	14.8704	Up	1.2e-22	-
Unigene40661_All	333	0.001	29.921	14.8689	Up	1.28e-20	-
Unigene8297_All	514	0.001	29.8847	14.8671	Up	6.2e-32	gi|225461945|ref|XP_002268896.1|/1e-06/PREDICTED: similar to E3 ubiquitin-protein ligase UPL1 [Vitis vinifera]
CL2499.Contig1_All	478	0.001	29.8193	14.864	Up	1.32e-29	-
Unigene33552_All	349	0.001	29.7389	14.8601	Up	1.73e-21	-
Unigene44539_All	501	0.001	29.5552	14.8511	Up	9.04e-31	-
CL7145.Contig2_All	531	0.001	29.4491	14.8459	Up	1.62e-32	gi|13346186|gb|AAK19615.1|AF336282_1/3e-09/GHMYB10 [Gossypium hirsutum]
Unigene40180_All	301	0.001	29.424	14.8447	Up	2.6e-18	-
Unigene34857_All	278	0.001	29.3694	14.842	Up	7.17e-17	-
CL1242.Contig4_All	1683	0.001	29.2721	14.8372	Up	1.08e-103	gi|357164402|ref|XP_003580041.1|/7e-18/PREDICTED: probable serine/threonine-protein kinase GCN2-like [Brachypodium distachyon]
CL5028.Contig1_All	776	0.001	29.2463	14.836	Up	2.18e-47	gi|225440171|ref|XP_002283400.1|/2e-18/PREDICTED: hypothetical protein [Vitis vinifera]
Unigene47922_All	715	0.001	29.0318	14.8253	Up	2.69e-43	-
Unigene50128_All	655	0.001	28.9446	14.821	Up	1.66e-39	-
CL2064.Contig2_All	202	0.001	28.7731	14.8124	Up	5.22e-12	-
Unigene41468_All	467	0.001	28.7437	14.811	Up	7.34e-28	-
CL12603.Contig3_All	477	0.001	28.7214	14.8098	Up	1.93e-28	gi|326499512|dbj|BAJ86067.1|/6e-22/predicted protein [Hordeum vulgare subsp. vulgare]
Unigene41593_All	371	0.001	28.7214	14.8098	Up	4.56e-22	-
Unigene35168_All	362	0.001	28.6709	14.8073	Up	1.73e-21	gi|319771992|gb|ADV72368.1|/7e-09/RNA polymerase II second largest subunit [Rhododendron pseudochrysanthum]
CL2956.Contig2_All	779	0.001	28.6007	14.8038	Up	1.64e-46	gi|324984023|gb|ADY68794.1|/2e-18/membrane-anchored endo-1,4-beta-glucanase [Gossypium hirsutum]
Unigene46738_All	233	0.001	28.5085	14.7991	Up	1.02e-13	-
Unigene35399_All	390	0.001	28.3866	14.7929	Up	6.15e-23	-
Unigene49961_All	558	0.001	28.2722	14.7871	Up	8.34e-33	gi|225435195|ref|XP_002282009.1|/4e-17/PREDICTED: hypothetical protein [Vitis vinifera]
CL169.Contig3_All	519	0.001	28.2636	14.7867	Up	1.77e-30	-
Unigene48945_All	251	0.001	28.118	14.7792	Up	1.42e-14	-
Unigene34792_All	943	0.001	28.0292	14.7746	Up	2.78e-55	-
Unigene33937_All	282	0.001	27.9714	14.7717	Up	2.69e-16	gi|350535951|ref|NP_001234222.1|/9e-18/glutathione-S-transferase [Solanum lycopersicum]
CL4721.Contig6_All	317	0.001	27.9389	14.77	Up	2.61e-18	-
Unigene37279_All	317	0.001	27.9389	14.77	Up	2.6e-18	gi|336478153|gb|AEI60129.1|/1e-20/microsomal delta-12 oleate desaturase [Vitis labrusca]
Unigene38332_All	418	0.001	27.8094	14.7633	Up	4.27e-24	-
Unigene39130_All	214	0.001	27.8063	14.7631	Up	2.7e-12	gi|356552837|ref|XP_003544769.1|/4e-09/PREDICTED: oxysterol-binding protein-related protein 1C-like isoform 2 [Glycine max]
Unigene34437_All	365	0.001	27.677	14.7564	Up	6.56e-21	-
Unigene982_All	226	0.001	27.5545	14.75	Up	7.35e-13	gi|47026845|gb|AAT08648.1|/2e-10/ADP-ribosylation factor [Hyacinthus orientalis]
Unigene41021_All	347	0.001	27.5174	14.7481	Up	9.39e-20	-
Unigene49894_All	242	0.001	27.4482	14.7444	Up	1.02e-13	-
Unigene40730_All	540	0.001	27.4207	14.743	Up	9.05e-31	-
CL9329.Contig1_All	590	0.001	27.2079	14.7317	Up	2.18e-33	-
Unigene44577_All	809	0.001	27.198	14.7312	Up	6.33e-46	-
Unigene47952_All	1209	0.001	27.1275	14.7275	Up	9.18e-69	-
Unigene51127_All	695	0.001	27.0796	14.7249	Up	3.25e-39	-
Unigene40714_All	399	0.001	27.0527	14.7235	Up	2.34e-22	-
Unigene36091_All	394	0.001	26.6935	14.7042	Up	8.9e-22	-
CL5447.Contig1_All	346	0.001	26.3971	14.6881	Up	6.91e-19	-
Unigene38336_All	495	0.001	26.2791	14.6816	Up	5.45e-27	-
Unigene35575_All	345	0.001	26.0725	14.6702	Up	1.34e-18	gi|225444716|ref|XP_002277926.1|/7e-42/PREDICTED: hypothetical protein [Vitis vinifera]
Unigene40686_All	325	0.001	25.9738	14.6648	Up	1.9e-17	-
Unigene35777_All	813	0.001	25.8727	14.6591	Up	7.01e-44	gi|242093094|ref|XP_002437037.1|/1e-13/hypothetical protein SORBIDRAFT_10g019340 [Sorghum bicolor]
Unigene33916_All	739	0.001	25.8418	14.6574	Up	8.49e-40	-
Unigene47949_All	858	0.001	25.6447	14.6464	Up	6.34e-46	-
Unigene36793_All	762	0.001	25.6066	14.6442	Up	1.13e-40	-
Unigene10807_All	287	0.001	25.5554	14.6413	Up	3.77e-15	-
Unigene34131_All	331	0.001	25.5029	14.6384	Up	1.9e-17	-
Unigene33727_All	885	0.001	25.4878	14.6375	Up	4.28e-47	-
CL4527.Contig1_All	806	0.001	25.4106	14.6331	Up	1.03e-42	gi|225437649|ref|XP_002279089.1|/1e-93/PREDICTED: hypothetical protein [Vitis vinifera]
Unigene44566_All	262	0.001	25.3529	14.6299	Up	1.02e-13	-
Unigene50670_All	514	0.001	25.3077	14.6273	Up	5.46e-27	-
Unigene39033_All	301	0.001	25.2863	14.6261	Up	1.01e-15	-
Unigene41952_All	345	0.001	25.2703	14.6252	Up	5.05e-18	-
Unigene34497_All	461	0.001	25.2155	14.622	Up	4.27e-24	-
Unigene36092_All	220	0.001	25.1609	14.6189	Up	1.93e-11	-
CL3539.Contig2_All	1179	0.001	25.0008	14.6097	Up	9.88e-62	gi|225429560|ref|XP_002279873.1|/e-131/PREDICTED: hypothetical protein [Vitis vinifera]
CL11844.Contig2_All	493	0.001	24.9823	14.6086	Up	1.53e-25	-
Unigene34876_All	1048	0.001	24.9568	14.6071	Up	1.07e-54	-
Unigene51284_All	793	0.001	24.9546	14.607	Up	2.94e-41	-
Unigene50923_All	306	0.001	24.8731	14.6023	Up	1.01e-15	-
Unigene33659_All	480	0.001	24.794	14.5977	Up	1.13e-24	-
CL3562.Contig2_All	642	0.001	24.7886	14.5974	Up	4.28e-33	gi|147843953|emb|CAN83711.1|/5e-12/hypothetical protein VITISV_023673 [Vitis vinifera]
Unigene33477_All	302	0.001	24.7443	14.5948	Up	1.95e-15	-
CL11166.Contig2_All	526	0.001	24.7304	14.594	Up	5.45e-27	gi|296082089|emb|CBI21094.3|/5e-27/unnamed protein product [Vitis vinifera]
CL11037.Contig2_All	448	0.001	24.7116	14.5929	Up	6.15e-23	-
Unigene35461_All	830	0.001	24.6759	14.5908	Up	1.03e-42	-
CL8090.Contig1_All	236	0.001	24.6278	14.588	Up	5.22e-12	-
CL6051.Contig1_All	551	0.001	24.6129	14.5871	Up	3.76e-28	-
Unigene9975_All	388	0.001	24.6097	14.5869	Up	9.37e-20	-
CL11878.Contig2_All	346	0.001	24.3973	14.5744	Up	1.9e-17	-
Unigene50109_All	535	0.001	24.3143	14.5695	Up	5.44e-27	-
CL4717.Contig1_All	991	0.001	24.2976	14.5685	Up	2.59e-50	gi|225444511|ref|XP_002274403.1|/5e-64/PREDICTED: hypothetical protein [Vitis vinifera]
Unigene41973_All	947	0.001	24.2575	14.5661	Up	5.68e-48	gi|326531794|dbj|BAJ97901.1|/3e-06/predicted protein [Hordeum vulgare subsp. vulgare]
Unigene33797_All	314	0.001	24.2394	14.5651	Up	1.01e-15	gi|302801742|ref|XP_002982627.1|/2e-07/hypothetical protein SELMODRAFT_155162 [Selaginella moellendorffii]
CL2797.Contig2_All	394	0.001	24.2349	14.5648	Up	9.39e-20	-
Unigene39955_All	224	0.001	24.0938	14.5564	Up	3.73e-11	-
Unigene35910_All	558	0.001	24.0561	14.5541	Up	7.34e-28	-
Unigene35780_All	502	0.001	23.983	14.5497	Up	5.81e-25	-
Unigene35408_All	854	0.001	23.9824	14.5497	Up	1.03e-42	gi|224075746|ref|XP_002304748.1|/4e-08/hypothetical protein POPTRDRAFT_415475 [Populus trichocarpa]
Unigene47984_All	254	0.001	23.9722	14.5491	Up	1.41e-12	gi|224083215|ref|XP_002306966.1|/3e-07/predicted protein [Populus trichocarpa]
CL10769.Contig2_All	1307	0.001	23.8229	14.5401	Up	3.02e-65	gi|225429718|ref|XP_002281998.1|/e-125/PREDICTED: hypothetical protein [Vitis vinifera]
CL12417.Contig1_All	863	0.001	23.7323	14.5346	Up	1.03e-42	gi|224081851|ref|XP_002306502.1|/4e-06/predicted protein [Populus trichocarpa]
CL11336.Contig1_All	667	0.001	23.652	14.5297	Up	8.33e-33	-
Unigene51222_All	708	0.001	23.6505	14.5296	Up	7.67e-35	-
Unigene38395_All	480	0.001	23.6407	14.529	Up	1.62e-23	-
Unigene5036_All	779	0.001	23.6267	14.5281	Up	2.42e-38	-
CL2941.Contig3_All	1236	0.001	23.6239	14.528	Up	3.8e-61	-
Unigene36703_All	646	0.001	23.564	14.5243	Up	1.21e-31	-
CL8451.Contig2_All	365	0.001	23.5065	14.5208	Up	9.78e-18	-
CL508.Contig2_All	318	0.001	23.4993	14.5203	Up	1.95e-15	-
Unigene38309_All	1337	0.001	23.4954	14.5201	Up	7.84e-66	gi|357469575|ref|XP_003605072.1|/5e-26/ATP-dependent DNA helicase 2 subunit [Medicago truncatula]
Unigene49993_All	754	0.001	23.4924	14.5199	Up	6.98e-37	-
Unigene37212_All	313	0.001	23.4326	14.5162	Up	3.76e-15	-
Unigene37025_All	592	0.001	23.3758	14.5127	Up	9.86e-29	gi|297822599|ref|XP_002879182.1|/1e-08/hypothetical protein ARALYDRAFT_901825 [Arabidopsis lyrata subsp. lyrata]
Unigene36114_All	428	0.001	23.2797	14.5068	Up	1.28e-20	gi|224145414|ref|XP_002325634.1|/3e-17/AP2/ERF domain-containing transcription factor [Populus trichocarpa]
Unigene35185_All	328	0.001	23.2048	14.5021	Up	1.01e-15	-
CL10404.Contig1_All	358	0.001	23.193	14.5014	Up	3.7e-17	-
Unigene43364_All	901	0.001	23.1921	14.5013	Up	1.38e-43	-
CL4901.Contig1_All	890	0.001	23.0123	14.4901	Up	1.03e-42	gi|225430458|ref|XP_002285487.1|/2e-87/PREDICTED: hypothetical protein [Vitis vinifera]
Unigene50628_All	230	0.001	22.8636	14.4808	Up	7.18e-11	-
Unigene39611_All	230	0.001	22.8636	14.4808	Up	7.17e-11	-
CL1926.Contig3_All	551	0.001	22.8548	14.4802	Up	4.04e-26	-
CL10400.Contig2_All	394	0.001	22.83	14.4786	Up	1.34e-18	-
Unigene33413_All	558	0.001	22.8161	14.4778	Up	2.07e-26	-
Unigene11923_All	686	0.001	22.7952	14.4764	Up	1.62e-32	-
Unigene40342_All	219	0.001	22.7482	14.4735	Up	2.66e-10	gi|225428302|ref|XP_002282835.1|/7e-08/PREDICTED: hypothetical protein [Vitis vinifera]
Unigene37267_All	454	0.001	22.5561	14.4612	Up	3.38e-21	-
CL2495.Contig2_All	270	0.001	22.5516	14.4609	Up	1.41e-12	gi|351720732|ref|NP_001237698.1|/1e-07/glutathione S-transferase GST 20 [Glycine max]
Unigene36607_All	307	0.001	22.5382	14.4601	Up	2.74e-14	-
Unigene40687_All	302	0.001	22.4532	14.4546	Up	5.3e-14	-
Unigene35989_All	483	0.001	22.3479	14.4478	Up	2.34e-22	gi|224139440|ref|XP_002323113.1|/4e-40/oligopeptide transporter OPT family [Populus trichocarpa]
Unigene35417_All	353	0.001	22.3454	14.4477	Up	2.69e-16	-
Unigene36081_All	1447	0.001	22.2831	14.4437	Up	1.37e-67	-
CL11664.Contig2_All	665	0.001	22.2664	14.4426	Up	9.05e-31	gi|115487322|ref|NP_001066148.1|/7e-70/Os12g0145700 [Oryza sativa Japonica Group]
Unigene37243_All	504	0.001	22.2404	14.4409	Up	3.16e-23	-
Unigene34350_All	249	0.001	22.2305	14.4403	Up	1.93e-11	gi|224082478|ref|XP_002306708.1|/5e-19/predicted protein [Populus trichocarpa]
Unigene50924_All	431	0.001	22.1544	14.4353	Up	9.37e-20	-
Unigene50942_All	450	0.001	22.1416	14.4345	Up	1.28e-20	-
Unigene38255_All	513	0.001	22.12	14.4331	Up	1.62e-23	-
CL10898.Contig1_All	571	0.001	22.0543	14.4288	Up	4.04e-26	gi|225430514|ref|XP_002285565.1|/5e-47/PREDICTED: hypothetical protein [Vitis vinifera]
Unigene38275_All	841	0.001	22.0494	14.4285	Up	1.24e-38	-
CL12522.Contig1_All	587	0.001	21.9247	14.4203	Up	1.06e-26	-
Unigene33628_All	557	0.001	21.8633	14.4162	Up	2.98e-25	-
CL2281.Contig1_All	672	0.001	21.8286	14.4139	Up	1.77e-30	-
Unigene34227_All	439	0.001	21.7507	14.4088	Up	9.37e-20	-
Unigene41507_All	592	0.001	21.7395	14.408	Up	1.06e-26	-
Unigene37322_All	363	0.001	21.7299	14.4074	Up	2.69e-16	-
Unigene44343_All	605	0.001	21.7299	14.4074	Up	2.8e-27	-
Unigene37828_All	344	0.001	21.7232	14.4069	Up	1.95e-15	-
CL270.Contig1_All	918	0.001	21.7074	14.4059	Up	1.5e-41	-
Unigene40563_All	269	0.001	21.6066	14.3992	Up	5.22e-12	-
Unigene34099_All	212	0.001	21.541	14.3948	Up	1.88e-09	gi|296084200|emb|CBI24588.3|/1e-11/unnamed protein product [Vitis vinifera]
Unigene37564_All	238	0.001	21.5136	14.393	Up	1.38e-10	-
Unigene50979_All	258	0.001	21.455	14.389	Up	1.94e-11	-
Unigene40348_All	543	0.001	21.4076	14.3858	Up	4.27e-24	-
CL10653.Contig1_All	279	0.001	21.3281	14.3805	Up	2.72e-12	-
Unigene37299_All	1228	0.001	21.2986	14.3785	Up	1.07e-54	gi|296083496|emb|CBI23465.3|/2e-13/unnamed protein product [Vitis vinifera]
CL2696.Contig1_All	547	0.001	21.2511	14.3752	Up	4.27e-24	-
Unigene50931_All	568	0.001	21.1963	14.3715	Up	5.81e-25	-
CL10629.Contig1_All	1080	0.001	21.1421	14.3678	Up	1.11e-47	gi|224141151|ref|XP_002323938.1|/2e-46/predicted protein [Populus trichocarpa]
CL9234.Contig2_All	472	0.001	21.1096	14.3656	Up	1.28e-20	gi|8809625|dbj|BAA97176.1|/1e-26/unnamed protein product [Arabidopsis thaliana]
Unigene43410_All	348	0.001	21.0759	14.3633	Up	3.76e-15	-
Unigene39413_All	447	0.001	21.0518	14.3617	Up	1.83e-19	-
Unigene40592_All	270	0.001	21.014	14.3591	Up	1.01e-11	-
Unigene34411_All	573	0.001	21.0113	14.3589	Up	5.81e-25	-
CL641.Contig3_All	382	0.001	21.0113	14.3589	Up	1.39e-16	-
Unigene35943_All	639	0.001	21.0068	14.3586	Up	7.33e-28	-
Unigene49976_All	626	0.001	21.0009	14.3582	Up	2.8e-27	gi|224132400|ref|XP_002321330.1|/2e-10/predicted protein [Populus trichocarpa]
CL8191.Contig3_All	1188	0.001	20.9674	14.3559	Up	4.6e-52	gi|297738233|emb|CBI27434.3|/2e-64/unnamed protein product [Vitis vinifera]
CL7732.Contig3_All	284	0.001	20.9526	14.3548	Up	2.71e-12	-
Unigene33837_All	271	0.001	20.9365	14.3537	Up	1.01e-11	-
CL4954.Contig1_All	238	0.001	20.9322	14.3534	Up	2.65e-10	-
CL8161.Contig1_All	410	0.001	20.9265	14.353	Up	9.79e-18	-
Unigene39997_All	258	0.001	20.9186	14.3525	Up	3.73e-11	-
CL692.Contig3_All	212	0.001	20.8883	14.3504	Up	3.57e-09	gi|255555857|ref|XP_002518964.1|/2e-12/RING-H2 finger protein ATL5M precursor, putative [Ricinus communis]
Unigene41980_All	504	0.001	20.8676	14.349	Up	8.89e-22	-
CL6025.Contig2_All	777	0.001	20.8379	14.3469	Up	1.11e-33	-
Unigene51125_All	246	0.001	20.814	14.3453	Up	1.38e-10	-
Unigene49323_All	246	0.001	20.814	14.3453	Up	1.38e-10	-
Unigene36583_All	233	0.001	20.7874	14.3434	Up	5.09e-10	-
CL1449.Contig5_All	220	0.001	20.7577	14.3414	Up	1.88e-09	-
CL1161.Contig3_All	1675	0.001	20.7371	14.3399	Up	7.17e-73	gi|217315773|gb|ACK37352.1|/0.0/S-adenosyl-L-methionine synthetase [Chrysanthemum coronarium]
Unigene50034_All	402	0.001	20.6545	14.3342	Up	3.7e-17	gi|297745210|emb|CBI40290.3|/4e-41/unnamed protein product [Vitis vinifera]
Unigene38282_All	624	0.001	20.6247	14.3321	Up	1.06e-26	-
CL1253.Contig2_All	282	0.001	20.6105	14.3311	Up	5.23e-12	-
Unigene36005_All	296	0.001	20.5707	14.3283	Up	1.41e-12	-
CL3725.Contig4_All	572	0.001	20.5642	14.3278	Up	2.2e-24	gi|225432486|ref|XP_002279368.1|/9e-06/PREDICTED: hypothetical protein [Vitis vinifera]
Unigene51242_All	398	0.001	20.5143	14.3243	Up	7.18e-17	-
CL3410.Contig1_All	751	0.001	20.4537	14.3201	Up	6.19e-32	-
Unigene5612_All	278	0.001	20.4093	14.3169	Up	1.01e-11	-
CL12427.Contig1_All	495	0.001	20.4083	14.3169	Up	6.56e-21	gi|302142870|emb|CBI20165.3|/8e-09/unnamed protein product [Vitis vinifera]
CL3954.Contig3_All	727	0.001	20.3675	14.314	Up	9.05e-31	gi|225430523|ref|XP_002285572.1|/2e-42/PREDICTED: hypothetical protein [Vitis vinifera]
Unigene37379_All	238	0.001	20.3507	14.3128	Up	5.11e-10	-
Unigene40207_All	211	0.001	20.3314	14.3114	Up	6.84e-09	-
Unigene50959_All	565	0.001	20.3291	14.3113	Up	8.34e-24	-
Unigene46482_All	266	0.001	20.2895	14.3084	Up	3.74e-11	-
CL12663.Contig1_All	307	0.001	20.2844	14.3081	Up	7.34e-13	-
Unigene44570_All	389	0.001	20.2775	14.3076	Up	2.68e-16	-
Unigene44531_All	396	0.001	20.2685	14.307	Up	1.39e-16	-
CL161.Contig1_All	253	0.001	20.2381	14.3048	Up	1.38e-10	-
Unigene34795_All	776	0.001	20.1514	14.2986	Up	1.62e-32	-
CL2008.Contig1_All	1573	0.001	20.1463	14.2982	Up	2.04e-66	-
Unigene39421_All	392	0.001	20.1223	14.2965	Up	2.69e-16	-
CL10240.Contig2_All	977	0.001	20.1133	14.2959	Up	5.77e-41	gi|224142703|ref|XP_002324694.1|/e-126/predicted protein [Populus trichocarpa]
Unigene41515_All	248	0.001	20.0881	14.2941	Up	2.65e-10	-
Unigene38259_All	379	0.001	20.0822	14.2936	Up	1.01e-15	-
CL11011.Contig2_All	338	0.001	20.0617	14.2922	Up	5.3e-14	-
Unigene40671_All	214	0.001	20.0464	14.2911	Up	6.82e-09	gi|356516888|ref|XP_003527124.1|/3e-06/PREDICTED: LOW QUALITY PROTEIN: 60S ribosomal protein L21-1-like [Glycine max]
Unigene44133_All	297	0.001	20.0355	14.2903	Up	2.71e-12	-
Unigene43627_All	401	0.001	20.0158	14.2888	Up	1.39e-16	-
Unigene34160_All	720	0.001	19.9889	14.2869	Up	6.75e-30	-
CL3395.Contig3_All	229	0.001	19.9419	14.2835	Up	1.88e-09	-
Unigene50621_All	257	0.001	19.9231	14.2822	Up	1.38e-10	-
CL12634.Contig2_All	278	0.001	19.9115	14.2813	Up	1.94e-11	-
CL3934.Contig1_All	299	0.001	19.9015	14.2806	Up	2.72e-12	-
Unigene44776_All	216	0.001	19.8608	14.2776	Up	6.82e-09	-
Unigene47926_All	238	0.001	19.7693	14.271	Up	9.81e-10	-
CL2570.Contig5_All	385	0.001	19.7693	14.271	Up	1.01e-15	-
Unigene40097_All	364	0.001	19.7693	14.271	Up	7.29e-15	-
CL4538.Contig1_All	877	0.001	19.7242	14.2677	Up	5.23e-36	gi|297738558|emb|CBI27803.3|/e-106/unnamed protein product [Vitis vinifera]
CL792.Contig3_All	302	0.001	19.7038	14.2662	Up	2.71e-12	-
Unigene36384_All	288	0.001	19.7006	14.266	Up	1.01e-11	-
Unigene35107_All	499	0.001	19.69	14.2652	Up	2.48e-20	-
Unigene44357_All	239	0.001	19.6865	14.2649	Up	9.81e-10	-
Unigene46755_All	613	0.001	19.6403	14.2615	Up	5.8e-25	-
Unigene4986_All	656	0.001	19.6186	14.2599	Up	1.06e-26	gi|225465724|ref|XP_002263277.1|/4e-79/PREDICTED: hypothetical protein isoform 2 [Vitis vinifera]
Unigene48018_All	480	0.001	19.6045	14.2589	Up	1.83e-19	-
CL7217.Contig4_All	212	0.001	19.5828	14.2573	Up	1.31e-08	-
Unigene13623_All	799	0.001	19.5713	14.2565	Up	1.62e-32	-
Unigene50763_All	375	0.001	19.5584	14.2555	Up	3.77e-15	-
Unigene40650_All	262	0.001	19.5429	14.2544	Up	1.38e-10	-
Unigene51298_All	255	0.001	19.5367	14.2539	Up	2.65e-10	-
CL9735.Contig1_All	1212	0.001	19.5246	14.253	Up	1.95e-49	gi|225440067|ref|XP_002282335.1|/1e-99/PREDICTED: hypothetical protein [Vitis vinifera]
Unigene34527_All	546	0.001	19.5158	14.2524	Up	4.56e-22	-
Unigene44456_All	291	0.001	19.4975	14.251	Up	1.01e-11	-
Unigene50064_All	690	0.001	19.4541	14.2478	Up	7.35e-28	-
Unigene34680_All	292	0.001	19.4307	14.2461	Up	1.01e-11	gi|297821649|ref|XP_002878707.1|/2e-08/glycoside hydrolase family 28 protein [Arabidopsis lyrata subsp. lyrata]
Unigene50852_All	520	0.001	19.4271	14.2458	Up	6.57e-21	gi|15242647|ref|NP_198848.1|/5e-09/cysteine/histidine-rich C1 domain-containing protein [Arabidopsis thaliana]
Unigene33972_All	293	0.001	19.3644	14.2411	Up	1.01e-11	-
Unigene38253_All	1045	0.001	19.3342	14.2389	Up	3.94e-42	-
Unigene36246_All	272	0.001	19.3332	14.2388	Up	7.16e-11	-
Unigene43480_All	308	0.001	19.32	14.2378	Up	2.71e-12	gi|255559945|ref|XP_002520991.1|/3e-06/ring finger protein, putative [Ricinus communis]
CL3336.Contig2_All	280	0.001	19.275	14.2344	Up	3.73e-11	-
Unigene37112_All	223	0.001	19.2374	14.2316	Up	6.84e-09	-
CL2182.Contig1_All	259	0.001	19.235	14.2314	Up	2.66e-10	-
Unigene50949_All	950	0.001	19.2282	14.2309	Up	4.74e-38	gi|297739052|emb|CBI28541.3|/2e-07/unnamed protein product [Vitis vinifera]
CL1669.Contig2_All	475	0.001	19.2282	14.2309	Up	6.92e-19	-
Unigene40653_All	419	0.001	19.1559	14.2255	Up	1.39e-16	-
CL718.Contig1_All	412	0.001	19.1455	14.2247	Up	2.68e-16	-
Unigene40728_All	405	0.001	19.1347	14.2239	Up	5.21e-16	-
Unigene34803_All	608	0.001	19.119	14.2227	Up	4.27e-24	-
Unigene37210_All	753	0.001	19.1129	14.2223	Up	6.75e-30	-
CL1328.Contig3_All	261	0.001	19.0876	14.2203	Up	2.66e-10	gi|255570318|ref|XP_002526119.1|/1e-12/ubiquitin-protein ligase, putative [Ricinus communis]
CL10792.Contig1_All	399	0.001	19.0756	14.2194	Up	1.01e-15	-
Unigene44374_All	370	0.001	19.0747	14.2194	Up	1.42e-14	-
CL5017.Contig1_All	225	0.001	19.0664	14.2187	Up	6.82e-09	-
Unigene39696_All	363	0.001	19.0613	14.2184	Up	2.73e-14	-
CL4524.Contig3_All	3172	0.001	18.9341	14.2087	Up	1.3e-126	gi|297745349|emb|CBI40429.3|/8e-18/unnamed protein product [Vitis vinifera]
CL11739.Contig1_All	994	0.001	18.9339	14.2087	Up	3.25e-39	gi|255539342|ref|XP_002510736.1|/3e-46/CDK, putative [Ricinus communis]
Unigene35004_All	836	0.001	18.8707	14.2039	Up	8.34e-33	-
CL7798.Contig1_All	484	0.001	18.8707	14.2039	Up	6.92e-19	-
Unigene46423_All	220	0.001	18.8707	14.2039	Up	1.3e-08	-
Unigene50136_All	969	0.001	18.8512	14.2024	Up	4.73e-38	-
Unigene44391_All	206	0.001	18.8096	14.1992	Up	4.77e-08	-
Unigene7572_All	221	0.001	18.7853	14.1973	Up	1.31e-08	-
CL902.Contig1_All	1106	0.001	18.7683	14.196	Up	2.69e-43	-
Unigene43352_All	214	0.001	18.7531	14.1948	Up	2.49e-08	-
CL7225.Contig2_All	598	0.001	18.7444	14.1942	Up	3.16e-23	-
Unigene43335_All	1123	0.001	18.7306	14.1931	Up	7.01e-44	-
Unigene51287_All	296	0.001	18.7007	14.1908	Up	1.93e-11	-
Unigene35215_All	555	0.001	18.7007	14.1908	Up	1.73e-21	gi|296080910|emb|CBI18754.3|/2e-19/unnamed protein product [Vitis vinifera]
Unigene41994_All	237	0.001	18.6849	14.1896	Up	3.58e-09	gi|224081419|ref|XP_002306403.1|/1e-06/predicted protein [Populus trichocarpa]
CL3810.Contig3_All	1565	0.001	18.6576	14.1875	Up	3.81e-61	-
Unigene35289_All	245	0.001	18.6396	14.1861	Up	1.87e-09	-
Unigene39912_All	208	0.001	18.6287	14.1852	Up	4.77e-08	-
Unigene35667_All	201	0.001	18.589	14.1822	Up	9.07e-08	-
Unigene5761_All	321	0.001	18.5375	14.1782	Up	2.71e-12	-
Unigene35310_All	217	0.001	18.4938	14.1748	Up	2.49e-08	-
CL4370.Contig2_All	210	0.001	18.4513	14.1714	Up	4.78e-08	-
Unigene39407_All	248	0.001	18.4141	14.1685	Up	1.87e-09	-
CL1825.Contig1_All	519	0.001	18.398	14.1673	Up	9.36e-20	-
Unigene46776_All	392	0.001	18.3572	14.1641	Up	7.29e-15	gi|224061517|ref|XP_002300519.1|/1e-11/predicted protein [Populus trichocarpa]
Unigene43481_All	377	0.001	18.3534	14.1638	Up	2.75e-14	-
Unigene51374_All	234	0.001	18.333	14.1622	Up	6.82e-09	-
CL6399.Contig1_All	695	0.001	18.3186	14.161	Up	2.07e-26	gi|225431737|ref|XP_002268941.1|/8e-59/PREDICTED: hypothetical protein [Vitis vinifera]
Unigene40398_All	325	0.001	18.3094	14.1603	Up	2.71e-12	-
CL6832.Contig3_All	893	0.001	18.286	14.1585	Up	5.7e-34	-
Unigene44627_All	318	0.001	18.2772	14.1578	Up	5.23e-12	-
Unigene34294_All	409	0.001	18.2709	14.1573	Up	1.95e-15	-
Unigene40183_All	926	0.001	18.2321	14.1542	Up	3.92e-35	-
Unigene36177_All	486	0.001	18.2235	14.1535	Up	2.6e-18	-
CL1562.Contig3_All	266	0.001	18.2085	14.1523	Up	5.09e-10	-
CL11515.Contig2_All	1092	0.001	18.1218	14.1454	Up	2.95e-41	-
Unigene50533_All	451	0.001	18.1036	14.144	Up	7.18e-17	-
Unigene39896_All	291	0.001	18.0709	14.1414	Up	7.17e-11	-
CL10248.Contig2_All	544	0.001	18.0613	14.1406	Up	2.48e-20	-
Unigene44107_All	414	0.001	18.0502	14.1397	Up	1.95e-15	gi|147838199|emb|CAN67499.1|/6e-37/hypothetical protein VITISV_019679 [Vitis vinifera]
Unigene49361_All	1028	0.001	18.0385	14.1388	Up	1.24e-38	-
Unigene51209_All	591	0.001	18.0298	14.1381	Up	4.57e-22	gi|147857286|emb|CAN83486.1|/4e-08/hypothetical protein VITISV_019986 [Vitis vinifera]
Unigene47986_All	338	0.001	18.0146	14.1369	Up	1.41e-12	-
CL7384.Contig2_All	592	0.001	17.9994	14.1357	Up	4.57e-22	-
Unigene49882_All	285	0.001	17.9658	14.133	Up	1.38e-10	-
Unigene46681_All	386	0.001	17.9255	14.1297	Up	2.75e-14	-
Unigene41469_All	664	0.001	17.9233	14.1296	Up	1.13e-24	-
CL3487.Contig2_All	340	0.001	17.9086	14.1284	Up	1.41e-12	-
CL6703.Contig1_All	209	0.001	17.8775	14.1259	Up	9.07e-08	-
CL10263.Contig1_All	372	0.001	17.8561	14.1241	Up	1.02e-13	-
CL659.Contig1_All	248	0.001	17.8561	14.1241	Up	3.56e-09	-
Unigene38357_All	993	0.001	17.8381	14.1227	Up	6.98e-37	-
Unigene49978_All	388	0.001	17.8331	14.1223	Up	2.75e-14	-
Unigene35410_All	396	0.001	17.8223	14.1214	Up	1.42e-14	-
CL1577.Contig1_All	264	0.001	17.8223	14.1214	Up	9.75e-10	gi|255566672|ref|XP_002524320.1|/4e-09/Peroxidase 12 precursor, putative [Ricinus communis]
Unigene34066_All	342	0.001	17.8039	14.1199	Up	1.41e-12	-
Unigene35958_All	482	0.001	17.8005	14.1196	Up	9.79e-18	-
Unigene41567_All	389	0.001	17.7873	14.1186	Up	2.75e-14	-
Unigene39859_All	227	0.001	17.6791	14.1098	Up	2.48e-08	gi|356561094|ref|XP_003548820.1|/8e-08/PREDICTED: guanine deaminase-like [Glycine max]
Unigene50107_All	902	0.001	17.6433	14.1068	Up	4.27e-33	-
Unigene36313_All	251	0.001	17.6427	14.1068	Up	3.57e-09	-
Unigene50042_All	471	0.001	17.6286	14.1056	Up	3.7e-17	-
Unigene36263_All	314	0.001	17.6286	14.1056	Up	1.93e-11	-
CL8136.Contig1_All	542	0.001	17.6173	14.1047	Up	9.4e-20	gi|118483904|gb|ABK93842.1|/1e-27/unknown [Populus trichocarpa]
Unigene37153_All	220	0.001	17.6126	14.1043	Up	4.78e-08	-
Unigene50892_All	1565	0.001	17.5965	14.103	Up	1.25e-57	-
Unigene40405_All	276	0.001	17.5488	14.0991	Up	5.08e-10	-
Unigene33745_All	639	0.001	17.5417	14.0985	Up	3.16e-23	-
CL3044.Contig3_All	1263	0.001	17.5309	14.0976	Up	3.23e-46	-
CL6566.Contig2_All	980	0.001	17.5099	14.0959	Up	1.03e-35	-
Unigene56_All	404	0.001	17.4694	14.0925	Up	1.42e-14	-
Unigene36928_All	515	0.001	17.466	14.0923	Up	1.34e-18	-
CL4103.Contig2_All	666	0.001	17.4539	14.0913	Up	4.27e-24	gi|297738979|emb|CBI28224.3|/5e-11/unnamed protein product [Vitis vinifera]
CL1103.Contig3_All	598	0.001	17.356	14.0831	Up	1.73e-21	gi|224112847|ref|XP_002316308.1|/8e-83/aquaporin, MIP family, TIP subfamily [Populus trichocarpa]
Unigene44123_All	311	0.001	17.3537	14.083	Up	3.73e-11	-
Unigene34486_All	575	0.001	17.3282	14.0808	Up	1.28e-20	-
CL1463.Contig4_All	400	0.001	17.2981	14.0783	Up	2.75e-14	-
Unigene43368_All	304	0.001	17.2981	14.0783	Up	7.19e-11	-
CL5076.Contig1_All	224	0.001	17.2981	14.0783	Up	4.75e-08	-
Unigene49992_All	521	0.001	17.2649	14.0756	Up	1.34e-18	-
CL3005.Contig1_All	618	0.001	17.2421	14.0736	Up	4.56e-22	-
CL3300.Contig2_All	587	0.001	17.2097	14.0709	Up	6.57e-21	gi|224055317|ref|XP_002298477.1|/6e-34/predicted protein [Populus trichocarpa]
CL4740.Contig1_All	531	0.001	17.2004	14.0702	Up	6.91e-19	-
Unigene35650_All	853	0.001	17.1967	14.0698	Up	1.77e-30	-
Unigene34338_All	330	0.001	17.1933	14.0696	Up	1.01e-11	gi|242057981|ref|XP_002458136.1|/2e-09/hypothetical protein SORBIDRAFT_03g027480 [Sorghum bicolor]
Unigene50950_All	330	0.001	17.1933	14.0696	Up	1.01e-11	-
Unigene44443_All	483	0.001	17.1907	14.0693	Up	3.69e-17	-
Unigene35448_All	741	0.001	17.1814	14.0686	Up	2.07e-26	-
CL7528.Contig2_All	685	0.001	17.1718	14.0678	Up	2.2e-24	gi|225451862|ref|XP_002282212.1|/6e-49/PREDICTED: hypothetical protein [Vitis vinifera]
Unigene50021_All	379	0.001	17.1612	14.0669	Up	1.98e-13	-
Unigene12595_All	363	0.001	17.1551	14.0664	Up	7.34e-13	-
Unigene33781_All	1235	0.001	17.144	14.0654	Up	3.57e-44	-
CL4096.Contig5_All	549	0.001	17.1406	14.0651	Up	1.82e-19	-
Unigene37206_All	825	0.001	17.1094	14.0625	Up	2.58e-29	-
Unigene48964_All	300	0.001	17.0675	14.059	Up	1.38e-10	-
CL4674.Contig2_All	1964	0.001	17.0515	14.0576	Up	3.14e-70	gi|225443940|ref|XP_002279222.1|/0.0/PREDICTED: hypothetical protein [Vitis vinifera]
CL4030.Contig1_All	406	0.001	17.0425	14.0568	Up	2.74e-14	gi|255575740|ref|XP_002528769.1|/9e-52/conserved hypothetical protein [Ricinus communis]
CL159.Contig1_All	203	0.001	17.0425	14.0568	Up	3.28e-07	-
Unigene42279_All	268	0.001	17.0399	14.0566	Up	1.88e-09	-
CL1578.Contig2_All	496	0.001	17.0191	14.0549	Up	1.9e-17	-
Unigene34098_All	431	0.001	17.0172	14.0547	Up	3.77e-15	-
CL4682.Contig2_All	423	0.001	17.0118	14.0543	Up	7.3e-15	-
Unigene40646_All	709	0.001	16.9809	14.0516	Up	5.81e-25	-
Unigene37469_All	588	0.001	16.9451	14.0486	Up	1.27e-20	-
Unigene41448_All	859	0.001	16.9155	14.0461	Up	3.45e-30	gi|147828675|emb|CAN68620.1|/7e-65/hypothetical protein VITISV_013313 [Vitis vinifera]
Unigene36851_All	443	0.001	16.8686	14.0421	Up	1.95e-15	-
CL7846.Contig4_All	230	0.001	16.8469	14.0402	Up	4.76e-08	-
Unigene38439_All	411	0.001	16.8351	14.0392	Up	2.74e-14	-
Unigene47927_All	214	0.001	16.8131	14.0373	Up	1.72e-07	-
Unigene49926_All	807	0.001	16.8051	14.0366	Up	3.75e-28	-
CL4608.Contig1_All	429	0.001	16.7739	14.0339	Up	7.29e-15	gi|357481949|ref|XP_003611260.1|/2e-15/Stress-induced-phosphoprotein [Medicago truncatula]
CL1373.Contig6_All	496	0.001	16.7401	14.031	Up	3.7e-17	gi|224132400|ref|XP_002321330.1|/3e-42/predicted protein [Populus trichocarpa]
Unigene43770_All	224	0.001	16.6803	14.0259	Up	9.03e-08	-
Unigene39483_All	573	0.001	16.6641	14.0245	Up	9.38e-20	-
Unigene37613_All	200	0.001	16.6062	14.0194	Up	6.27e-07	-
Unigene51201_All	350	0.001	16.6062	14.0194	Up	5.22e-12	-
Unigene35122_All	300	0.001	16.6062	14.0194	Up	2.64e-10	-
CL2872.Contig4_All	242	0.001	16.5833	14.0174	Up	2.49e-08	-
Unigene36833_All	217	0.001	16.5807	14.0172	Up	1.72e-07	-
Unigene50118_All	284	0.001	16.5672	14.016	Up	9.78e-10	-
Unigene37432_All	477	0.001	16.5366	14.0134	Up	2.69e-16	-
Unigene38278_All	1030	0.001	16.5256	14.0124	Up	2e-35	gi|255572397|ref|XP_002527136.1|/2e-14/nucleic acid binding protein, putative [Ricinus communis]
Unigene49331_All	201	0.001	16.5236	14.0122	Up	6.24e-07	-
CL2651.Contig5_All	260	0.001	16.4997	14.0102	Up	6.85e-09	-
Unigene36652_All	571	0.001	16.4802	14.0084	Up	1.83e-19	gi|356543792|ref|XP_003540344.1|/2e-16/PREDICTED: uncharacterized protein LOC100817529 [Glycine max]
Unigene38183_All	210	0.001	16.4744	14.0079	Up	3.3e-07	-
Unigene37173_All	689	0.001	16.4696	14.0075	Up	1.62e-23	-
CL659.Contig4_All	320	0.001	16.4332	14.0043	Up	7.19e-11	-
Unigene8836_All	1139	0.001	16.4021	14.0016	Up	6.36e-39	-
Unigene48008_All	245	0.001	16.3802	13.9997	Up	2.49e-08	-
Unigene50057_All	431	0.001	16.375	13.9992	Up	1.42e-14	-
Unigene50129_All	254	0.001	16.3447	13.9965	Up	1.3e-08	-
Unigene33921_All	271	0.001	16.3406	13.9962	Up	3.56e-09	-
Unigene51190_All	449	0.001	16.335	13.9957	Up	3.77e-15	-
Unigene44581_All	305	0.001	16.3339	13.9956	Up	2.66e-10	-
Unigene37195_All	280	0.001	16.3096	13.9934	Up	1.88e-09	gi|296090335|emb|CBI40154.3|/2e-08/unnamed protein product [Vitis vinifera]
Unigene44567_All	280	0.001	16.3096	13.9934	Up	1.86e-09	-
CL1278.Contig1_All	1147	0.001	16.2877	13.9915	Up	6.36e-39	-
Unigene49974_All	578	0.001	16.2806	13.9909	Up	1.83e-19	-
Unigene39936_All	425	0.001	16.2806	13.9909	Up	2.74e-14	gi|356570243|ref|XP_003553299.1|/5e-14/PREDICTED: ras-related protein RABB1b-like [Glycine max]
CL10844.Contig1_All	852	0.001	16.2424	13.9875	Up	9.86e-29	gi|255539591|ref|XP_002510860.1|/1e-88/glucose-methanol-choline (gmc) oxidoreductase, putative [Ricinus communis]
CL6956.Contig2_All	351	0.001	16.1646	13.9806	Up	1.01e-11	-
CL12380.Contig1_All	317	0.001	16.1522	13.9794	Up	1.38e-10	-
Unigene49886_All	626	0.001	16.1375	13.9781	Up	6.56e-21	gi|356571277|ref|XP_003553805.1|/5e-06/PREDICTED: endoribonuclease Dicer homolog 1-like [Glycine max]
Unigene37853_All	369	0.001	16.1261	13.9771	Up	2.71e-12	-
Unigene40225_All	412	0.001	16.1225	13.9768	Up	1.02e-13	-
Unigene41398_All	249	0.001	16.1171	13.9763	Up	2.48e-08	gi|225459587|ref|XP_002285864.1|/9e-26/PREDICTED: hypothetical protein [Vitis vinifera]
CL1088.Contig6_All	275	0.001	16.103	13.975	Up	3.58e-09	gi|225626271|gb|ACN97185.1|/3e-21/peroxidase [Populus trichocarpa]
Unigene51254_All	318	0.001	16.1014	13.9749	Up	1.38e-10	-
CL7136.Contig1_All	258	0.001	16.0913	13.974	Up	1.31e-08	gi|225464980|ref|XP_002274597.1|/6e-29/PREDICTED: hypothetical protein [Vitis vinifera]
Unigene43458_All	258	0.001	16.0913	13.974	Up	1.31e-08	-
Unigene50029_All	319	0.001	16.0509	13.9704	Up	1.38e-10	gi|356554477|ref|XP_003545572.1|/1e-08/PREDICTED: LOW QUALITY PROTEIN: endoglucanase 11-like [Glycine max]
CL8148.Contig1_All	571	0.001	15.9954	13.9654	Up	6.92e-19	gi|356549777|ref|XP_003543267.1|/7e-27/PREDICTED: uncharacterized protein LOC100790442 [Glycine max]
Unigene40400_All	424	0.001	15.9926	13.9651	Up	5.3e-14	-
CL2316.Contig4_All	208	0.001	15.9675	13.9628	Up	6.28e-07	-
Unigene37493_All	234	0.001	15.9675	13.9628	Up	9.08e-08	-
CL10066.Contig2_All	347	0.001	15.9521	13.9615	Up	1.94e-11	-
CL10263.Contig2_All	321	0.001	15.9509	13.9614	Up	1.38e-10	-
Unigene40786_All	295	0.001	15.9494	13.9612	Up	9.8e-10	-
Unigene36666_All	713	0.001	15.9152	13.9581	Up	1.62e-23	gi|255542838|ref|XP_002512482.1|/5e-15/ATP-binding cassette transporter, putative [Ricinus communis]
CL3928.Contig2_All	209	0.001	15.8911	13.9559	Up	6.25e-07	-
CL2582.Contig5_All	331	0.001	15.8871	13.9556	Up	7.18e-11	-
Unigene35545_All	715	0.001	15.8707	13.9541	Up	1.62e-23	gi|302143228|emb|CBI20523.3|/6e-12/unnamed protein product [Vitis vinifera]
Unigene50045_All	394	0.001	15.8054	13.9481	Up	7.34e-13	-
Unigene33785_All	517	0.001	15.7925	13.9469	Up	7.17e-17	-
Unigene44601_All	307	0.001	15.7768	13.9455	Up	5.11e-10	-
Unigene34087_All	237	0.001	15.7654	13.9445	Up	9.04e-08	gi|297833864|ref|XP_002884814.1|/1e-08/hypothetical protein ARALYDRAFT_317879 [Arabidopsis lyrata subsp. lyrata]
CL10951.Contig1_All	457	0.001	15.7462	13.9427	Up	7.29e-15	-
Unigene44485_All	255	0.001	15.7379	13.942	Up	2.49e-08	-
CL6075.Contig3_All	598	0.001	15.7361	13.9418	Up	1.83e-19	-
Unigene39840_All	264	0.001	15.7256	13.9408	Up	1.31e-08	-
CL520.Contig2_All	308	0.001	15.7256	13.9408	Up	5.09e-10	gi|255540297|ref|XP_002511213.1|/8e-06/nucleolar protein nop56, putative [Ricinus communis]
CL54.Contig2_All	1734	0.001	15.7219	13.9405	Up	4.83e-57	gi|350528643|gb|AEQ28763.1|/0.0/mitogen-activated protein kinase 1 [Prunus salicina]
Unigene34233_All	493	0.001	15.7192	13.9402	Up	5.22e-16	-
Unigene44033_All	238	0.001	15.6991	13.9384	Up	9.01e-08	-
Unigene35570_All	653	0.001	15.6822	13.9368	Up	3.38e-21	-
CL8606.Contig1_All	602	0.001	15.6315	13.9322	Up	1.83e-19	-
Unigene38342_All	709	0.001	15.6147	13.9306	Up	6.15e-23	-
CL2724.Contig2_All	329	0.001	15.563	13.9258	Up	1.39e-10	gi|326504620|dbj|BAK06601.1|/2e-08/predicted protein [Hordeum vulgare subsp. vulgare]
Unigene2516_All	641	0.001	15.544	13.9241	Up	1.27e-20	-
Unigene40053_All	285	0.001	15.5379	13.9235	Up	3.57e-09	-
Unigene41709_All	205	0.001	15.5261	13.9224	Up	1.18e-06	-
Unigene44168_All	312	0.001	15.5239	13.9222	Up	5.08e-10	-
Unigene41341_All	562	0.001	15.5129	13.9212	Up	5.04e-18	-
CL10746.Contig1_All	455	0.001	15.5113	13.921	Up	1.42e-14	-
Unigene41380_All	420	0.001	15.4859	13.9187	Up	1.98e-13	-
CL12200.Contig1_All	1323	0.001	15.4807	13.9182	Up	1.03e-42	gi|225441238|ref|XP_002267194.1|/4e-80/PREDICTED: hypothetical protein [Vitis vinifera]
Unigene42491_All	313	0.001	15.4743	13.9176	Up	5.08e-10	-
Unigene45907_All	322	0.001	15.4716	13.9173	Up	2.65e-10	gi|255584319|ref|XP_002532895.1|/3e-14/pten, putative [Ricinus communis]
Unigene36596_All	707	0.001	15.4631	13.9165	Up	1.2e-22	-
Unigene35517_All	206	0.001	15.4507	13.9154	Up	1.18e-06	gi|225443023|ref|XP_002267441.1|/7e-07/PREDICTED: hypothetical protein [Vitis vinifera]
Unigene38949_All	269	0.001	15.4333	13.9138	Up	1.31e-08	-
Unigene35109_All	565	0.001	15.4305	13.9135	Up	5.03e-18	gi|242085572|ref|XP_002443211.1|/7e-08/hypothetical protein SORBIDRAFT_08g015460 [Sorghum bicolor]
Unigene41477_All	305	0.001	15.4265	13.9131	Up	9.76e-10	-
Unigene43353_All	799	0.001	15.4146	13.912	Up	1.53e-25	gi|296085197|emb|CBI28692.3|/1e-11/unnamed protein product [Vitis vinifera]
Unigene43379_All	575	0.001	15.4028	13.9109	Up	2.6e-18	-
CL2488.Contig2_All	531	0.001	15.3761	13.9084	Up	7.18e-17	gi|255536873|ref|XP_002509503.1|/4e-35/Peroxidase 55 precursor, putative [Ricinus communis]
Unigene39594_All	207	0.001	15.3761	13.9084	Up	1.18e-06	-
Unigene44606_All	225	0.001	15.3761	13.9084	Up	3.28e-07	-
Unigene44846_All	234	0.001	15.3761	13.9084	Up	1.72e-07	-
CL1656.Contig1_All	713	0.001	15.333	13.9043	Up	1.2e-22	-
Unigene37608_All	894	0.001	15.3245	13.9036	Up	1.92e-28	gi|357479003|ref|XP_003609787.1|/1e-08/3-hydroxybutyryl-CoA dehydratase [Medicago truncatula]
Unigene38924_All	569	0.001	15.322	13.9033	Up	5.03e-18	-
Unigene36562_All	262	0.001	15.3174	13.9029	Up	2.48e-08	-
CL461.Contig1_All	452	0.001	15.3081	13.902	Up	2.74e-14	gi|296083674|emb|CBI23663.3|/4e-09/unnamed protein product [Vitis vinifera]
Unigene34752_All	579	0.001	15.2964	13.9009	Up	2.6e-18	-
Unigene50771_All	308	0.001	15.2762	13.899	Up	9.76e-10	-
CL5134.Contig2_All	299	0.001	15.2732	13.8987	Up	1.87e-09	-
CL2350.Contig1_All	263	0.001	15.2592	13.8974	Up	2.48e-08	-
Unigene45087_All	254	0.001	15.255	13.897	Up	4.78e-08	-
CL4203.Contig1_All	363	0.001	15.249	13.8964	Up	1.93e-11	-
Unigene51288_All	236	0.001	15.2458	13.8961	Up	1.73e-07	-
Unigene49987_All	236	0.001	15.2458	13.8961	Up	1.72e-07	-
Unigene33953_All	899	0.001	15.2393	13.8955	Up	1.93e-28	-
CL9883.Contig1_All	436	0.001	15.235	13.8951	Up	1.03e-13	-
CL9190.Contig2_All	1319	0.001	15.2129	13.893	Up	7.69e-42	-
Unigene39898_All	519	0.001	15.1983	13.8916	Up	2.69e-16	gi|255642159|gb|ACU21344.1|/4e-11/unknown [Glycine max]
CL4891.Contig1_All	501	0.001	15.1919	13.891	Up	1.01e-15	-
CL3877.Contig2_All	246	0.001	15.1886	13.8907	Up	9.06e-08	-
Unigene44337_All	319	0.001	15.1833	13.8902	Up	5.1e-10	-
Unigene39744_All	301	0.001	15.1718	13.8891	Up	1.88e-09	gi|298205138|emb|CBI40659.3|/2e-12/unnamed protein product [Vitis vinifera]
CL4822.Contig3_All	411	0.001	15.1516	13.8872	Up	7.31e-13	-
Unigene48724_All	402	0.001	15.1466	13.8867	Up	1.41e-12	-
Unigene40599_All	393	0.001	15.1413	13.8862	Up	2.7e-12	-
Unigene49984_All	521	0.001	15.14	13.8861	Up	2.68e-16	-
Unigene50769_All	713	0.001	15.1389	13.886	Up	2.34e-22	-
Unigene40237_All	421	0.001	15.1204	13.8842	Up	3.81e-13	-
Unigene46713_All	414	0.001	15.0418	13.8767	Up	7.32e-13	-
CL5057.Contig3_All	276	0.001	15.0418	13.8767	Up	1.3e-08	-
CL11023.Contig2_All	368	0.001	15.0418	13.8767	Up	1.93e-11	gi|296089733|emb|CBI39552.3|/1e-10/unnamed protein product [Vitis vinifera]
CL11950.Contig1_All	1271	0.001	15.0253	13.8751	Up	8.5e-40	-
Unigene35247_All	304	0.001	15.022	13.8748	Up	1.87e-09	-
Unigene44607_All	258	0.001	15.0185	13.8745	Up	4.75e-08	-
Unigene43578_All	212	0.001	15.0134	13.874	Up	1.18e-06	-
Unigene44452_All	286	0.001	14.9998	13.8727	Up	6.86e-09	-
Unigene39827_All	545	0.001	14.9811	13.8709	Up	7.17e-17	-
Unigene46517_All	259	0.001	14.9605	13.8689	Up	4.75e-08	gi|357500517|ref|XP_003620547.1|/4e-07/Arf-GAP domain and FG repeats-containing protein [Medicago truncatula]
CL5911.Contig2_All	574	0.001	14.9475	13.8676	Up	9.77e-18	-
CL10529.Contig1_All	250	0.001	14.9456	13.8674	Up	9.01e-08	-
Unigene40393_All	417	0.001	14.9336	13.8663	Up	7.32e-13	-
Unigene50828_All	964	0.001	14.9295	13.8659	Up	6.74e-30	-
CL1192.Contig3_All	445	0.001	14.9269	13.8656	Up	1.02e-13	gi|225435494|ref|XP_002282977.1|/9e-09/PREDICTED: hypothetical protein [Vitis vinifera]
Unigene38350_All	538	0.001	14.9188	13.8648	Up	1.39e-16	-
Unigene37331_All	1383	0.001	14.9091	13.8639	Up	5.26e-43	-
Unigene44560_All	427	0.001	14.908	13.8638	Up	3.8e-13	-
Unigene38345_All	595	0.001	14.8851	13.8616	Up	2.6e-18	-
Unigene38374_All	558	0.001	14.8801	13.8611	Up	3.7e-17	-
Unigene38398_All	372	0.001	14.8801	13.8611	Up	1.94e-11	-
CL718.Contig2_All	428	0.001	14.8731	13.8604	Up	3.81e-13	-
Unigene49287_All	335	0.001	14.8712	13.8602	Up	2.66e-10	gi|15224559|ref|NP_178621.1|/5e-08/glycine-rich protein [Arabidopsis thaliana]
Unigene50004_All	522	0.001	14.8459	13.8578	Up	5.21e-16	-
CL11842.Contig1_All	737	0.001	14.8337	13.8566	Up	1.2e-22	gi|224076870|ref|XP_002305028.1|/2e-34/predicted protein [Populus trichocarpa]
CL7482.Contig2_All	859	0.001	14.8212	13.8554	Up	2.07e-26	gi|351727341|ref|NP_001238437.1|/6e-23/uncharacterized protein LOC100527339 [Glycine max]
Unigene36972_All	617	0.001	14.8029	13.8536	Up	6.93e-19	-
Unigene43358_All	991	0.001	14.802	13.8535	Up	1.77e-30	-
Unigene44016_All	374	0.001	14.8005	13.8534	Up	1.93e-11	-
Unigene46819_All	206	0.001	14.779	13.8513	Up	2.25e-06	-
Unigene39636_All	244	0.001	14.7459	13.848	Up	1.72e-07	-
CL12022.Contig5_All	1155	0.001	14.7371	13.8472	Up	2e-35	-
CL7184.Contig1_All	282	0.001	14.7218	13.8457	Up	1.31e-08	-
Unigene35093_All	470	0.001	14.7218	13.8457	Up	2.74e-14	-
Unigene48059_All	348	0.001	14.7133	13.8448	Up	1.38e-10	-
Unigene36510_All	678	0.001	14.6957	13.8431	Up	1.28e-20	-
Unigene35315_All	565	0.001	14.6957	13.8431	Up	3.69e-17	gi|15223141|ref|NP_177198.1|/3e-10/beta carbonic anhydrase 4 [Arabidopsis thaliana]
Unigene40418_All	331	0.001	14.6328	13.8369	Up	5.09e-10	-
Unigene45797_All	473	0.001	14.6284	13.8365	Up	2.74e-14	-
Unigene50840_All	303	0.001	14.6149	13.8352	Up	3.57e-09	-
Unigene51224_All	303	0.001	14.6149	13.8352	Up	3.57e-09	-
Unigene36569_All	379	0.001	14.6053	13.8342	Up	1.94e-11	-
Unigene33995_All	218	0.001	14.6002	13.8337	Up	1.18e-06	-
Unigene49678_All	237	0.001	14.5976	13.8334	Up	3.3e-07	-
CL11539.Contig2_All	418	0.001	14.5668	13.8304	Up	1.41e-12	gi|255549756|ref|XP_002515929.1|/5e-07/conserved hypothetical protein [Ricinus communis]
Unigene33764_All	228	0.001	14.5668	13.8304	Up	6.22e-07	-
Unigene37771_All	390	0.001	14.5481	13.8285	Up	1.01e-11	-
Unigene40078_All	590	0.001	14.5421	13.828	Up	9.78e-18	-
CL2052.Contig9_All	210	0.001	14.4975	13.8235	Up	2.25e-06	gi|145341154|ref|XP_001415679.1|/6e-06/predicted protein [Ostreococcus lucimarinus CCE9901]
Unigene39745_All	210	0.001	14.4975	13.8235	Up	2.23e-06	-
Unigene40430_All	325	0.001	14.4772	13.8215	Up	9.79e-10	gi|224101047|ref|XP_002312120.1|/3e-18/predicted protein [Populus trichocarpa]
Unigene40988_All	220	0.001	14.4675	13.8205	Up	1.18e-06	-
Unigene35796_All	402	0.001	14.4581	13.8196	Up	5.23e-12	-
CL8273.Contig3_All	843	0.001	14.4459	13.8184	Up	2.98e-25	-
CL4206.Contig1_All	412	0.001	14.4431	13.8181	Up	2.71e-12	-
Unigene3744_All	930	0.001	14.4337	13.8172	Up	7.33e-28	gi|296084866|emb|CBI28275.3|/e-111/unnamed protein product [Vitis vinifera]
Unigene41499_All	422	0.001	14.4288	13.8167	Up	1.41e-12	gi|45387409|gb|AAS60195.1|/1e-10/hexokinase 4a [Nicotiana tabacum]
CL271.Contig2_All	1276	0.001	14.4241	13.8162	Up	2.42e-38	gi|296090140|emb|CBI39959.3|/2e-63/unnamed protein product [Vitis vinifera]
Unigene33496_All	1065	0.001	14.4232	13.8161	Up	6.19e-32	-
CL378.Contig1_All	624	0.001	14.4151	13.8153	Up	1.34e-18	gi|147816327|emb|CAN68494.1|/1e-45/hypothetical protein VITISV_022266 [Vitis vinifera]
Unigene39493_All	336	0.001	14.4151	13.8153	Up	5.08e-10	-
CL3569.Contig1_All	269	0.001	14.4044	13.8142	Up	4.76e-08	-
Unigene40619_All	327	0.001	14.3886	13.8126	Up	9.8e-10	gi|5305100|emb|CAB46083.1|/3e-17/cyclin A2 [Medicago sativa subsp. x varia]
Unigene40569_All	231	0.001	14.3776	13.8115	Up	6.24e-07	-
CL11608.Contig3_All	539	0.001	14.3776	13.8115	Up	5.2e-16	gi|224081419|ref|XP_002306403.1|/6e-22/predicted protein [Populus trichocarpa]
Unigene36917_All	241	0.001	14.3553	13.8093	Up	3.3e-07	-
CL5288.Contig2_All	222	0.001	14.3372	13.8075	Up	1.18e-06	-
Unigene40681_All	792	0.001	14.3277	13.8065	Up	1.62e-23	-
CL6145.Contig5_All	2019	0.001	14.3251	13.8063	Up	1.47e-60	-
CL600.Contig5_All	290	0.001	14.3157	13.8053	Up	1.31e-08	gi|225445108|ref|XP_002283751.1|/2e-18/PREDICTED: malate dehydrogenase (NADP+) [Vitis vinifera]
CL3592.Contig2_All	261	0.001	14.3157	13.8053	Up	9.01e-08	-
Unigene38274_All	716	0.001	14.3023	13.804	Up	3.37e-21	-
Unigene40368_All	339	0.001	14.2875	13.8025	Up	5.11e-10	-
CL7846.Contig1_All	1482	0.001	14.2867	13.8024	Up	3.57e-44	-
CL7792.Contig1_All	447	0.001	14.2409	13.7978	Up	3.81e-13	gi|296087353|emb|CBI33727.3|/1e-15/unnamed protein product [Vitis vinifera]
CL11608.Contig2_All	652	0.001	14.2205	13.7957	Up	3.55e-19	gi|224081419|ref|XP_002306403.1|/2e-20/predicted protein [Populus trichocarpa]
Unigene46564_All	399	0.001	14.22	13.7956	Up	1.01e-11	-
Unigene38946_All	438	0.001	14.2176	13.7954	Up	7.34e-13	-
Unigene37498_All	448	0.001	14.2092	13.7945	Up	3.81e-13	-
Unigene47942_All	429	0.001	14.1933	13.7929	Up	1.41e-12	gi|29888152|gb|AAP03017.1|/2e-11/4-coumarate-CoA ligase-like protein [Arabidopsis thaliana]
CL12621.Contig2_All	1034	0.001	14.1865	13.7922	Up	1.77e-30	-
CL2114.Contig3_All	205	0.001	14.176	13.7912	Up	4.22e-06	-
CL4488.Contig2_All	215	0.001	14.1603	13.7896	Up	2.25e-06	-
Unigene46077_All	225	0.001	14.146	13.7881	Up	1.19e-06	-
CL5134.Contig1_All	705	0.001	14.1329	13.7868	Up	1.27e-20	-
Unigene5520_All	480	0.001	14.1268	13.7861	Up	5.31e-14	-
Unigene39768_All	873	0.001	14.108	13.7842	Up	1.53e-25	-
Unigene40620_All	324	0.001	14.0948	13.7829	Up	1.87e-09	-
Unigene36070_All	708	0.001	14.073	13.7806	Up	1.28e-20	-
CL9597.Contig1_All	739	0.001	14.0445	13.7777	Up	1.73e-21	-
CL4974.Contig3_All	710	0.001	14.0334	13.7766	Up	1.28e-20	-
CL5496.Contig1_All	997	0.001	14.0189	13.7751	Up	5.05e-29	gi|255555293|ref|XP_002518683.1|/3e-60/conserved hypothetical protein [Ricinus communis]
Unigene14443_All	316	0.001	14.0137	13.7745	Up	3.57e-09	-
CL5677.Contig2_All	405	0.001	14.0093	13.7741	Up	1.01e-11	-
CL626.Contig7_All	257	0.001	14	13.7731	Up	1.73e-07	-
Unigene6629_All	435	0.001	13.9975	13.7729	Up	1.41e-12	gi|229891614|sp|A5BUU4.1|RSSA_VITVI/1e-21/RecName: Full=40S ribosomal protein SA
Unigene40683_All	465	0.001	13.9873	13.7718	Up	1.98e-13	-
Unigene50955_All	208	0.001	13.9715	13.7702	Up	4.24e-06	-
Unigene43508_All	208	0.001	13.9715	13.7702	Up	4.23e-06	-
Unigene34998_All	535	0.001	13.9678	13.7698	Up	1.95e-15	-
Unigene50827_All	327	0.001	13.9654	13.7696	Up	1.88e-09	-
Unigene35878_All	585	0.001	13.9568	13.7687	Up	7.17e-17	gi|255540109|ref|XP_002511119.1|/3e-12/proteasome subunit alpha type, putative [Ricinus communis]
Unigene40641_All	1091	0.001	13.9526	13.7683	Up	1.21e-31	-
CL2941.Contig1_All	1432	0.001	13.9158	13.7644	Up	1.51e-41	-
CL10932.Contig1_All	388	0.001	13.9098	13.7638	Up	3.73e-11	-
CL8837.Contig1_All	398	0.001	13.908	13.7636	Up	1.94e-11	-
Unigene43767_All	229	0.001	13.8989	13.7627	Up	1.19e-06	-
Unigene36722_All	249	0.001	13.8941	13.7622	Up	3.29e-07	-
Unigene43695_All	498	0.001	13.8941	13.7622	Up	2.74e-14	gi|356572046|ref|XP_003554181.1|/4e-09/PREDICTED: zinc finger CCCH domain-containing protein 30-like [Glycine max]
CL4278.Contig2_All	279	0.001	13.8881	13.7616	Up	4.77e-08	-
CL11687.Contig1_All	999	0.001	13.8523	13.7578	Up	9.87e-29	gi|225453002|ref|XP_002263259.1|/2e-93/PREDICTED: hypothetical protein [Vitis vinifera]
Unigene35806_All	290	0.001	13.8385	13.7564	Up	2.48e-08	-
Unigene37282_All	230	0.001	13.8385	13.7564	Up	1.18e-06	-
CL6845.Contig1_All	751	0.001	13.8201	13.7545	Up	1.73e-21	gi|217071034|gb|ACJ83877.1|/1e-15/unknown [Medicago truncatula]
Unigene50906_All	591	0.001	13.8151	13.754	Up	7.18e-17	-
CL12030.Contig2_All	471	0.001	13.8091	13.7533	Up	1.98e-13	gi|255545564|ref|XP_002513842.1|/3e-39/Beta-1,3-galactosyltransferase sqv-2, putative [Ricinus communis]
CL12221.Contig2_All	823	0.001	13.788	13.7511	Up	1.62e-23	-
CL4462.Contig2_All	1315	0.001	13.7859	13.7509	Up	9.26e-38	gi|219810208|gb|ACL36352.1|/e-134/fascilin-like arabinogalactan protein [Gossypium hirsutum]
CL8124.Contig2_All	211	0.001	13.7729	13.7495	Up	4.26e-06	-
Unigene34057_All	483	0.001	13.7525	13.7474	Up	1.02e-13	-
Unigene50921_All	292	0.001	13.7437	13.7465	Up	2.49e-08	-
Unigene49967_All	433	0.001	13.7426	13.7464	Up	2.71e-12	-
CL8684.Contig2_All	242	0.001	13.7241	13.7444	Up	6.27e-07	-
Unigene38798_All	343	0.001	13.7174	13.7437	Up	9.81e-10	-
Unigene35204_All	323	0.001	13.71	13.7429	Up	3.58e-09	-
CL405.Contig5_All	870	0.001	13.6794	13.7397	Up	1.13e-24	-
Unigene40328_All	486	0.001	13.6676	13.7385	Up	1.02e-13	-
Unigene38252_All	962	0.001	13.6659	13.7383	Up	2.8e-27	-
CL1410.Contig3_All	608	0.001	13.6564	13.7373	Up	3.69e-17	gi|4589726|dbj|BAA76883.1|/2e-13/DnaJ homolog protein [Salix gilgiana]
CL1924.Contig3_All	811	0.001	13.6508	13.7367	Up	6.16e-23	gi|253684301|gb|ACT33369.1|/8e-76/mago nashi [Lycoris radiata]
Unigene41378_All	325	0.001	13.6256	13.734	Up	3.58e-09	-
Unigene39907_All	447	0.001	13.6218	13.7336	Up	1.41e-12	-
Unigene41989_All	377	0.001	13.5815	13.7294	Up	1.38e-10	-
Unigene50853_All	214	0.001	13.5798	13.7292	Up	4.26e-06	-
Unigene49905_All	255	0.001	13.5671	13.7278	Up	3.29e-07	-
CL11536.Contig1_All	388	0.001	13.5532	13.7263	Up	7.16e-11	-
CL10522.Contig2_All	623	0.001	13.5497	13.726	Up	1.9e-17	-
CL1681.Contig2_All	409	0.001	13.534	13.7243	Up	1.93e-11	-
Unigene40196_All	532	0.001	13.5263	13.7235	Up	7.28e-15	-
Unigene38330_All	379	0.001	13.5099	13.7217	Up	1.38e-10	-
CL12084.Contig1_All	574	0.001	13.501	13.7208	Up	5.21e-16	gi|225466299|ref|XP_002265651.1|/2e-30/PREDICTED: hypothetical protein, partial [Vitis vinifera]
CL5353.Contig2_All	287	0.001	13.501	13.7208	Up	4.75e-08	gi|225460544|ref|XP_002277352.1|/1e-12/PREDICTED: hypothetical protein isoform 1 [Vitis vinifera]
Unigene41595_All	410	0.001	13.501	13.7208	Up	1.93e-11	-
CL5076.Contig2_All	287	0.001	13.501	13.7208	Up	4.74e-08	-
Unigene40622_All	277	0.001	13.4888	13.7195	Up	9.07e-08	-
Unigene41460_All	308	0.001	13.479	13.7184	Up	1.31e-08	-
Unigene50112_All	421	0.001	13.4769	13.7182	Up	1.01e-11	-
Unigene34835_All	216	0.001	13.4541	13.7158	Up	4.24e-06	-
Unigene36222_All	516	0.001	13.4094	13.711	Up	2.74e-14	-
Unigene44068_All	289	0.001	13.4075	13.7108	Up	4.76e-08	-
Unigene35414_All	413	0.001	13.4029	13.7103	Up	1.94e-11	-
Unigene37614_All	310	0.001	13.3921	13.7091	Up	1.3e-08	-
CL6549.Contig1_All	620	0.001	13.3921	13.7091	Up	3.69e-17	-
CL244.Contig4_All	1200	0.001	13.3772	13.7075	Up	2.18e-33	gi|119394655|gb|ABL74489.1|/2e-93/putative cytidine deaminase [Zea mays]
CL5369.Contig1_All	507	0.001	13.3745	13.7072	Up	5.3e-14	gi|225432012|ref|XP_002279647.1|/1e-08/PREDICTED: similar to galactokinase [Vitis vinifera]
Unigene48248_All	238	0.001	13.3733	13.7071	Up	1.18e-06	-
CL820.Contig2_All	414	0.001	13.3705	13.7068	Up	1.93e-11	-
CL9919.Contig1_All	1004	0.001	13.3699	13.7067	Up	7.35e-28	gi|302143541|emb|CBI22102.3|/2e-10/unnamed protein product [Vitis vinifera]
Unigene36913_All	321	0.001	13.3643	13.7061	Up	6.84e-09	-
Unigene37357_All	394	0.001	13.3468	13.7042	Up	7.17e-11	-
Unigene48968_All	249	0.001	13.3383	13.7033	Up	6.25e-07	-
Unigene35003_All	239	0.001	13.3174	13.701	Up	1.18e-06	-
Unigene35143_All	312	0.001	13.3062	13.6998	Up	1.31e-08	-
Unigene33525_All	333	0.001	13.2982	13.6989	Up	3.59e-09	gi|224070742|ref|XP_002303220.1|/8e-11/predicted protein [Populus trichocarpa]
Unigene41657_All	229	0.001	13.2946	13.6986	Up	2.25e-06	-
Unigene44062_All	354	0.001	13.2912	13.6982	Up	9.79e-10	-
CL1253.Contig1_All	354	0.001	13.2912	13.6982	Up	9.77e-10	-
Unigene38533_All	302	0.001	13.2886	13.6979	Up	2.49e-08	-
Unigene47921_All	271	0.001	13.2768	13.6966	Up	1.72e-07	-
CL2606.Contig1_All	344	0.001	13.2753	13.6965	Up	1.88e-09	-
Unigene44920_All	490	0.001	13.2736	13.6963	Up	1.98e-13	-
Unigene37260_All	313	0.001	13.2637	13.6952	Up	1.31e-08	gi|255560261|ref|XP_002521148.1|/9e-07/26S protease regulatory subunit, putative [Ricinus communis]
CL7005.Contig2_All	929	0.001	13.2575	13.6945	Up	1.53e-25	-
Unigene34384_All	616	0.001	13.2544	13.6942	Up	7.16e-17	gi|255555031|ref|XP_002518553.1|/9e-26/ATP binding protein, putative [Ricinus communis]
Unigene40574_All	658	0.001	13.2496	13.6937	Up	5.05e-18	-
Unigene35108_All	679	0.001	13.2474	13.6934	Up	1.34e-18	-
Unigene47991_All	324	0.001	13.2405	13.6927	Up	6.82e-09	gi|242045628|ref|XP_002460685.1|/2e-07/hypothetical protein SORBIDRAFT_02g033135 [Sorghum bicolor]
Unigene45004_All	272	0.001	13.228	13.6913	Up	1.72e-07	-
Unigene34312_All	252	0.001	13.1795	13.686	Up	6.28e-07	gi|224106866|ref|XP_002333619.1|/1e-08/predicted protein [Populus trichocarpa]
Unigene50880_All	210	0.001	13.1795	13.686	Up	8.05e-06	-
Unigene48433_All	378	0.001	13.1795	13.686	Up	2.66e-10	-
Unigene40706_All	546	0.001	13.1795	13.686	Up	7.3e-15	-
Unigene49996_All	336	0.001	13.1795	13.686	Up	3.57e-09	-
CL11196.Contig1_All	821	0.001	13.1474	13.6825	Up	2.34e-22	gi|313765827|gb|ADR80321.1|/3e-89/indole-3-acetic acid-induced protein 16 [Vitis vinifera]
Unigene39686_All	316	0.001	13.1378	13.6814	Up	1.31e-08	-
Unigene37520_All	253	0.001	13.1274	13.6803	Up	6.28e-07	-
Unigene40642_All	369	0.001	13.1259	13.6801	Up	5.08e-10	-
CL9334.Contig1_All	306	0.001	13.1149	13.6789	Up	2.48e-08	gi|255554650|ref|XP_002518363.1|/1e-09/DNA binding protein, putative [Ricinus communis]
Unigene34521_All	401	0.001	13.1138	13.6788	Up	7.15e-11	-
Unigene40712_All	391	0.001	13.0952	13.6768	Up	1.38e-10	-
CL7594.Contig2_All	222	0.001	13.0905	13.6762	Up	4.26e-06	-
CL6424.Contig1_All	1156	0.001	13.0484	13.6716	Up	2.36e-31	-
Unigene44017_All	297	0.001	13.0464	13.6714	Up	4.78e-08	-
Unigene2198_All	531	0.001	13.0306	13.6696	Up	2.74e-14	-
CL8986.Contig3_All	319	0.001	13.0142	13.6678	Up	1.31e-08	-
Unigene41362_All	266	0.001	13.0061	13.6669	Up	3.28e-07	-
Unigene45286_All	213	0.001	12.9939	13.6655	Up	7.99e-06	-
Unigene50811_All	618	0.001	12.9876	13.6648	Up	1.39e-16	-
Unigene50933_All	682	0.001	12.9863	13.6647	Up	2.61e-18	-
Unigene44433_All	437	0.001	12.9835	13.6644	Up	1.01e-11	-
CL10831.Contig2_All	256	0.001	12.9736	13.6633	Up	6.27e-07	-
CL11709.Contig1_All	1025	0.001	12.9609	13.6619	Up	1.43e-27	-
Unigene36647_All	235	0.001	12.9552	13.6612	Up	2.24e-06	-
Unigene50760_All	214	0.001	12.9332	13.6588	Up	8.03e-06	-
CL9422.Contig1_All	321	0.001	12.9332	13.6588	Up	1.31e-08	-
Unigene37939_All	332	0.001	12.9215	13.6575	Up	6.84e-09	-
CL2524.Contig2_All	407	0.001	12.9205	13.6574	Up	7.15e-11	-
CL12292.Contig2_All	375	0.001	12.9159	13.6569	Up	5.1e-10	gi|357443867|ref|XP_003592211.1|/9e-18/hypothetical protein MTR_1g100140 [Medicago truncatula]
Unigene6768_All	911	0.001	12.9119	13.6564	Up	2.2e-24	gi|302828210|ref|XP_002945672.1|/1e-10/hypothetical protein VOLCADRAFT_55197 [Volvox carteri f. nagariensis]
CL1421.Contig4_All	547	0.001	12.9024	13.6554	Up	1.42e-14	-
Unigene33763_All	397	0.001	12.8973	13.6548	Up	1.38e-10	-
CL5977.Contig1_All	762	0.001	12.8941	13.6544	Up	2.48e-20	gi|255562639|ref|XP_002522325.1|/1e-26/Protein ASYMMETRIC LEAVES2, putative [Ricinus communis]
CL10260.Contig1_All	322	0.001	12.893	13.6543	Up	1.31e-08	gi|255549285|ref|XP_002515696.1|/4e-07/Root phototropism protein, putative [Ricinus communis]
Unigene48385_All	247	0.001	12.886	13.6535	Up	1.18e-06	-
Unigene34205_All	344	0.001	12.873	13.6521	Up	3.59e-09	-
Unigene44158_All	387	0.001	12.873	13.6521	Up	2.66e-10	-
Unigene44602_All	215	0.001	12.873	13.6521	Up	7.99e-06	-
CL10074.Contig1_All	1001	0.001	12.8569	13.6503	Up	1.06e-26	-
CL2670.Contig2_All	334	0.001	12.8441	13.6488	Up	6.85e-09	-
Unigene39437_All	291	0.001	12.8398	13.6483	Up	9.04e-08	-
Unigene37280_All	636	0.001	12.8376	13.6481	Up	7.18e-17	gi|225435628|ref|XP_002285649.1|/8e-30/PREDICTED: hypothetical protein [Vitis vinifera]
Unigene34071_All	259	0.001	12.8233	13.6465	Up	6.23e-07	-
Unigene38351_All	216	0.001	12.8134	13.6454	Up	8.05e-06	-
Unigene37755_All	216	0.001	12.8134	13.6454	Up	8.01e-06	-
CL5781.Contig4_All	648	0.001	12.8134	13.6454	Up	3.69e-17	gi|296084076|emb|CBI24464.3|/1e-39/unnamed protein product [Vitis vinifera]
Unigene47995_All	335	0.001	12.8058	13.6445	Up	6.84e-09	-
Unigene12911_All	260	0.001	12.774	13.6409	Up	6.27e-07	-
Unigene50611_All	260	0.001	12.774	13.6409	Up	6.22e-07	-
Unigene44420_All	271	0.001	12.7661	13.64	Up	3.27e-07	-
Unigene33674_All	391	0.001	12.7413	13.6372	Up	2.66e-10	gi|29467228|dbj|BAC67060.1|/2e-20/DNA methyltransferase [Nicotiana tabacum]
Unigene39635_All	239	0.001	12.7384	13.6369	Up	2.23e-06	-
Unigene37620_All	925	0.001	12.7164	13.6344	Up	2.2e-24	gi|242048582|ref|XP_002462037.1|/1e-07/hypothetical protein SORBIDRAFT_02g013132 [Sorghum bicolor]
Unigene36802_All	414	0.001	12.702	13.6328	Up	7.17e-11	-
Unigene50939_All	218	0.001	12.6959	13.6321	Up	8.04e-06	-
CL5261.Contig4_All	218	0.001	12.6959	13.6321	Up	8.04e-06	-
CL9212.Contig1_All	338	0.001	12.6921	13.6316	Up	6.85e-09	-
Unigene41020_All	229	0.001	12.6903	13.6314	Up	4.22e-06	-
Unigene49953_All	469	0.001	12.6877	13.6311	Up	2.71e-12	-
CL2160.Contig1_All	240	0.001	12.6853	13.6309	Up	2.25e-06	-
Unigene41542_All	240	0.001	12.6853	13.6309	Up	2.24e-06	-
CL6970.Contig1_All	437	0.001	12.6668	13.6288	Up	1.93e-11	gi|145049570|gb|ABP35520.1|/2e-34/tonoplast intrinsic protein [Ipomoea batatas]
Unigene36609_All	612	0.001	12.6627	13.6283	Up	5.21e-16	-
CL7822.Contig5_All	810	0.001	12.6426	13.626	Up	3.37e-21	gi|351734458|ref|NP_001236791.1|/6e-12/uncharacterized protein LOC100306051 [Glycine max]
CL12084.Contig2_All	219	0.001	12.6379	13.6255	Up	7.99e-06	-
Unigene34218_All	482	0.001	12.6326	13.6249	Up	1.41e-12	-
Unigene46768_All	515	0.001	12.6293	13.6245	Up	1.97e-13	-
Unigene46177_All	263	0.001	12.6283	13.6244	Up	6.26e-07	-
Unigene40565_All	307	0.001	12.6214	13.6236	Up	4.74e-08	-
Unigene50078_All	318	0.001	12.62	13.6234	Up	2.49e-08	gi|255584461|ref|XP_002532961.1|/1e-27/actin binding protein, putative [Ricinus communis]
Unigene50913_All	824	0.001	12.5957	13.6206	Up	1.73e-21	-
CL2499.Contig2_All	264	0.001	12.5804	13.6189	Up	6.24e-07	-
Unigene45085_All	209	0.001	12.5804	13.6189	Up	1.51e-05	-
Unigene37629_All	220	0.001	12.5804	13.6189	Up	7.98e-06	-
Unigene35102_All	341	0.001	12.5804	13.6189	Up	6.82e-09	-
Unigene43444_All	374	0.001	12.5804	13.6189	Up	9.76e-10	gi|198400317|gb|ACH87167.1|/4e-11/monodehydroascorbate reductase [Camellia sinensis]
CL3032.Contig2_All	738	0.001	12.5634	13.6169	Up	3.55e-19	-
Unigene34959_All	650	0.001	12.5611	13.6167	Up	7.17e-17	-
Unigene34041_All	452	0.001	12.5526	13.6157	Up	1e-11	-
Unigene39754_All	342	0.001	12.5437	13.6147	Up	6.81e-09	-
Unigene44401_All	298	0.001	12.5382	13.614	Up	9.01e-08	-
CL1306.Contig2_All	508	0.001	12.5309	13.6132	Up	3.82e-13	-
Unigene39850_All	221	0.001	12.5235	13.6124	Up	7.98e-06	-
Unigene36853_All	210	0.001	12.5205	13.612	Up	1.52e-05	-
Unigene34992_All	1382	0.001	12.5167	13.6116	Up	5.23e-36	-
Unigene34608_All	1117	0.001	12.5129	13.6111	Up	5.04e-29	gi|119714|sp|P13983.1|EXTN_TOBAC/3e-06/RecName: Full=Extensin; AltName: Full=Cell wall hydroxyproline-rich glycoprotein; Flags: Precursor
CL4581.Contig1_All	365	0.001	12.5115	13.611	Up	1.87e-09	-
Unigene37523_All	343	0.001	12.5071	13.6105	Up	6.85e-09	-
CL8806.Contig1_All	310	0.001	12.4993	13.6096	Up	4.76e-08	-
Unigene36269_All	443	0.001	12.4952	13.6091	Up	1.93e-11	-
CL3375.Contig3_All	266	0.001	12.4859	13.608	Up	6.22e-07	-
CL3210.Contig9_All	466	0.001	12.4725	13.6065	Up	5.22e-12	-
Unigene51273_All	333	0.001	12.4671	13.6058	Up	1.3e-08	-
CL1702.Contig3_All	289	0.001	12.4498	13.6038	Up	1.72e-07	-
Unigene43680_All	278	0.001	12.4447	13.6032	Up	3.3e-07	-
CL9486.Contig1_All	645	0.001	12.4439	13.6032	Up	1.39e-16	-
CL2647.Contig3_All	267	0.001	12.4391	13.6026	Up	6.26e-07	-
CL4653.Contig2_All	612	0.001	12.4365	13.6023	Up	1.01e-15	gi|255549032|ref|XP_002515572.1|/9e-37/syntaxin, putative [Ricinus communis]
CL10509.Contig1_All	434	0.001	12.4355	13.6022	Up	3.74e-11	-
CL9498.Contig1_All	490	0.001	12.4264	13.6011	Up	1.41e-12	-
Unigene46724_All	245	0.001	12.4264	13.6011	Up	2.23e-06	-
Unigene33807_All	245	0.001	12.4264	13.6011	Up	2.23e-06	-
Unigene36891_All	880	0.001	12.4232	13.6007	Up	1.2e-22	gi|225458217|ref|XP_002281804.1|/e-103/PREDICTED: hypothetical protein [Vitis vinifera]
Unigene36668_All	223	0.001	12.4112	13.5994	Up	8.03e-06	-
CL2749.Contig3_All	2142	0.001	12.4042	13.5985	Up	1.41e-55	-
CL83.Contig3_All	759	0.001	12.3981	13.5978	Up	1.83e-19	-
Unigene41503_All	536	0.001	12.3927	13.5972	Up	1.02e-13	-
Unigene44146_All	324	0.001	12.3863	13.5965	Up	2.49e-08	-
CL8350.Contig1_All	403	0.001	12.3619	13.5936	Up	2.66e-10	-
Unigene39776_All	1883	0.001	12.3466	13.5918	Up	1.47e-48	-
CL5449.Contig4_All	920	0.001	12.3343	13.5904	Up	1.62e-23	-
CL1537.Contig1_All	707	0.001	12.3313	13.59	Up	5.04e-18	-
CL1656.Contig2_All	1055	0.001	12.33	13.5899	Up	5.45e-27	-
Unigene50785_All	270	0.001	12.3009	13.5865	Up	6.25e-07	-
Unigene38048_All	225	0.001	12.3009	13.5865	Up	7.97e-06	-
CL1463.Contig2_All	1024	0.001	12.2979	13.5861	Up	4.04e-26	-
CL9523.Contig1_All	349	0.001	12.2921	13.5854	Up	6.86e-09	-
Unigene40395_All	293	0.001	12.2799	13.584	Up	1.73e-07	-
Unigene43386_All	316	0.001	12.2619	13.5819	Up	4.76e-08	-
Unigene35593_All	395	0.001	12.2619	13.5819	Up	5.08e-10	-
Unigene40144_All	339	0.001	12.2464	13.5801	Up	1.31e-08	-
Unigene34236_All	328	0.001	12.2352	13.5788	Up	2.49e-08	-
Unigene33612_All	453	0.001	12.2194	13.5769	Up	1.93e-11	-
Unigene34117_All	1076	0.001	12.218	13.5767	Up	2.79e-27	gi|255538950|ref|XP_002510540.1|/e-179/tubulin beta chain, putative [Ricinus communis]
Unigene39965_All	374	0.001	12.2104	13.5758	Up	1.87e-09	-
Unigene50900_All	1191	0.001	12.2002	13.5746	Up	3.45e-30	-
Unigene50815_All	250	0.001	12.1779	13.572	Up	2.24e-06	-
Unigene50517_All	307	0.001	12.1707	13.5711	Up	9.01e-08	-
Unigene43329_All	239	0.001	12.1593	13.5698	Up	4.25e-06	-
Unigene49354_All	239	0.001	12.1593	13.5698	Up	4.22e-06	-
Unigene43532_All	410	0.001	12.1509	13.5688	Up	2.65e-10	-
Unigene41964_All	319	0.001	12.1466	13.5683	Up	4.74e-08	gi|225435754|ref|XP_002285720.1|/6e-12/PREDICTED: hypothetical protein [Vitis vinifera]
Unigene41559_All	593	0.001	12.1349	13.5669	Up	7.28e-15	gi|225428885|ref|XP_002285320.1|/6e-11/PREDICTED: hypothetical protein [Vitis vinifera]
CL11677.Contig1_All	1015	0.001	12.1342	13.5668	Up	1.53e-25	-
CL2661.Contig2_All	365	0.001	12.1324	13.5666	Up	3.57e-09	gi|225461393|ref|XP_002284818.1|/1e-35/PREDICTED: hypothetical protein isoform 1 [Vitis vinifera]
CL8554.Contig1_All	502	0.001	12.1293	13.5662	Up	1.41e-12	-
Unigene36097_All	411	0.001	12.1213	13.5653	Up	2.66e-10	-
Unigene39485_All	274	0.001	12.1213	13.5653	Up	6.28e-07	-
Unigene33465_All	274	0.001	12.1213	13.5653	Up	6.25e-07	gi|326515716|dbj|BAK07104.1|/2e-24/predicted protein [Hordeum vulgare subsp. vulgare]
CL11174.Contig2_All	480	0.001	12.1087	13.5638	Up	5.23e-12	gi|297739678|emb|CBI29860.3|/6e-11/unnamed protein product [Vitis vinifera]
Unigene37129_All	469	0.001	12.0976	13.5624	Up	1.01e-11	-
Unigene44979_All	229	0.001	12.086	13.5611	Up	7.97e-06	-
Unigene43743_All	630	0.001	12.0812	13.5605	Up	1.01e-15	gi|577503|gb|AAB02554.1|/3e-06/cationic peroxidase [Stylosanthes humilis]
Unigene33971_All	1445	0.001	12.0668	13.5588	Up	2.68e-36	-
Unigene37047_All	218	0.001	12.0611	13.5581	Up	1.51e-05	-
Unigene39236_All	218	0.001	12.0611	13.5581	Up	1.51e-05	-
Unigene47964_All	907	0.001	12.0534	13.5571	Up	1.2e-22	-
CL11579.Contig2_All	620	0.001	12.0529	13.5571	Up	1.95e-15	-
Unigene36682_All	643	0.001	12.0522	13.557	Up	5.21e-16	gi|225467436|ref|XP_002273936.1|/3e-60/PREDICTED: hypothetical protein [Vitis vinifera]
Unigene34458_All	207	0.001	12.0335	13.5548	Up	2.85e-05	gi|224068616|ref|XP_002302784.1|/7e-07/predicted protein [Populus trichocarpa]
Unigene35866_All	230	0.001	12.0335	13.5548	Up	7.97e-06	-
Unigene39863_All	368	0.001	12.0335	13.5548	Up	3.56e-09	-
Unigene39131_All	702	0.001	12.0249	13.5537	Up	1.9e-17	-
CL1873.Contig2_All	381	0.001	11.9861	13.5491	Up	1.87e-09	gi|225464816|ref|XP_002269292.1|/1e-20/PREDICTED: hypothetical protein [Vitis vinifera]
Unigene47947_All	266	0.001	11.9656	13.5466	Up	1.18e-06	-
CL226.Contig1_All	1145	0.001	11.9652	13.5466	Up	1.93e-28	-
CL2630.Contig2_All	243	0.001	11.9592	13.5458	Up	4.24e-06	gi|224092282|ref|XP_002309542.1|/5e-14/predicted protein [Populus trichocarpa]
Unigene33678_All	579	0.001	11.9503	13.5448	Up	2.74e-14	-
Unigene34756_All	359	0.001	11.9497	13.5447	Up	6.86e-09	-
Unigene39674_All	429	0.001	11.9353	13.5429	Up	1.38e-10	-
CL1143.Contig4_All	232	0.001	11.9297	13.5423	Up	8.04e-06	-
Unigene46632_All	232	0.001	11.9297	13.5423	Up	8.02e-06	-
CL5150.Contig1_All	290	0.001	11.9297	13.5423	Up	3.29e-07	-
CL11050.Contig3_All	290	0.001	11.9297	13.5423	Up	3.28e-07	-
Unigene33513_All	267	0.001	11.9208	13.5412	Up	1.19e-06	-
Unigene33925_All	267	0.001	11.9208	13.5412	Up	1.18e-06	-
CL11665.Contig1_All	360	0.001	11.9165	13.5407	Up	6.84e-09	-
CL7943.Contig3_All	500	0.001	11.9011	13.5388	Up	2.71e-12	gi|225449246|ref|XP_002280287.1|/1e-49/PREDICTED: hypothetical protein [Vitis vinifera]
Unigene46708_All	349	0.001	11.8955	13.5381	Up	1.31e-08	-
Unigene43709_All	326	0.001	11.8858	13.537	Up	4.77e-08	-
Unigene45366_All	233	0.001	11.8785	13.5361	Up	8e-06	-
CL10437.Contig3_All	723	0.001	11.867	13.5347	Up	9.78e-18	gi|224112337|ref|XP_002316157.1|/2e-67/predicted protein [Populus trichocarpa]
Unigene39794_All	350	0.001	11.8616	13.534	Up	1.31e-08	-
Unigene35620_All	327	0.001	11.8495	13.5325	Up	4.78e-08	-
Unigene35048_All	327	0.001	11.8495	13.5325	Up	4.76e-08	-
CL1548.Contig1_All	292	0.001	11.848	13.5324	Up	3.29e-07	-
Unigene40032_All	222	0.001	11.8437	13.5318	Up	1.5e-05	-
Unigene37466_All	269	0.001	11.8322	13.5304	Up	1.18e-06	-
CL8398.Contig2_All	386	0.001	11.8308	13.5303	Up	1.87e-09	gi|255642159|gb|ACU21344.1|/1e-08/unknown [Glycine max]
CL2156.Contig2_All	468	0.001	11.8278	13.5299	Up	1.93e-11	-
Unigene50968_All	410	0.001	11.8133	13.5281	Up	5.09e-10	-
CL2829.Contig1_All	375	0.001	11.8088	13.5276	Up	3.57e-09	-
CL4585.Contig2_All	293	0.001	11.8076	13.5274	Up	3.27e-07	-
Unigene44392_All	258	0.001	11.8003	13.5265	Up	2.23e-06	-
CL7943.Contig5_All	821	0.001	11.799	13.5264	Up	4.84e-20	gi|356551560|ref|XP_003544142.1|/1e-11/PREDICTED: uncharacterized protein LOC100818979 [Glycine max]
Unigene33811_All	563	0.001	11.7984	13.5263	Up	1.02e-13	-
Unigene37037_All	434	0.001	11.7978	13.5262	Up	1.38e-10	-
CL7548.Contig1_All	235	0.001	11.7774	13.5237	Up	8.02e-06	gi|326521868|dbj|BAK04062.1|/5e-08/predicted protein [Hordeum vulgare subsp. vulgare]
Unigene34301_All	482	0.001	11.7713	13.523	Up	1.01e-11	gi|224088555|ref|XP_002308472.1|/5e-10/predicted protein [Populus trichocarpa]
Unigene35916_All	388	0.001	11.7698	13.5228	Up	1.87e-09	-
Unigene51203_All	294	0.001	11.7674	13.5225	Up	3.29e-07	-
Unigene50514_All	294	0.001	11.7674	13.5225	Up	3.29e-07	-
CL11141.Contig2_All	247	0.001	11.7655	13.5223	Up	4.24e-06	-
Unigene41733_All	247	0.001	11.7655	13.5223	Up	4.23e-06	-
Unigene50762_All	400	0.001	11.7627	13.5219	Up	9.79e-10	-
CL7884.Contig1_All	200	0.001	11.7627	13.5219	Up	5.34e-05	gi|297739869|emb|CBI30051.3|/2e-17/unnamed protein product [Vitis vinifera]
CL280.Contig3_All	659	0.001	11.7596	13.5215	Up	5.2e-16	gi|356572112|ref|XP_003554214.1|/2e-31/PREDICTED: uncharacterized protein LOC100810028 [Glycine max]
Unigene44575_All	471	0.001	11.7524	13.5207	Up	1.94e-11	-
CL2598.Contig1_All	895	0.001	11.7511	13.5205	Up	8.89e-22	-
Unigene33796_All	530	0.001	11.7497	13.5203	Up	7.33e-13	gi|356523558|ref|XP_003530404.1|/9e-18/PREDICTED: uncharacterized protein LOC100817937 [Glycine max]
Unigene44964_All	377	0.001	11.7462	13.5199	Up	3.58e-09	-
Unigene41594_All	271	0.001	11.7448	13.5197	Up	1.18e-06	-
CL3774.Contig1_All	554	0.001	11.7402	13.5192	Up	1.98e-13	-
Unigene37437_All	389	0.001	11.7396	13.5191	Up	1.87e-09	gi|225432340|ref|XP_002276370.1|/3e-16/PREDICTED: hypothetical protein [Vitis vinifera]
CL9099.Contig2_All	389	0.001	11.7396	13.5191	Up	1.87e-09	-
Unigene43197_All	224	0.001	11.738	13.5189	Up	1.5e-05	-
CL8912.Contig2_All	283	0.001	11.7358	13.5186	Up	6.27e-07	-
CL8726.Contig1_All	413	0.001	11.7275	13.5176	Up	5.1e-10	-
CL1088.Contig2_All	236	0.001	11.7275	13.5176	Up	8.01e-06	-
CL11141.Contig1_All	413	0.001	11.7275	13.5176	Up	5.09e-10	-
Unigene40320_All	248	0.001	11.7181	13.5164	Up	4.25e-06	-
Unigene41432_All	248	0.001	11.7181	13.5164	Up	4.25e-06	-
Unigene35360_All	520	0.001	11.7095	13.5154	Up	1.41e-12	-
Unigene44594_All	260	0.001	11.7095	13.5154	Up	2.23e-06	gi|224062019|ref|XP_002300714.1|/9e-18/predicted protein [Populus trichocarpa]
CL1886.Contig2_All	461	0.001	11.7072	13.5151	Up	3.73e-11	-
Unigene44383_All	461	0.001	11.7072	13.5151	Up	3.72e-11	-
Unigene40147_All	686	0.001	11.7002	13.5142	Up	1.39e-16	-
Unigene44193_All	213	0.001	11.6945	13.5135	Up	2.83e-05	-
Unigene45221_All	367	0.001	11.6892	13.5129	Up	6.84e-09	-
Unigene33927_All	225	0.001	11.6858	13.5125	Up	1.52e-05	-
Unigene39748_All	225	0.001	11.6858	13.5125	Up	1.5e-05	-
Unigene51139_All	225	0.001	11.6858	13.5125	Up	1.5e-05	gi|225464375|ref|XP_002265567.1|/3e-16/PREDICTED: hypothetical protein isoform 2 [Vitis vinifera]
Unigene51260_All	308	0.001	11.6818	13.512	Up	1.72e-07	-
Unigene34234_All	462	0.001	11.6818	13.512	Up	3.73e-11	-
Unigene41424_All	569	0.001	11.6739	13.511	Up	1.02e-13	-
CL2108.Contig1_All	249	0.001	11.671	13.5106	Up	4.23e-06	-
Unigene44403_All	593	0.001	11.6682	13.5103	Up	2.75e-14	-
Unigene35839_All	570	0.001	11.6535	13.5085	Up	1.02e-13	-
Unigene48639_All	392	0.001	11.6497	13.508	Up	1.87e-09	gi|297743058|emb|CBI35925.3|/5e-08/unnamed protein product [Vitis vinifera]
Unigene40051_All	297	0.001	11.6486	13.5079	Up	3.27e-07	-
Unigene40879_All	202	0.001	11.6462	13.5076	Up	5.38e-05	-
Unigene36071_All	321	0.001	11.6398	13.5068	Up	9.08e-08	-
CL11715.Contig1_All	1189	0.001	11.6388	13.5066	Up	9.86e-29	-
CL7290.Contig1_All	1082	0.001	11.6387	13.5066	Up	4.04e-26	-
Unigene50017_All	250	0.001	11.6243	13.5049	Up	4.23e-06	-
Unigene34424_All	750	0.001	11.6243	13.5049	Up	5.03e-18	gi|38257027|dbj|BAD01556.1|/8e-07/ERF-like protein [Cucumis melo]
Unigene50876_All	441	0.001	11.6105	13.5031	Up	1.38e-10	-
Unigene40202_All	621	0.001	11.5878	13.5003	Up	7.31e-15	-
Unigene45769_All	239	0.001	11.5803	13.4994	Up	8.03e-06	gi|225433644|ref|XP_002264430.1|/1e-07/PREDICTED: hypothetical protein [Vitis vinifera]
Unigene44563_All	741	0.001	11.5788	13.4992	Up	9.79e-18	-
Unigene38670_All	263	0.001	11.5759	13.4988	Up	2.23e-06	-
Unigene50009_All	299	0.001	11.5706	13.4982	Up	3.27e-07	-
Unigene40943_All	479	0.001	11.5561	13.4964	Up	1.93e-11	-
CL12022.Contig1_All	337	0.001	11.4979	13.4891	Up	4.73e-08	-
CL10805.Contig3_All	325	0.001	11.4966	13.4889	Up	9.07e-08	-
Unigene41535_All	277	0.001	11.4904	13.4881	Up	1.18e-06	-
Unigene33425_All	1988	0.001	11.4857	13.4875	Up	1.11e-47	-
Unigene36984_All	217	0.001	11.4789	13.4867	Up	2.85e-05	-
CL6880.Contig1_All	217	0.001	11.4789	13.4867	Up	2.84e-05	-
Unigene35405_All	205	0.001	11.4758	13.4863	Up	5.39e-05	-
CL2625.Contig2_All	796	0.001	11.4741	13.4861	Up	6.93e-19	gi|167018103|gb|ABZ05022.1|/3e-87/delta-12 fatty acid desaturase [Davidia involucrata]
CL11094.Contig3_All	374	0.001	11.4704	13.4856	Up	6.84e-09	gi|225439868|ref|XP_002278566.1|/8e-45/PREDICTED: hypothetical protein [Vitis vinifera]
CL12653.Contig1_All	544	0.001	11.4473	13.4827	Up	7.32e-13	-
Unigene39552_All	774	0.001	11.4427	13.4821	Up	2.6e-18	-
Unigene46812_All	363	0.001	11.4368	13.4814	Up	1.31e-08	gi|144926039|gb|ABP04019.1|/9e-13/UDP-glucose dehydrogenase [Eucalyptus grandis]
Unigene43415_All	363	0.001	11.4368	13.4814	Up	1.31e-08	-
Unigene40579_All	1295	0.001	11.4341	13.4811	Up	9.04e-31	-
Unigene34735_All	315	0.001	11.4222	13.4796	Up	1.72e-07	-
Unigene45745_All	316	0.001	11.3861	13.475	Up	1.72e-07	-
Unigene38306_All	487	0.001	11.3663	13.4725	Up	1.93e-11	-
CL2536.Contig1_All	694	0.001	11.3659	13.4724	Up	2.68e-16	-
Unigene50545_All	341	0.001	11.363	13.4721	Up	4.76e-08	gi|224131354|ref|XP_002328518.1|/8e-16/predicted protein [Populus trichocarpa]
Unigene36364_All	390	0.001	11.3547	13.471	Up	3.58e-09	-
Unigene41347_All	439	0.001	11.3482	13.4702	Up	2.65e-10	-
Unigene43783_All	342	0.001	11.3298	13.4678	Up	4.75e-08	-
Unigene46586_All	281	0.001	11.3269	13.4675	Up	1.19e-06	-
Unigene43359_All	269	0.001	11.3177	13.4663	Up	2.25e-06	-
Unigene50400_All	257	0.001	11.3077	13.465	Up	4.26e-06	-
CL12030.Contig4_All	686	0.001	11.2967	13.4636	Up	5.22e-16	gi|42563297|ref|NP_177904.3|/4e-16/beta-1,3-galactosyltransferase 7 [Arabidopsis thaliana]
Unigene34398_All	282	0.001	11.2867	13.4623	Up	1.18e-06	-
Unigene33519_All	282	0.001	11.2867	13.4623	Up	1.18e-06	gi|357510397|ref|XP_003625487.1|/2e-32/Heat shock protein [Medicago truncatula]
Unigene41372_All	258	0.001	11.2639	13.4594	Up	4.26e-06	-
Unigene47903_All	381	0.001	11.2597	13.4589	Up	6.83e-09	-
Unigene51359_All	209	0.001	11.2562	13.4584	Up	5.36e-05	gi|224066094|ref|XP_002302009.1|/3e-11/predicted protein [Populus trichocarpa]
Unigene40735_All	529	0.001	11.2487	13.4575	Up	2.71e-12	-
Unigene44455_All	394	0.001	11.2394	13.4563	Up	3.58e-09	-
Unigene33947_All	665	0.001	11.2373	13.456	Up	1.95e-15	-
CL1276.Contig2_All	234	0.001	11.2364	13.4559	Up	1.52e-05	-
CL6589.Contig1_All	616	0.001	11.2325	13.4554	Up	2.73e-14	-
Unigene36282_All	653	0.001	11.2318	13.4553	Up	3.78e-15	-
Unigene41408_All	419	0.001	11.2293	13.455	Up	9.78e-10	-
CL9730.Contig3_All	493	0.001	11.228	13.4548	Up	1.94e-11	-
CL5335.Contig1_All	530	0.001	11.2274	13.4547	Up	2.7e-12	gi|294462731|gb|ADE76910.1|/1e-29/unknown [Picea sitchensis]
CL12349.Contig2_All	222	0.001	11.2204	13.4538	Up	2.86e-05	-
CL9035.Contig1_All	1001	0.001	11.198	13.451	Up	3.16e-23	gi|225455088|ref|XP_002264465.1|/1e-27/PREDICTED: hypothetical protein [Vitis vinifera]
CL440.Contig1_All	1434	0.001	11.1943	13.4505	Up	2.18e-33	gi|147773967|emb|CAN67356.1|/3e-17/hypothetical protein VITISV_035313 [Vitis vinifera]
Unigene40662_All	371	0.001	11.1901	13.4499	Up	1.31e-08	-
CL11291.Contig1_All	557	0.001	11.1801	13.4486	Up	7.31e-13	-
Unigene37189_All	669	0.001	11.1701	13.4474	Up	1.95e-15	gi|357481949|ref|XP_003611260.1|/1e-12/Stress-induced-phosphoprotein [Medicago truncatula]
CL2772.Contig1_All	310	0.001	11.1601	13.4461	Up	3.29e-07	gi|224115204|ref|XP_002332187.1|/4e-17/predicted protein [Populus trichocarpa]
CL10276.Contig1_All	484	0.001	11.1508	13.4449	Up	3.73e-11	-
Unigene38497_All	385	0.001	11.1427	13.4438	Up	6.82e-09	-
Unigene10211_All	833	0.001	11.1306	13.4422	Up	3.54e-19	-
Unigene35529_All	274	0.001	11.1112	13.4397	Up	2.24e-06	-
Unigene43636_All	299	0.001	11.1078	13.4393	Up	6.21e-07	-
Unigene50014_All	424	0.001	11.0969	13.4379	Up	9.77e-10	-
CL12438.Contig2_All	424	0.001	11.0969	13.4379	Up	9.77e-10	-
CL12529.Contig2_All	1559	0.001	11.0956	13.4377	Up	5.23e-36	gi|296084922|emb|CBI28331.3|/e-145/unnamed protein product [Vitis vinifera]
CL11752.Contig1_All	337	0.001	11.0872	13.4366	Up	9.07e-08	-
Unigene43894_All	412	0.001	11.0842	13.4362	Up	1.88e-09	-
Unigene40121_All	375	0.001	11.0708	13.4345	Up	1.31e-08	-
Unigene13573_All	414	0.001	11.0307	13.4292	Up	1.87e-09	-
CL4359.Contig4_All	402	0.001	11.0157	13.4273	Up	3.59e-09	-
Unigene44516_All	289	0.001	11.0133	13.427	Up	1.19e-06	gi|224073690|ref|XP_002304131.1|/1e-26/predicted protein [Populus trichocarpa]
CL11714.Contig2_All	239	0.001	11.0013	13.4254	Up	1.51e-05	gi|147861248|emb|CAN79321.1|/2e-16/hypothetical protein VITISV_018984 [Vitis vinifera]
Unigene40359_All	214	0.001	10.9932	13.4243	Up	5.35e-05	-
Unigene41063_All	403	0.001	10.9884	13.4237	Up	3.56e-09	-
Unigene51301_All	315	0.001	10.9829	13.423	Up	3.28e-07	-
Unigene43529_All	290	0.001	10.9753	13.422	Up	1.18e-06	-
Unigene33737_All	227	0.001	10.9732	13.4217	Up	2.85e-05	-
Unigene49236_All	240	0.001	10.9555	13.4194	Up	1.51e-05	-
Unigene12650_All	379	0.001	10.9539	13.4192	Up	1.3e-08	-
CL7594.Contig1_All	455	0.001	10.9491	13.4185	Up	2.65e-10	-
CL5197.Contig1_All	1012	0.001	10.9395	13.4173	Up	6.15e-23	gi|225458573|ref|XP_002284591.1|/3e-94/PREDICTED: hypothetical protein [Vitis vinifera]
CL2278.Contig1_All	253	0.001	10.9395	13.4173	Up	7.97e-06	gi|225429236|ref|XP_002263901.1|/1e-08/PREDICTED: hypothetical protein [Vitis vinifera]
Unigene36143_All	469	0.001	10.9174	13.4143	Up	1.38e-10	-
CL7150.Contig4_All	482	0.001	10.91	13.4134	Up	7.18e-11	gi|225435754|ref|XP_002285720.1|/1e-10/PREDICTED: hypothetical protein [Vitis vinifera]
Unigene39931_All	444	0.001	10.9087	13.4132	Up	5.09e-10	-
Unigene46765_All	203	0.001	10.9072	13.413	Up	0.000100471	gi|255547892|ref|XP_002515003.1|/3e-10/multidrug resistance-associated protein 2, 6 (mrp2, 6), abc-transoprter, putative [Ricinus communis]
CL7433.Contig2_All	406	0.001	10.9072	13.413	Up	3.57e-09	-
Unigene39208_All	330	0.001	10.903	13.4124	Up	1.72e-07	-
Unigene2682_All	495	0.001	10.903	13.4124	Up	3.72e-11	gi|225464667|ref|XP_002275176.1|/1e-77/PREDICTED: hypothetical protein [Vitis vinifera]
CL6541.Contig5_All	254	0.001	10.8964	13.4116	Up	7.98e-06	-
Unigene33528_All	597	0.001	10.8946	13.4113	Up	1.98e-13	-
CL5026.Contig2_All	343	0.001	10.8933	13.4111	Up	9.06e-08	-
Unigene50116_All	534	0.001	10.8842	13.4099	Up	5.21e-12	-
Unigene50551_All	496	0.001	10.8811	13.4095	Up	3.72e-11	-
CL1590.Contig2_All	318	0.001	10.8793	13.4093	Up	3.3e-07	-
Unigene37488_All	229	0.001	10.8774	13.409	Up	2.86e-05	-
CL154.Contig3_All	522	0.001	10.8693	13.408	Up	1.01e-11	gi|225438287|ref|XP_002269415.1|/7e-36/PREDICTED: hypothetical protein [Vitis vinifera]
Unigene42709_All	255	0.001	10.8537	13.4059	Up	7.99e-06	-
Unigene44408_All	918	0.001	10.8537	13.4059	Up	1.27e-20	gi|1064925|emb|CAA63540.1|/8e-27/cyclin A-like protein [Nicotiana tabacum]
Unigene34885_All	829	0.001	10.8504	13.4055	Up	1.34e-18	-
CL207.Contig4_All	1008	0.001	10.8456	13.4048	Up	1.2e-22	-
Unigene40546_All	319	0.001	10.8452	13.4048	Up	3.28e-07	-
Unigene43424_All	715	0.001	10.8385	13.4039	Up	5.2e-16	-
Unigene50702_All	345	0.001	10.8301	13.4028	Up	9.02e-08	-
Unigene7774_All	345	0.001	10.8301	13.4028	Up	9.01e-08	gi|297734831|emb|CBI17065.3|/2e-20/unnamed protein product [Vitis vinifera]
CL10944.Contig4_All	294	0.001	10.826	13.4022	Up	1.19e-06	-
CL28.Contig10_All	243	0.001	10.8202	13.4014	Up	1.51e-05	-
Unigene36289_All	512	0.001	10.8113	13.4003	Up	1.93e-11	-
CL5575.Contig4_All	205	0.001	10.8008	13.3988	Up	0.000101	gi|282161432|gb|ADA79675.1|/5e-27/shaker-like potassium channel 2 [Populus euphratica]
CL9788.Contig3_All	410	0.001	10.8008	13.3988	Up	3.58e-09	-
Unigene40833_All	205	0.001	10.8008	13.3988	Up	0.000100485	-
Unigene50951_All	667	0.001	10.7886	13.3972	Up	7.29e-15	-
CL4329.Contig1_All	244	0.001	10.7759	13.3955	Up	1.51e-05	-
Unigene34700_All	938	0.001	10.7698	13.3947	Up	6.58e-21	-
Unigene34408_All	463	0.001	10.7599	13.3934	Up	2.66e-10	-
Unigene41553_All	283	0.001	10.7578	13.3931	Up	2.23e-06	-
Unigene38413_All	399	0.001	10.7517	13.3923	Up	6.83e-09	-
Unigene48843_All	309	0.001	10.7483	13.3918	Up	6.26e-07	-
Unigene35279_All	206	0.001	10.7483	13.3918	Up	0.000100381	-
Unigene51362_All	206	0.001	10.7483	13.3918	Up	0.000100243	-
CL8257.Contig1_All	824	0.001	10.7483	13.3918	Up	2.6e-18	-
Unigene33672_All	850	0.001	10.7452	13.3914	Up	6.91e-19	-
Unigene44956_All	219	0.001	10.7422	13.391	Up	5.38e-05	-
Unigene44031_All	335	0.001	10.7403	13.3907	Up	1.73e-07	-
Unigene50879_All	451	0.001	10.7394	13.3906	Up	5.1e-10	-
CL12506.Contig10_All	697	0.001	10.7214	13.3882	Up	1.95e-15	-
CL11262.Contig2_All	839	0.001	10.7211	13.3882	Up	1.34e-18	gi|212721752|ref|NP_001132451.1|/3e-21/uncharacterized protein LOC100193907 [Zea mays]
CL11255.Contig1_All	284	0.001	10.72	13.388	Up	2.23e-06	-
Unigene38612_All	297	0.001	10.7167	13.3876	Up	1.18e-06	-
Unigene46149_All	310	0.001	10.7137	13.3872	Up	6.24e-07	-
Unigene50859_All	336	0.001	10.7084	13.3864	Up	1.72e-07	-
CL1266.Contig1_All	362	0.001	10.7038	13.3858	Up	4.74e-08	gi|357476819|ref|XP_003608695.1|/4e-21/hypothetical protein MTR_4g100770 [Medicago truncatula]
CL4434.Contig2_All	375	0.001	10.7018	13.3856	Up	2.48e-08	-
Unigene41494_All	776	0.001	10.6999	13.3853	Up	3.69e-17	gi|225437322|ref|XP_002264610.1|/2e-12/PREDICTED: hypothetical protein isoform 3 [Vitis vinifera]
Unigene45332_All	220	0.001	10.6934	13.3844	Up	5.4e-05	-
Unigene36552_All	233	0.001	10.6907	13.3841	Up	2.85e-05	-
Unigene33455_All	712	0.001	10.6898	13.384	Up	1.01e-15	-
CL6510.Contig1_All	505	0.001	10.6871	13.3836	Up	3.73e-11	-
Unigene48698_All	272	0.001	10.6841	13.3832	Up	4.22e-06	-
Unigene51143_All	298	0.001	10.6807	13.3827	Up	1.18e-06	-
CL4030.Contig2_All	221	0.001	10.645	13.3779	Up	5.37e-05	gi|15242412|ref|NP_199360.1|/9e-18/uncharacterized protein [Arabidopsis thaliana]
Unigene44461_All	325	0.001	10.645	13.3779	Up	3.29e-07	-
Unigene34495_All	312	0.001	10.645	13.3779	Up	6.25e-07	-
Unigene34948_All	208	0.001	10.645	13.3779	Up	9.99e-05	-
Unigene47985_All	364	0.001	10.645	13.3779	Up	4.74e-08	-
Unigene41528_All	352	0.001	10.6147	13.3738	Up	9.04e-08	-
Unigene35948_All	313	0.001	10.611	13.3733	Up	6.22e-07	-
Unigene36787_All	600	0.001	10.6095	13.3731	Up	3.81e-13	-
Unigene39617_All	274	0.001	10.6061	13.3726	Up	4.26e-06	-
Unigene39626_All	731	0.001	10.6013	13.372	Up	5.22e-16	-
Unigene40968_All	222	0.001	10.597	13.3714	Up	5.39e-05	gi|255545564|ref|XP_002513842.1|/1e-08/Beta-1,3-galactosyltransferase sqv-2, putative [Ricinus communis]
CL7776.Contig3_All	431	0.001	10.5956	13.3712	Up	1.87e-09	-
CL12734.Contig2_All	209	0.001	10.5941	13.371	Up	9.97e-05	gi|356550060|ref|XP_003543408.1|/7e-15/PREDICTED: outer envelope protein of 80 kDa, chloroplastic-like [Glycine max]
CL341.Contig4_All	366	0.001	10.5868	13.37	Up	4.74e-08	gi|225439176|ref|XP_002274655.1|/1e-16/PREDICTED: hypothetical protein [Vitis vinifera]
Unigene46528_All	353	0.001	10.5847	13.3697	Up	9.07e-08	-
Unigene43977_All	275	0.001	10.5676	13.3674	Up	4.25e-06	-
Unigene38939_All	262	0.001	10.5637	13.3668	Up	8.03e-06	-
CL1730.Contig2_All	760	0.001	10.5609	13.3665	Up	1.39e-16	-
Unigene40744_All	485	0.001	10.5572	13.3659	Up	1.38e-10	gi|34851124|gb|AAL13082.1|/8e-09/putative glycine-rich RNA-binding protein [Prunus avium]
Unigene37675_All	236	0.001	10.5548	13.3656	Up	2.86e-05	-
Unigene44000_All	341	0.001	10.5513	13.3651	Up	1.72e-07	-
Unigene35607_All	328	0.001	10.5476	13.3646	Up	3.28e-07	-
Unigene37585_All	748	0.001	10.5454	13.3643	Up	2.69e-16	-
Unigene43537_All	315	0.001	10.5436	13.3641	Up	6.28e-07	-
Unigene41439_All	315	0.001	10.5436	13.3641	Up	6.25e-07	-
Unigene4835_All	394	0.001	10.5369	13.3632	Up	1.31e-08	-
CL6800.Contig1_All	289	0.001	10.5345	13.3628	Up	2.24e-06	-
CL10657.Contig2_All	368	0.001	10.5293	13.3621	Up	4.75e-08	-
Unigene50836_All	355	0.001	10.525	13.3615	Up	9.07e-08	-
Unigene36467_All	263	0.001	10.5236	13.3613	Up	8e-06	-
Unigene38215_All	329	0.001	10.5156	13.3602	Up	3.29e-07	-
Unigene51238_All	461	0.001	10.5064	13.359	Up	5.08e-10	-
CL10720.Contig1_All	541	0.001	10.4876	13.3564	Up	1.01e-11	-
Unigene3391_All	607	0.001	10.4872	13.3563	Up	3.81e-13	-
Unigene43620_All	264	0.001	10.4837	13.3559	Up	8.01e-06	-
CL7265.Contig1_All	317	0.001	10.4771	13.3549	Up	6.25e-07	-
Unigene35552_All	251	0.001	10.4753	13.3547	Up	1.52e-05	-
Unigene38724_All	304	0.001	10.4699	13.354	Up	1.19e-06	-
Unigene38543_All	291	0.001	10.4621	13.3529	Up	2.24e-06	-
Unigene46741_All	450	0.001	10.4557	13.352	Up	9.77e-10	-
CL12779.Contig1_All	331	0.001	10.452	13.3515	Up	3.3e-07	-
CL1636.Contig3_All	212	0.001	10.4441	13.3504	Up	0.000100944	-
Unigene43535_All	265	0.001	10.4441	13.3504	Up	8.02e-06	-
Unigene33690_All	318	0.001	10.4441	13.3504	Up	6.26e-07	-
Unigene46820_All	623	0.001	10.4399	13.3498	Up	1.98e-13	-
CL23.Contig2_All	2785	0.001	10.4348	13.3491	Up	7.47e-61	gi|317106767|dbj|BAJ53259.1|/0.0/JMS10C05.2 [Jatropha curcas]
Unigene38314_All	252	0.001	10.4338	13.349	Up	1.5e-05	-
CL4992.Contig2_All	438	0.001	10.4263	13.3479	Up	1.87e-09	-
Unigene40630_All	279	0.001	10.4161	13.3465	Up	4.23e-06	-
Unigene35476_All	598	0.001	10.4136	13.3462	Up	7.33e-13	gi|108862575|gb|ABA97917.2|/5e-11/retrotransposon protein, putative, Ty3-gypsy subclass, expressed [Oryza sativa Japonica Group]
Unigene50909_All	266	0.001	10.4049	13.345	Up	8.03e-06	-
CL8964.Contig1_All	306	0.001	10.4015	13.3445	Up	1.18e-06	gi|224080654|ref|XP_002306197.1|/5e-08/predicted protein [Populus trichocarpa]
CL9574.Contig2_All	905	0.001	10.398	13.344	Up	1.83e-19	gi|255642275|gb|ACU21402.1|/3e-76/unknown [Glycine max]
Unigene44427_All	213	0.001	10.3951	13.3436	Up	0.000100881	-
Unigene38762_All	213	0.001	10.3951	13.3436	Up	0.000100596	-
Unigene40578_All	213	0.001	10.3951	13.3436	Up	9.99e-05	-
Unigene34480_All	760	0.001	10.3789	13.3414	Up	2.68e-16	-
Unigene48154_All	320	0.001	10.3789	13.3414	Up	6.22e-07	-
CL422.Contig5_All	427	0.001	10.3708	13.3402	Up	3.57e-09	-
CL76.Contig3_All	241	0.001	10.3358	13.3354	Up	2.87e-05	-
Unigene41504_All	241	0.001	10.3358	13.3354	Up	2.84e-05	-
CL314.Contig4_All	241	0.001	10.3358	13.3354	Up	2.83e-05	-
Unigene41428_All	308	0.001	10.3339	13.3351	Up	1.19e-06	-
CL11054.Contig2_All	308	0.001	10.3339	13.3351	Up	1.18e-06	-
Unigene41514_All	335	0.001	10.3272	13.3342	Up	3.3e-07	-
Unigene36714_All	456	0.001	10.3182	13.3329	Up	9.81e-10	-
Unigene36817_All	550	0.001	10.316	13.3326	Up	1e-11	gi|357476471|ref|XP_003608521.1|/3e-17/Calcium-transporting ATPase 2, plasma membrane-type [Medicago truncatula]
Unigene47819_All	282	0.001	10.3053	13.3311	Up	4.24e-06	-
CL4396.Contig1_All	524	0.001	10.2996	13.3303	Up	3.72e-11	gi|255571012|ref|XP_002526457.1|/3e-11/hypothetical protein RCOM_0759620 [Ricinus communis]
Unigene40292_All	430	0.001	10.2984	13.3301	Up	3.58e-09	-
Unigene51317_All	242	0.001	10.2931	13.3294	Up	2.87e-05	-
Unigene41441_All	565	0.001	10.287	13.3285	Up	5.22e-12	-
Unigene45055_All	700	0.001	10.28	13.3276	Up	7.29e-15	gi|79324347|ref|NP_001031484.1|/9e-10/Potassium transporter 11 [Arabidopsis thaliana]
Unigene43733_All	377	0.001	10.2779	13.3273	Up	4.73e-08	-
Unigene46566_All	404	0.001	10.2761	13.327	Up	1.31e-08	-
Unigene49601_All	229	0.001	10.2731	13.3266	Up	5.37e-05	-
Unigene46791_All	310	0.001	10.2673	13.3258	Up	1.19e-06	-
CL12555.Contig1_All	216	0.001	10.2507	13.3234	Up	0.000100853	-
CL4582.Contig1_All	513	0.001	10.2507	13.3234	Up	7.18e-11	gi|270356912|gb|AAX47177.2|/2e-08/early flowering 4 [Pisum sativum]
Unigene49983_All	270	0.001	10.2507	13.3234	Up	8.04e-06	-
Unigene33559_All	459	0.001	10.2507	13.3234	Up	9.78e-10	-
Unigene33832_All	216	0.001	10.2507	13.3234	Up	0.00010014	-
CL284.Contig2_All	216	0.001	10.2507	13.3234	Up	9.95e-05	-
Unigene46608_All	392	0.001	10.2377	13.3216	Up	2.49e-08	-
Unigene46511_All	392	0.001	10.2377	13.3216	Up	2.48e-08	-
Unigene35231_All	284	0.001	10.2327	13.3209	Up	4.25e-06	-
Unigene43946_All	257	0.001	10.2308	13.3206	Up	1.51e-05	-
Unigene44534_All	487	0.001	10.2297	13.3205	Up	2.65e-10	-
Unigene39853_All	230	0.001	10.2284	13.3203	Up	5.38e-05	-
Unigene39206_All	433	0.001	10.2271	13.3201	Up	3.58e-09	-
Unigene44486_All	406	0.001	10.2255	13.3199	Up	1.31e-08	-
CL12178.Contig1_All	745	0.001	10.2163	13.3186	Up	1.01e-15	-
Unigene37410_All	271	0.001	10.2129	13.3181	Up	7.99e-06	-
Unigene41438_All	271	0.001	10.2129	13.3181	Up	7.98e-06	-
CL12254.Contig2_All	244	0.001	10.2087	13.3175	Up	2.87e-05	gi|229463813|gb|ACQ66332.1|/1e-10/N2-acetylornithine [Populus maximowiczii x Populus nigra]
Unigene43704_All	244	0.001	10.2087	13.3175	Up	2.84e-05	-
CL10492.Contig1_All	217	0.001	10.2035	13.3168	Up	0.000100714	gi|297739715|emb|CBI29897.3|/3e-10/unnamed protein product [Vitis vinifera]
Unigene37272_All	312	0.001	10.2014	13.3165	Up	1.18e-06	-
Unigene46275_All	231	0.001	10.1842	13.314	Up	5.37e-05	-
CL6232.Contig2_All	231	0.001	10.1842	13.314	Up	5.33e-05	-
Unigene43893_All	231	0.001	10.1842	13.314	Up	5.33e-05	-
Unigene43952_All	299	0.001	10.1822	13.3138	Up	2.24e-06	-
Unigene37623_All	367	0.001	10.1809	13.3136	Up	9.04e-08	gi|224083215|ref|XP_002306966.1|/3e-09/predicted protein [Populus trichocarpa]
Unigene40260_All	367	0.001	10.1809	13.3136	Up	9.03e-08	gi|224069272|ref|XP_002326317.1|/2e-16/predicted protein [Populus trichocarpa]
Unigene35092_All	775	0.001	10.178	13.3132	Up	2.69e-16	-
CL3941.Contig1_All	775	0.001	10.178	13.3132	Up	2.68e-16	gi|225466053|ref|XP_002263278.1|/4e-61/PREDICTED: ripening-related protein-like [Vitis vinifera]
Unigene36381_All	204	0.001	10.1754	13.3128	Up	0.000187064	gi|224144786|ref|XP_002325414.1|/1e-10/predicted protein [Populus trichocarpa]
Unigene48121_All	245	0.001	10.167	13.3116	Up	2.85e-05	-
Unigene37981_All	245	0.001	10.167	13.3116	Up	2.84e-05	-
CL9052.Contig4_All	1062	0.001	10.1639	13.3112	Up	2.34e-22	-
Unigene44910_All	463	0.001	10.1622	13.3109	Up	9.8e-10	gi|147841519|emb|CAN68662.1|/9e-22/hypothetical protein VITISV_004407 [Vitis vinifera]
Unigene35183_All	463	0.001	10.1622	13.3109	Up	9.8e-10	gi|255539657|ref|XP_002510893.1|/6e-11/Xyloglucan galactosyltransferase KATAMARI1, putative [Ricinus communis]
Unigene42924_All	218	0.001	10.1567	13.3101	Up	9.96e-05	-
Unigene35917_All	259	0.001	10.1518	13.3094	Up	1.51e-05	-
Unigene44129_All	273	0.001	10.1381	13.3075	Up	8e-06	-
Unigene50463_All	355	0.001	10.1352	13.3071	Up	1.72e-07	-
CL6043.Contig2_All	560	0.001	10.1317	13.3066	Up	1.01e-11	gi|296081077|emb|CBI18271.3|/2e-23/unnamed protein product [Vitis vinifera]
Unigene40006_All	410	0.001	10.1257	13.3057	Up	1.3e-08	-
Unigene39702_All	629	0.001	10.1204	13.305	Up	3.8e-13	-
CL1862.Contig2_All	643	0.001	10.1152	13.3042	Up	1.98e-13	gi|296085754|emb|CBI29565.3|/4e-11/unnamed protein product [Vitis vinifera]
Unigene42342_All	301	0.001	10.1145	13.3041	Up	2.24e-06	-
Unigene33799_All	219	0.001	10.1103	13.3035	Up	0.000100811	-
Unigene36105_All	219	0.001	10.1103	13.3035	Up	9.96e-05	-
Unigene46767_All	397	0.001	10.1087	13.3033	Up	2.49e-08	-
Unigene34175_All	315	0.001	10.1043	13.3027	Up	1.19e-06	-
CL12278.Contig3_All	233	0.001	10.0967	13.3016	Up	5.37e-05	-
Unigene43796_All	233	0.001	10.0967	13.3016	Up	5.35e-05	-
Unigene50857_All	329	0.001	10.0949	13.3013	Up	6.24e-07	-
CL11941.Contig1_All	384	0.001	10.0906	13.3007	Up	4.76e-08	-
Unigene39519_All	288	0.001	10.0906	13.3007	Up	4.22e-06	-
Unigene40371_All	576	0.001	10.0906	13.3007	Up	5.21e-12	-
Unigene16078_All	384	0.001	10.0906	13.3007	Up	4.74e-08	-
Unigene44580_All	206	0.001	10.0766	13.2987	Up	0.000188558	-
Unigene47975_All	206	0.001	10.0766	13.2987	Up	0.00018749	-
Unigene33699_All	619	0.001	10.0603	13.2964	Up	7.31e-13	-
CL12390.Contig3_All	234	0.001	10.0536	13.2954	Up	5.38e-05	gi|297737761|emb|CBI26962.3|/6e-19/unnamed protein product [Vitis vinifera]
Unigene46033_All	234	0.001	10.0536	13.2954	Up	5.35e-05	-
Unigene7112_All	234	0.001	10.0536	13.2954	Up	5.33e-05	-
CL2241.Contig1_All	358	0.001	10.0503	13.295	Up	1.72e-07	-
Unigene39602_All	386	0.001	10.0383	13.2932	Up	4.75e-08	-
Unigene50018_All	579	0.001	10.0383	13.2932	Up	5.22e-12	-
Unigene34583_All	455	0.001	10.0367	13.293	Up	1.88e-09	-
Unigene41464_All	262	0.001	10.0355	13.2928	Up	1.52e-05	-
Unigene39998_All	869	0.001	10.0325	13.2924	Up	5.05e-18	-
Unigene36198_All	607	0.001	10.0312	13.2922	Up	1.41e-12	-
Unigene33637_All	207	0.001	10.0279	13.2917	Up	0.000187845	-
Unigene41404_All	276	0.001	10.0279	13.2917	Up	8e-06	-
CL1823.Contig2_All	788	0.001	10.0101	13.2892	Up	2.68e-16	gi|356558534|ref|XP_003547560.1|/4e-68/PREDICTED: transmembrane protein 87A-like [Glycine max]
Unigene46603_All	249	0.001	10.0037	13.2882	Up	2.84e-05	-
Unigene51283_All	609	0.001	9.99825	13.2875	Up	1.41e-12	-
Unigene43512_All	263	0.001	9.99738	13.2873	Up	1.52e-05	-
Unigene50767_All	263	0.001	9.99738	13.2873	Up	1.51e-05	-
Unigene35338_All	263	0.001	9.99738	13.2873	Up	1.51e-05	-
Unigene34170_All	748	0.001	9.99035	13.2863	Up	1.95e-15	-
CL9494.Contig1_All	956	0.001	9.98803	13.286	Up	9.37e-20	-
Unigene33638_All	582	0.001	9.98653	13.2858	Up	5.23e-12	-
Unigene36382_All	291	0.001	9.98653	13.2858	Up	4.23e-06	-
Unigene50937_All	1041	0.001	9.97009	13.2834	Up	1.73e-21	gi|147861063|emb|CAN78736.1|/5e-78/hypothetical protein VITISV_003102 [Vitis vinifera]
CL3417.Contig2_All	500	0.001	9.96371	13.2825	Up	2.66e-10	-
CL10979.Contig2_All	250	0.001	9.96371	13.2825	Up	2.84e-05	gi|289065011|gb|ADC80747.1|/6e-19/calmodulin 24-like protein [Bauhinia purpurea]
CL2025.Contig2_All	750	0.001	9.96371	13.2825	Up	1.95e-15	-
Unigene40623_All	556	0.001	9.95574	13.2813	Up	1.94e-11	-
Unigene46038_All	417	0.001	9.95574	13.2813	Up	1.31e-08	-
Unigene36433_All	431	0.001	9.95343	13.281	Up	6.84e-09	-
Unigene39507_All	584	0.001	9.95233	13.2808	Up	5.21e-12	-
Unigene38872_All	306	0.001	9.94924	13.2804	Up	2.24e-06	-
Unigene39857_All	487	0.001	9.94552	13.2798	Up	5.11e-10	-
CL10534.Contig2_All	1183	0.001	9.94312	13.2795	Up	2.2e-24	gi|225424596|ref|XP_002285417.1|/e-130/PREDICTED: hypothetical protein isoform 2 [Vitis vinifera]
Unigene35729_All	348	0.001	9.94144	13.2792	Up	3.27e-07	-
Unigene34811_All	209	0.001	9.93193	13.2779	Up	0.000188842	-
Unigene46496_All	878	0.001	9.92966	13.2775	Up	5.05e-18	-
Unigene39806_All	223	0.001	9.92896	13.2774	Up	0.000100693	gi|296082009|emb|CBI21014.3|/8e-14/unnamed protein product [Vitis vinifera]
Unigene12514_All	293	0.001	9.91837	13.2759	Up	4.24e-06	-
Unigene45127_All	349	0.001	9.91295	13.2751	Up	3.3e-07	-
CL577.Contig2_All	782	0.001	9.90991	13.2747	Up	5.21e-16	-
CL10776.Contig1_All	405	0.001	9.90904	13.2745	Up	2.48e-08	gi|225442009|ref|XP_002271802.1|/2e-39/PREDICTED: hypothetical protein [Vitis vinifera]
CL2430.Contig4_All	503	0.001	9.90428	13.2738	Up	2.65e-10	gi|224118544|ref|XP_002317847.1|/1e-16/predicted protein [Populus trichocarpa]
Unigene35944_All	615	0.001	9.9007	13.2733	Up	1.41e-12	-
Unigene34556_All	657	0.001	9.89968	13.2732	Up	1.97e-13	-
Unigene36341_All	336	0.001	9.88463	13.271	Up	6.28e-07	-
CL12468.Contig3_All	294	0.001	9.88463	13.271	Up	4.25e-06	-
CL440.Contig2_All	266	0.001	9.88463	13.271	Up	1.52e-05	-
CL280.Contig5_All	406	0.001	9.88463	13.271	Up	2.49e-08	-
Unigene43800_All	322	0.001	9.88463	13.271	Up	1.18e-06	-
Unigene37470_All	252	0.001	9.88463	13.271	Up	2.84e-05	-
Unigene45122_All	546	0.001	9.88463	13.271	Up	3.72e-11	-
CL4045.Contig1_All	350	0.001	9.88463	13.271	Up	3.28e-07	gi|255582401|ref|XP_002531989.1|/3e-23/cysteine desulfurylase, putative [Ricinus communis]
Unigene16206_All	224	0.001	9.88463	13.271	Up	9.96e-05	-
Unigene50891_All	589	0.001	9.86785	13.2685	Up	5.23e-12	-
Unigene34429_All	547	0.001	9.86656	13.2683	Up	3.74e-11	-
CL8742.Contig1_All	533	0.001	9.86609	13.2683	Up	7.15e-11	-
CL9597.Contig2_All	323	0.001	9.85403	13.2665	Up	1.18e-06	-
Unigene50839_All	295	0.001	9.85112	13.2661	Up	4.25e-06	gi|195618118|gb|ACG30889.1|/3e-23/histone H2A [Zea mays]
Unigene51313_All	281	0.001	9.84945	13.2658	Up	8.02e-06	-
Unigene38311_All	2446	0.001	9.84422	13.2651	Up	2.6e-50	-
Unigene35779_All	352	0.001	9.82847	13.2628	Up	3.3e-07	-
Unigene40280_All	282	0.001	9.81453	13.2607	Up	7.96e-06	-
Unigene39470_All	409	0.001	9.81213	13.2604	Up	2.48e-08	-
Unigene35386_All	1693	0.001	9.80873	13.2599	Up	1.5e-34	gi|356521100|ref|XP_003529196.1|/8e-19/PREDICTED: UPF0496 protein At4g34320-like [Glycine max]
Unigene37554_All	367	0.001	9.80383	13.2591	Up	1.72e-07	-
CL4813.Contig2_All	1370	0.001	9.79805	13.2583	Up	7.34e-28	gi|115482146|ref|NP_001064666.1|/2e-32/Os10g0431900 [Oryza sativa Japonica Group]
CL10611.Contig1_All	339	0.001	9.79716	13.2581	Up	6.23e-07	gi|296083583|emb|CBI23572.3|/3e-19/unnamed protein product [Vitis vinifera]
Unigene36280_All	537	0.001	9.7926	13.2575	Up	7.17e-11	-
Unigene40340_All	636	0.001	9.79138	13.2573	Up	7.32e-13	gi|147838199|emb|CAN67499.1|/2e-33/hypothetical protein VITISV_019679 [Vitis vinifera]
CL12646.Contig4_All	580	0.001	9.78238	13.256	Up	1.01e-11	-
CL10325.Contig1_All	764	0.001	9.78113	13.2558	Up	1.95e-15	-
Unigene51135_All	510	0.001	9.76834	13.2539	Up	2.66e-10	gi|255575045|ref|XP_002528428.1|/2e-06/conserved hypothetical protein [Ricinus communis]
Unigene39009_All	255	0.001	9.76834	13.2539	Up	2.85e-05	-
Unigene35270_All	581	0.001	9.76554	13.2535	Up	1.01e-11	-
CL12076.Contig1_All	737	0.001	9.76392	13.2532	Up	7.28e-15	-
Unigene50961_All	638	0.001	9.76069	13.2528	Up	7.32e-13	-
Unigene37558_All	312	0.001	9.75791	13.2524	Up	2.25e-06	-
Unigene38256_All	468	0.001	9.75791	13.2524	Up	1.88e-09	-
Unigene37473_All	539	0.001	9.75626	13.2521	Up	7.15e-11	-
CL8061.Contig3_All	440	0.001	9.74984	13.2512	Up	6.83e-09	gi|147778529|emb|CAN71712.1|/1e-31/hypothetical protein VITISV_013459 [Vitis vinifera]
Unigene43473_All	284	0.001	9.74541	13.2505	Up	8.03e-06	-
Unigene39682_All	213	0.001	9.74541	13.2505	Up	0.000188299	-
CL243.Contig2_All	426	0.001	9.74541	13.2505	Up	1.31e-08	gi|225430122|ref|XP_002284674.1|/7e-08/PREDICTED: hypothetical protein [Vitis vinifera]
Unigene40580_All	213	0.001	9.74541	13.2505	Up	0.000187198	-
Unigene38970_All	213	0.001	9.74541	13.2505	Up	0.000187039	-
Unigene46188_All	270	0.001	9.73819	13.2494	Up	1.5e-05	gi|356566460|ref|XP_003551449.1|/4e-18/PREDICTED: laccase-17-like [Glycine max]
Unigene50407_All	256	0.001	9.73018	13.2483	Up	2.83e-05	-
Unigene34815_All	384	0.001	9.73018	13.2483	Up	9.01e-08	-
CL8450.Contig2_All	242	0.001	9.72125	13.2469	Up	5.36e-05	-
CL6875.Contig1_All	242	0.001	9.72125	13.2469	Up	5.32e-05	-
CL7806.Contig2_All	356	0.001	9.71804	13.2464	Up	3.3e-07	-
CL3047.Contig1_All	356	0.001	9.71804	13.2464	Up	3.29e-07	-
Unigene34842_All	741	0.001	9.71122	13.2454	Up	7.3e-15	-
CL12236.Contig1_All	342	0.001	9.71122	13.2454	Up	6.22e-07	-
CL1470.Contig10_All	499	0.001	9.70635	13.2447	Up	5.1e-10	-
Unigene36920_All	385	0.001	9.70491	13.2445	Up	9.08e-08	-
Unigene35918_All	271	0.001	9.70226	13.2441	Up	1.5e-05	-
Unigene6173_All	756	0.001	9.70158	13.244	Up	3.78e-15	-
CL11611.Contig2_All	756	0.001	9.70158	13.244	Up	3.77e-15	gi|356576355|ref|XP_003556298.1|/7e-15/PREDICTED: uncharacterized protein LOC100805607 [Glycine max]
CL3768.Contig1_All	1142	0.001	9.69421	13.2429	Up	6.16e-23	-
Unigene48990_All	257	0.001	9.69232	13.2426	Up	2.83e-05	-
CL7601.Contig2_All	614	0.001	9.69145	13.2425	Up	2.71e-12	-
CL4263.Contig1_All	200	0.001	9.68694	13.2418	Up	0.000351115	-
Unigene41621_All	400	0.001	9.68694	13.2418	Up	4.75e-08	-
CL2554.Contig8_All	643	0.001	9.68479	13.2415	Up	7.34e-13	gi|156767195|gb|ABU95104.1|/8e-18/asparagine synthetase [Phaseolus vulgaris]
CL3714.Contig2_All	243	0.001	9.68124	13.241	Up	5.34e-05	-
Unigene39922_All	386	0.001	9.67977	13.2408	Up	9.08e-08	-
Unigene46784_All	272	0.001	9.66659	13.2388	Up	1.51e-05	-
CL8667.Contig3_All	1777	0.001	9.65657	13.2373	Up	1.03e-35	gi|225459587|ref|XP_002285864.1|/e-153/PREDICTED: hypothetical protein [Vitis vinifera]
CL6506.Contig1_All	473	0.001	9.65476	13.237	Up	1.88e-09	gi|225445206|ref|XP_002284313.1|/5e-29/PREDICTED: hypothetical protein [Vitis vinifera]
Unigene36193_All	1190	0.001	9.65205	13.2366	Up	8.33e-24	-
Unigene49981_All	244	0.001	9.64157	13.2351	Up	5.37e-05	-
Unigene39810_All	244	0.001	9.64157	13.2351	Up	5.32e-05	-
Unigene44418_All	402	0.001	9.63875	13.2346	Up	4.77e-08	-
CL8353.Contig2_All	201	0.001	9.63875	13.2346	Up	0.000351072	-
Unigene47946_All	359	0.001	9.63683	13.2343	Up	3.29e-07	-
CL1832.Contig5_All	1666	0.001	9.63544	13.2341	Up	2.18e-33	-
Unigene36014_All	273	0.001	9.63118	13.2335	Up	1.5e-05	-
CL1054.Contig1_All	1753	0.001	9.63089	13.2335	Up	3.92e-35	gi|225468923|ref|XP_002273212.1|/5e-85/PREDICTED: hypothetical protein [Vitis vinifera]
Unigene39948_All	460	0.001	9.62677	13.2328	Up	3.57e-09	-
CL8991.Contig1_All	230	0.001	9.62677	13.2328	Up	0.0001	-
CL5289.Contig3_All	230	0.001	9.62677	13.2328	Up	9.98e-05	gi|357131648|ref|XP_003567448.1|/4e-09/PREDICTED: spermatogenesis-associated protein 20-like [Brachypodium distachyon]
Unigene38692_All	230	0.001	9.62677	13.2328	Up	9.96e-05	gi|211906438|gb|ACJ11712.1|/6e-14/UDP-D-glucose dehydrogenase [Gossypium hirsutum]
CL4539.Contig1_All	1064	0.001	9.62451	13.2325	Up	3.37e-21	-
CL4394.Contig6_All	302	0.001	9.62279	13.2322	Up	4.23e-06	gi|356576374|ref|XP_003556307.1|/1e-35/PREDICTED: cycloartenol synthase-like isoform 2 [Glycine max]
CL1917.Contig1_All	259	0.001	9.61748	13.2314	Up	2.83e-05	gi|356521448|ref|XP_003529368.1|/8e-08/PREDICTED: transcription factor bHLH30-like [Glycine max]
Unigene40741_All	475	0.001	9.6141	13.2309	Up	1.87e-09	-
CL1054.Contig2_All	1383	0.001	9.60589	13.2297	Up	1.43e-27	gi|225468923|ref|XP_002273212.1|/3e-53/PREDICTED: hypothetical protein [Vitis vinifera]
CL11844.Contig1_All	981	0.001	9.59243	13.2277	Up	1.83e-19	-
Unigene37213_All	202	0.001	9.59103	13.2275	Up	0.000352312	-
Unigene37557_All	332	0.001	9.5869	13.2268	Up	1.18e-06	gi|297735021|emb|CBI17383.3|/2e-10/unnamed protein product [Vitis vinifera]
Unigene50643_All	361	0.001	9.58344	13.2263	Up	3.29e-07	-
CL11232.Contig1_All	260	0.001	9.58049	13.2259	Up	2.84e-05	-
Unigene34994_All	1185	0.001	9.576	13.2252	Up	1.63e-23	gi|118489422|gb|ABK96514.1|/7e-77/unknown [Populus trichocarpa x Populus deltoides]
Unigene41982_All	217	0.001	9.56577	13.2237	Up	0.000187185	-
Unigene35808_All	463	0.001	9.5644	13.2235	Up	3.57e-09	-
Unigene37265_All	246	0.001	9.56318	13.2233	Up	5.39e-05	-
CL7943.Contig4_All	333	0.001	9.55811	13.2225	Up	1.18e-06	gi|255648063|gb|ACU24487.1|/4e-26/unknown [Glycine max]
Unigene37604_All	1115	0.001	9.55662	13.2223	Up	4.57e-22	-
CL1043.Contig1_All	391	0.001	9.55599	13.2222	Up	9.09e-08	gi|225453967|ref|XP_002274232.1|/5e-19/PREDICTED: hypothetical protein [Vitis vinifera]
Unigene33911_All	377	0.001	9.54378	13.2203	Up	1.73e-07	-
Unigene38340_All	841	0.001	9.54378	13.2203	Up	1.39e-16	-
Unigene49845_All	290	0.001	9.54378	13.2203	Up	7.98e-06	-
Unigene44050_All	261	0.001	9.54378	13.2203	Up	2.83e-05	-
Unigene45157_All	232	0.001	9.54378	13.2203	Up	9.97e-05	-
Unigene35534_All	276	0.001	9.52649	13.2177	Up	1.51e-05	-
Unigene43549_All	247	0.001	9.52446	13.2174	Up	5.33e-05	-
CL6938.Contig2_All	1119	0.001	9.52246	13.2171	Up	4.57e-22	-
Unigene46964_All	407	0.001	9.52033	13.2168	Up	4.75e-08	-
CL3774.Contig2_All	553	0.001	9.50927	13.2151	Up	7.17e-11	-
CL12390.Contig7_All	728	0.001	9.50445	13.2144	Up	2.74e-14	gi|225430912|ref|XP_002276816.1|/8e-22/PREDICTED: hypothetical protein [Vitis vinifera]
Unigene40704_All	306	0.001	9.497	13.2133	Up	4.22e-06	-
Unigene50774_All	787	0.001	9.49528	13.213	Up	1.95e-15	-
CL7209.Contig2_All	379	0.001	9.49342	13.2127	Up	1.72e-07	-
CL10399.Contig2_All	423	0.001	9.48738	13.2118	Up	2.48e-08	-
Unigene45202_All	248	0.001	9.48606	13.2116	Up	5.37e-05	-
CL646.Contig1_All	1401	0.001	9.48247	13.211	Up	1.43e-27	-
Unigene40639_All	219	0.001	9.47841	13.2104	Up	0.00018862	-
Unigene41562_All	292	0.001	9.47841	13.2104	Up	7.98e-06	-
CL9516.Contig1_All	482	0.001	9.47448	13.2098	Up	1.87e-09	-
CL6576.Contig1_All	336	0.001	9.47277	13.2096	Up	1.18e-06	-
CL7258.Contig2_All	526	0.001	9.47121	13.2093	Up	2.66e-10	-
Unigene34259_All	497	0.001	9.46697	13.2087	Up	9.77e-10	-
Unigene36776_All	731	0.001	9.46545	13.2085	Up	2.74e-14	-
CL701.Contig3_All	351	0.001	9.46221	13.208	Up	6.28e-07	-
Unigene43459_All	234	0.001	9.46221	13.208	Up	0.000100312	-
Unigene49290_All	468	0.001	9.46221	13.208	Up	3.57e-09	gi|297738089|emb|CBI27290.3|/5e-07/unnamed protein product [Vitis vinifera]
Unigene37422_All	322	0.001	9.45486	13.2068	Up	2.24e-06	-
CL5448.Contig2_All	205	0.001	9.45067	13.2062	Up	0.000351832	-
Unigene39546_All	205	0.001	9.45067	13.2062	Up	0.000349711	-
Unigene50251_All	249	0.001	9.44796	13.2058	Up	5.34e-05	-
Unigene45924_All	249	0.001	9.44796	13.2058	Up	5.33e-05	-
CL5673.Contig1_All	425	0.001	9.44273	13.205	Up	2.49e-08	-
CL5520.Contig4_All	220	0.001	9.43533	13.2039	Up	0.000187637	-
Unigene38567_All	235	0.001	9.42195	13.2018	Up	9.98e-05	-
CL3822.Contig6_All	485	0.001	9.41588	13.2009	Up	1.87e-09	gi|255577530|ref|XP_002529643.1|/1e-31/conserved hypothetical protein [Ricinus communis]
Unigene37482_All	397	0.001	9.41156	13.2002	Up	9.06e-08	-
Unigene44700_All	206	0.001	9.4048	13.1992	Up	0.000350422	-
CL4743.Contig2_All	574	0.001	9.40245	13.1988	Up	3.74e-11	gi|225459006|ref|XP_002285601.1|/1e-12/PREDICTED: hypothetical protein [Vitis vinifera]
Unigene45923_All	530	0.001	9.39973	13.1984	Up	2.66e-10	-
CL5111.Contig1_All	324	0.001	9.3965	13.1979	Up	2.24e-06	-
Unigene40697_All	648	0.001	9.3965	13.1979	Up	1.41e-12	-
Unigene51320_All	501	0.001	9.39139	13.1971	Up	9.76e-10	-
Unigene39044_All	280	0.001	9.3904	13.197	Up	1.52e-05	gi|225438571|ref|XP_002276210.1|/5e-13/PREDICTED: hypothetical protein [Vitis vinifera]
CL3774.Contig3_All	339	0.001	9.38894	13.1967	Up	1.18e-06	-
Unigene46055_All	413	0.001	9.38202	13.1957	Up	4.77e-08	-
Unigene35333_All	413	0.001	9.38202	13.1957	Up	4.76e-08	-
Unigene44047_All	251	0.001	9.37268	13.1942	Up	5.34e-05	-
Unigene36620_All	251	0.001	9.37268	13.1942	Up	5.32e-05	gi|255547996|ref|XP_002515055.1|/4e-14/hydrolase, hydrolyzing O-glycosyl compounds, putative [Ricinus communis]
Unigene43824_All	207	0.001	9.35936	13.1922	Up	0.000350293	-
Unigene36333_All	370	0.001	9.35033	13.1908	Up	3.3e-07	gi|225431281|ref|XP_002268784.1|/8e-17/PREDICTED: hypothetical protein [Vitis vinifera]
Unigene47962_All	296	0.001	9.35033	13.1908	Up	8.04e-06	-
CL8347.Contig1_All	237	0.001	9.34244	13.1896	Up	0.000100161	-
Unigene47122_All	326	0.001	9.33885	13.189	Up	2.24e-06	-
Unigene35089_All	252	0.001	9.33549	13.1885	Up	5.38e-05	-
CL10442.Contig2_All	341	0.001	9.33387	13.1883	Up	1.18e-06	-
Unigene43377_All	786	0.001	9.33129	13.1879	Up	3.77e-15	-
Unigene36778_All	1187	0.001	9.3267	13.1872	Up	6.16e-23	gi|225458880|ref|XP_002283423.1|/3e-58/PREDICTED: hypothetical protein [Vitis vinifera]
Unigene1991_All	876	0.001	9.32044	13.1862	Up	7.18e-17	-
Unigene39647_All	297	0.001	9.31884	13.1859	Up	8.05e-06	-
Unigene47160_All	297	0.001	9.31884	13.1859	Up	7.96e-06	-
CL10169.Contig1_All	208	0.001	9.31436	13.1852	Up	0.0003542	-
Unigene36701_All	208	0.001	9.31436	13.1852	Up	0.000353451	-
Unigene44451_All	416	0.001	9.31436	13.1852	Up	4.77e-08	-
Unigene36871_All	208	0.001	9.31436	13.1852	Up	0.000350963	-
Unigene37766_All	327	0.001	9.3103	13.1846	Up	2.23e-06	-
CL7184.Contig2_All	223	0.001	9.3084	13.1843	Up	0.000189364	-
CL2504.Contig4_All	223	0.001	9.3084	13.1843	Up	0.000187453	-
CL10443.Contig2_All	461	0.001	9.30571	13.1839	Up	6.83e-09	-
Unigene38292_All	238	0.001	9.30318	13.1835	Up	0.000100909	-
Unigene41855_All	238	0.001	9.30318	13.1835	Up	9.97e-05	-
Unigene40357_All	610	0.001	9.30128	13.1832	Up	1.01e-11	-
CL7102.Contig1_All	372	0.001	9.30006	13.183	Up	3.29e-07	-
CL6860.Contig2_All	268	0.001	9.2945	13.1822	Up	2.85e-05	-
CL8046.Contig3_All	268	0.001	9.2945	13.1822	Up	2.84e-05	-
Unigene39933_All	298	0.001	9.28757	13.1811	Up	8.03e-06	-
CL3048.Contig1_All	611	0.001	9.28605	13.1808	Up	1.01e-11	-
Unigene45309_All	313	0.001	9.28461	13.1806	Up	4.25e-06	-
Unigene44424_All	328	0.001	9.28191	13.1802	Up	2.23e-06	-
Unigene40664_All	358	0.001	9.2772	13.1795	Up	6.28e-07	-
Unigene43422_All	552	0.001	9.2758	13.1793	Up	1.38e-10	-
Unigene51181_All	388	0.001	9.27321	13.1789	Up	1.72e-07	-
CL796.Contig3_All	209	0.001	9.2698	13.1783	Up	0.00035229	-
Unigene39031_All	254	0.001	9.26198	13.1771	Up	5.39e-05	-
Unigene36540_All	254	0.001	9.26198	13.1771	Up	5.38e-05	-
Unigene35001_All	254	0.001	9.26198	13.1771	Up	5.33e-05	-
Unigene37452_All	269	0.001	9.25995	13.1768	Up	2.87e-05	-
CL596.Contig2_All	284	0.001	9.25814	13.1765	Up	1.51e-05	-
Unigene45207_All	299	0.001	9.25651	13.1763	Up	8.05e-06	-
CL2246.Contig3_All	299	0.001	9.25651	13.1763	Up	8.01e-06	gi|15217549|ref|NP_177318.1|/4e-26/Gcn5-interacting protein [Arabidopsis thaliana]
CL10858.Contig1_All	344	0.001	9.25247	13.1756	Up	1.18e-06	-
Unigene43445_All	359	0.001	9.25135	13.1754	Up	6.24e-07	-
Unigene45264_All	374	0.001	9.25032	13.1753	Up	3.28e-07	-
Unigene38254_All	599	0.001	9.24106	13.1738	Up	1.94e-11	-
Unigene50745_All	375	0.001	9.22566	13.1714	Up	3.3e-07	-
Unigene38824_All	225	0.001	9.22566	13.1714	Up	0.000188607	-
Unigene42287_All	255	0.001	9.22566	13.1714	Up	5.37e-05	-
Unigene39522_All	330	0.001	9.22566	13.1714	Up	2.24e-06	-
Unigene39866_All	285	0.001	9.22566	13.1714	Up	1.51e-05	-
Unigene46479_All	285	0.001	9.22566	13.1714	Up	1.5e-05	-
CL11371.Contig2_All	1126	0.001	9.21746	13.1702	Up	1.73e-21	-
Unigene43703_All	556	0.001	9.20906	13.1688	Up	1.38e-10	gi|326500056|dbj|BAJ90863.1|/3e-07/predicted protein [Hordeum vulgare subsp. vulgare]
Unigene44364_All	526	0.001	9.20812	13.1687	Up	5.09e-10	-
Unigene43448_All	466	0.001	9.20586	13.1683	Up	6.85e-09	-
Unigene36739_All	421	0.001	9.20374	13.168	Up	4.78e-08	-
Unigene35487_All	346	0.001	9.19899	13.1673	Up	1.18e-06	-
Unigene44075_All	331	0.001	9.19778	13.1671	Up	2.25e-06	-
CL6031.Contig1_All	331	0.001	9.19778	13.1671	Up	2.25e-06	-
Unigene43665_All	587	0.001	9.19422	13.1665	Up	3.73e-11	-
Unigene50908_All	271	0.001	9.19161	13.1661	Up	2.84e-05	-
Unigene46581_All	241	0.001	9.18738	13.1654	Up	0.000100728	-
CL6589.Contig2_All	226	0.001	9.18483	13.165	Up	0.00018782	-
Unigene37559_All	1552	0.001	9.18405	13.1649	Up	1.32e-29	-
Unigene40194_All	211	0.001	9.18193	13.1646	Up	0.000354068	-
Unigene44959_All	422	0.001	9.18193	13.1646	Up	4.76e-08	-
Unigene33930_All	211	0.001	9.18193	13.1646	Up	0.00035092	-
Unigene33931_All	588	0.001	9.17859	13.1641	Up	3.73e-11	-
Unigene35169_All	483	0.001	9.16835	13.1624	Up	3.57e-09	-
Unigene15037_All	2083	0.001	9.16808	13.1624	Up	8.49e-40	gi|225461945|ref|XP_002268896.1|/3e-07/PREDICTED: similar to E3 ubiquitin-protein ligase UPL1 [Vitis vinifera]
Unigene50610_All	317	0.001	9.16745	13.1623	Up	4.26e-06	-
Unigene34695_All	287	0.001	9.16137	13.1613	Up	1.51e-05	-
CL4070.Contig3_All	272	0.001	9.15782	13.1608	Up	2.87e-05	-
Unigene34180_All	272	0.001	9.15782	13.1608	Up	2.84e-05	-
CL1086.Contig3_All	272	0.001	9.15782	13.1608	Up	2.83e-05	-
CL12637.Contig1_All	333	0.001	9.14254	13.1584	Up	2.25e-06	gi|225438825|ref|XP_002283380.1|/9e-18/PREDICTED: hypothetical protein [Vitis vinifera]
Unigene35400_All	318	0.001	9.13862	13.1578	Up	4.24e-06	-
Unigene40274_All	621	0.001	9.13652	13.1574	Up	1.01e-11	-
CL9154.Contig2_All	515	0.001	9.13609	13.1574	Up	9.81e-10	-
Unigene43886_All	606	0.001	9.13431	13.1571	Up	1.94e-11	-
Unigene33820_All	697	0.001	9.133	13.1569	Up	3.82e-13	-
Unigene40156_All	743	0.001	9.12632	13.1558	Up	5.31e-14	gi|255576219|ref|XP_002529003.1|/3e-08/separase, putative [Ricinus communis]
Unigene50798_All	258	0.001	9.11838	13.1546	Up	5.37e-05	-
Unigene41699_All	258	0.001	9.11838	13.1546	Up	5.36e-05	-
Unigene40684_All	835	0.001	9.11517	13.1541	Up	1.01e-15	gi|356558583|ref|XP_003547584.1|/5e-19/PREDICTED: LOW QUALITY PROTEIN: 60S ribosomal protein L32-1-like [Glycine max]
CL10150.Contig1_All	365	0.001	9.09928	13.1515	Up	6.23e-07	-
CL4361.Contig3_All	213	0.001	9.09572	13.151	Up	0.000349431	-
Unigene36815_All	274	0.001	9.09097	13.1502	Up	2.87e-05	-
CL9014.Contig2_All	472	0.001	9.08883	13.1499	Up	6.83e-09	gi|255556035|ref|XP_002519052.1|/2e-38/conserved hypothetical protein [Ricinus communis]
CL3161.Contig2_All	1005	0.001	9.08796	13.1497	Up	6.92e-19	-
Unigene44012_All	488	0.001	9.07442	13.1476	Up	3.58e-09	-
CL11210.Contig1_All	534	0.001	9.07017	13.1469	Up	5.08e-10	-
Unigene35225_All	336	0.001	9.06091	13.1454	Up	2.25e-06	-
Unigene41543_All	275	0.001	9.05792	13.145	Up	2.84e-05	-
Unigene34045_All	535	0.001	9.05321	13.1442	Up	5.11e-10	-
CL2752.Contig2_All	214	0.001	9.05321	13.1442	Up	0.000353715	-
Unigene40625_All	321	0.001	9.05321	13.1442	Up	4.24e-06	-
Unigene43920_All	321	0.001	9.05321	13.1442	Up	4.23e-06	-
CL4524.Contig4_All	352	0.001	9.04219	13.1425	Up	1.19e-06	gi|18411261|ref|NP_567158.1|/3e-13/uncharacterized protein [Arabidopsis thaliana]
Unigene44425_All	307	0.001	9.0153	13.1382	Up	7.96e-06	-
Unigene41687_All	522	0.001	9.01357	13.1379	Up	9.78e-10	-
Unigene35542_All	215	0.001	9.01111	13.1375	Up	0.000354244	-
Unigene50712_All	430	0.001	9.01111	13.1375	Up	4.76e-08	-
Unigene45574_All	215	0.001	9.01111	13.1375	Up	0.000350336	-
Unigene41511_All	384	0.001	9.00943	13.1372	Up	3.29e-07	-
CL4608.Contig2_All	338	0.001	9.0073	13.1369	Up	2.24e-06	gi|357481949|ref|XP_003611260.1|/3e-17/Stress-induced-phosphoprotein [Medicago truncatula]
CL3980.Contig1_All	415	0.001	9.00335	13.1362	Up	9.03e-08	-
CL8534.Contig1_All	369	0.001	9.00064	13.1358	Up	6.21e-07	gi|222635489|gb|EEE65621.1|/5e-37/hypothetical protein OsJ_21184 [Oryza sativa Japonica Group]
CL4772.Contig2_All	323	0.001	8.99716	13.1353	Up	4.25e-06	-
CL12171.Contig1_All	1446	0.001	8.99597	13.1351	Up	5.45e-27	-
Unigene33657_All	277	0.001	8.99252	13.1345	Up	2.86e-05	-
CL10843.Contig2_All	354	0.001	8.99111	13.1343	Up	1.18e-06	gi|225438169|ref|XP_002262764.1|/1e-15/PREDICTED: hypothetical protein [Vitis vinifera]
Unigene50788_All	231	0.001	8.98603	13.1335	Up	0.000189277	-
Unigene36967_All	385	0.001	8.98603	13.1335	Up	3.28e-07	gi|225453606|ref|XP_002265121.1|/1e-23/PREDICTED: hypothetical protein [Vitis vinifera]
CL11254.Contig1_All	617	0.001	8.97146	13.1311	Up	1.94e-11	-
CL10300.Contig1_All	324	0.001	8.96939	13.1308	Up	4.24e-06	-
CL11739.Contig2_All	1096	0.001	8.96471	13.13	Up	2.48e-20	gi|344221929|gb|AEN02468.1|/1e-42/cyclin-dependent kinase [Camellia sinensis]
Unigene35398_All	247	0.001	8.9642	13.13	Up	0.000100721	-
CL1373.Contig7_All	247	0.001	8.9642	13.13	Up	0.000100017	gi|297813987|ref|XP_002874877.1|/8e-11/hypothetical protein ARALYDRAFT_911883 [Arabidopsis lyrata subsp. lyrata]
Unigene49923_All	695	0.001	8.96017	13.1293	Up	7.33e-13	gi|242045628|ref|XP_002460685.1|/8e-06/hypothetical protein SORBIDRAFT_02g033135 [Sorghum bicolor]
Unigene43344_All	278	0.001	8.96017	13.1293	Up	2.84e-05	-
CL4767.Contig1_All	479	0.001	8.95601	13.1286	Up	6.86e-09	-
CL1472.Contig3_All	804	0.001	8.95026	13.1277	Up	7.31e-15	-
CL7115.Contig1_All	201	0.001	8.95026	13.1277	Up	0.000652058	gi|19223854|gb|AAL86360.1|/3e-07/sucrose phosphate synthase [Actinidia chinensis]
CL2503.Contig1_All	696	0.001	8.9473	13.1272	Up	7.33e-13	gi|225432500|ref|XP_002279739.1|/3e-09/PREDICTED: hypothetical protein [Vitis vinifera]
Unigene39195_All	263	0.001	8.94503	13.1269	Up	5.33e-05	-
Unigene47731_All	341	0.001	8.92805	13.1241	Up	2.25e-06	-
Unigene41321_All	217	0.001	8.92805	13.1241	Up	0.000349217	-
Unigene33860_All	357	0.001	8.91555	13.1221	Up	1.18e-06	-
Unigene36751_All	528	0.001	8.91115	13.1214	Up	9.77e-10	-
Unigene44397_All	202	0.001	8.90596	13.1206	Up	0.000658024	gi|224134791|ref|XP_002327490.1|/6e-10/predicted protein [Populus trichocarpa]
Unigene34142_All	202	0.001	8.90596	13.1206	Up	0.000655334	-
Unigene46462_All	404	0.001	8.90596	13.1206	Up	1.72e-07	-
CL7473.Contig3_All	202	0.001	8.90596	13.1206	Up	0.000652437	-
Unigene46064_All	575	0.001	8.90476	13.1204	Up	1.39e-10	-
CL5431.Contig2_All	482	0.001	8.90027	13.1196	Up	6.83e-09	gi|225461728|ref|XP_002285516.1|/6e-49/PREDICTED: hypothetical protein [Vitis vinifera]
CL1580.Contig2_All	311	0.001	8.89935	13.1195	Up	8e-06	-
Unigene37043_All	280	0.001	8.89617	13.119	Up	2.84e-05	gi|297793065|ref|XP_002864417.1|/7e-13/ATOPT1 [Arabidopsis lyrata subsp. lyrata]
Unigene40281_All	218	0.001	8.8871	13.1175	Up	0.000352268	-
CL280.Contig4_All	327	0.001	8.8871	13.1175	Up	4.23e-06	-
Unigene50720_All	327	0.001	8.8871	13.1175	Up	4.23e-06	-
Unigene50197_All	327	0.001	8.8871	13.1175	Up	4.21e-06	-
Unigene40663_All	483	0.001	8.88184	13.1166	Up	6.86e-09	-
Unigene39959_All	748	0.001	8.88031	13.1164	Up	1.02e-13	-
CL3398.Contig1_All	421	0.001	8.87504	13.1155	Up	9.05e-08	gi|225468525|ref|XP_002269523.1|/2e-14/PREDICTED: hypothetical protein [Vitis vinifera]
Unigene35809_All	203	0.001	8.86208	13.1134	Up	0.000653349	-
Unigene41379_All	250	0.001	8.85663	13.1125	Up	9.96e-05	-
CL307.Contig4_All	547	0.001	8.85461	13.1122	Up	5.1e-10	gi|225458412|ref|XP_002281901.1|/2e-20/PREDICTED: hypothetical protein [Vitis vinifera]
Unigene33929_All	219	0.001	8.84652	13.1109	Up	0.000350985	-
Unigene44751_All	313	0.001	8.84248	13.1102	Up	8.03e-06	-
CL1849.Contig4_All	407	0.001	8.84031	13.1099	Up	1.73e-07	-
CL2544.Contig2_All	501	0.001	8.83895	13.1097	Up	3.57e-09	gi|168066799|ref|XP_001785319.1|/2e-13/predicted protein [Physcomitrella patens subsp. patens]
Unigene37413_All	235	0.001	8.83307	13.1087	Up	0.00018798	-
Unigene36980_All	251	0.001	8.82134	13.1068	Up	0.000100825	-
Unigene40789_All	251	0.001	8.82134	13.1068	Up	9.99e-05	-
CL6788.Contig1_All	204	0.001	8.81864	13.1063	Up	0.000653159	-
CL5079.Contig1_All	785	0.001	8.81432	13.1056	Up	2.75e-14	-
Unigene51166_All	314	0.001	8.81432	13.1056	Up	7.99e-06	-
Unigene34208_All	314	0.001	8.81432	13.1056	Up	7.97e-06	-
CL5568.Contig1_All	267	0.001	8.81102	13.1051	Up	5.35e-05	-
Unigene49107_All	220	0.001	8.80631	13.1043	Up	0.000353363	-
CL7057.Contig2_All	990	0.001	8.80631	13.1043	Up	5.04e-18	-
Unigene43498_All	220	0.001	8.80631	13.1043	Up	0.000349131	-
Unigene45136_All	236	0.001	8.79565	13.1026	Up	0.000189426	-
CL5225.Contig1_All	236	0.001	8.79565	13.1026	Up	0.000189376	-
CL3144.Contig2_All	236	0.001	8.79565	13.1026	Up	0.00018841	gi|147766548|emb|CAN65230.1|/5e-09/hypothetical protein VITISV_034221 [Vitis vinifera]
CL4782.Contig2_All	535	0.001	8.79455	13.1024	Up	9.79e-10	gi|225430746|ref|XP_002266831.1|/2e-23/PREDICTED: hypothetical protein [Vitis vinifera]
CL659.Contig3_All	598	0.001	8.79369	13.1023	Up	7.18e-11	-
Unigene48157_All	362	0.001	8.79241	13.102	Up	1.19e-06	-
Unigene34503_All	724	0.001	8.79241	13.102	Up	3.81e-13	-
CL2783.Contig1_All	551	0.001	8.79033	13.1017	Up	5.09e-10	-
Unigene40649_All	567	0.001	8.78634	13.101	Up	2.65e-10	-
Unigene44453_All	378	0.001	8.78634	13.101	Up	6.24e-07	-
CL8911.Contig2_All	315	0.001	8.78634	13.101	Up	7.96e-06	-
Unigene37989_All	331	0.001	8.7797	13.1	Up	4.24e-06	-
Unigene41697_All	268	0.001	8.77814	13.0997	Up	5.39e-05	-
CL11613.Contig3_All	741	0.001	8.77745	13.0996	Up	1.97e-13	-
Unigene50440_All	205	0.001	8.77562	13.0993	Up	0.000645232	-
Unigene45000_All	284	0.001	8.77087	13.0985	Up	2.84e-05	-
CL9355.Contig2_All	363	0.001	8.76819	13.0981	Up	1.18e-06	-
Unigene43964_All	726	0.001	8.76819	13.0981	Up	3.8e-13	-
CL371.Contig2_All	221	0.001	8.76646	13.0978	Up	0.000349539	-
Unigene48186_All	379	0.001	8.76316	13.0972	Up	6.23e-07	-
CL9879.Contig1_All	664	0.001	8.75326	13.0956	Up	5.23e-12	-
Unigene35896_All	949	0.001	8.74931	13.095	Up	3.7e-17	gi|224096175|ref|XP_002310562.1|/e-111/predicted protein [Populus trichocarpa]
CL4017.Contig2_All	696	0.001	8.74847	13.0948	Up	1.41e-12	gi|224137920|ref|XP_002326473.1|/6e-36/predicted protein [Populus trichocarpa]
CL762.Contig1_All	696	0.001	8.74847	13.0948	Up	1.41e-12	-
Unigene44379_All	459	0.001	8.74327	13.094	Up	2.48e-08	-
Unigene43554_All	301	0.001	8.73526	13.0926	Up	1.51e-05	-
Unigene47486_All	206	0.001	8.73302	13.0923	Up	0.000647691	-
Unigene38421_All	206	0.001	8.73302	13.0923	Up	0.000645975	-
Unigene35341_All	1157	0.001	8.73128	13.092	Up	6.56e-21	-
Unigene43756_All	317	0.001	8.7309	13.0919	Up	8.05e-06	-
Unigene5875_All	222	0.001	8.72697	13.0913	Up	0.000351767	-
Unigene36896_All	555	0.001	8.72697	13.0913	Up	5.09e-10	gi|357123831|ref|XP_003563611.1|/9e-16/PREDICTED: heat shock cognate 70 kDa protein 1-like isoform 1 [Brachypodium distachyon]
Unigene50862_All	444	0.001	8.72697	13.0913	Up	4.74e-08	-
Unigene36235_All	571	0.001	8.72479	13.0909	Up	2.64e-10	-
Unigene39084_All	524	0.001	8.71508	13.0893	Up	1.87e-09	-
CL4111.Contig2_All	540	0.001	8.71312	13.089	Up	9.76e-10	gi|225449448|ref|XP_002283148.1|/1e-65/PREDICTED: hypothetical protein [Vitis vinifera]
Unigene37172_All	413	0.001	8.71188	13.0888	Up	1.72e-07	-
Unigene40607_All	572	0.001	8.70954	13.0884	Up	2.66e-10	-
CL4417.Contig2_All	572	0.001	8.70954	13.0884	Up	2.66e-10	-
CL11080.Contig4_All	445	0.001	8.70736	13.088	Up	4.75e-08	gi|297836981|ref|XP_002886372.1|/4e-11/hypothetical protein ARALYDRAFT_474957 [Arabidopsis lyrata subsp. lyrata]
Unigene34770_All	477	0.001	8.70345	13.0874	Up	1.31e-08	-
Unigene36945_All	334	0.001	8.70084	13.0869	Up	4.24e-06	-
Unigene43614_All	334	0.001	8.70084	13.0869	Up	4.22e-06	-
CL12353.Contig1_All	207	0.001	8.69084	13.0853	Up	0.000651641	-
Unigene47614_All	255	0.001	8.68297	13.084	Up	0.000100902	-
CL1546.Contig1_All	255	0.001	8.68297	13.084	Up	0.000100603	gi|356504872|ref|XP_003521218.1|/3e-06/PREDICTED: uncharacterized protein LOC100782225 isoform 1 [Glycine max]
Unigene41770_All	255	0.001	8.68297	13.084	Up	9.95e-05	-
Unigene41366_All	271	0.001	8.68097	13.0836	Up	5.36e-05	-
Unigene48647_All	287	0.001	8.67919	13.0833	Up	2.87e-05	gi|224135987|ref|XP_002327353.1|/2e-06/predicted protein [Populus trichocarpa]
Unigene50391_All	351	0.001	8.67369	13.0824	Up	2.23e-06	-
Unigene50868_All	415	0.001	8.66989	13.0818	Up	1.73e-07	-
Unigene44347_All	543	0.001	8.66498	13.081	Up	9.81e-10	-
Unigene37334_All	735	0.001	8.66082	13.0803	Up	3.81e-13	-
Unigene36765_All	704	0.001	8.64905	13.0783	Up	1.41e-12	-
CL7889.Contig1_All	240	0.001	8.64905	13.0783	Up	0.000189028	-
CL7783.Contig3_All	224	0.001	8.64905	13.0783	Up	0.000352903	-
CL10046.Contig3_All	224	0.001	8.64905	13.0783	Up	0.000352203	gi|296085573|emb|CBI29305.3|/1e-16/unnamed protein product [Vitis vinifera]
CL7776.Contig1_All	464	0.001	8.64905	13.0783	Up	2.49e-08	-
CL8769.Contig1_All	240	0.001	8.64905	13.0783	Up	0.000188176	-
Unigene46588_All	272	0.001	8.64905	13.0783	Up	5.36e-05	gi|45387409|gb|AAS60195.1|/2e-06/hexokinase 4a [Nicotiana tabacum]
Unigene36351_All	288	0.001	8.64905	13.0783	Up	2.85e-05	-
CL12270.Contig3_All	272	0.001	8.64905	13.0783	Up	5.34e-05	-
Unigene50721_All	256	0.001	8.64905	13.0783	Up	9.96e-05	-
Unigene40707_All	1025	0.001	8.64061	13.0769	Up	2.6e-18	-
Unigene37070_All	657	0.001	8.63589	13.0761	Up	1.01e-11	gi|37544101|gb|AAQ93035.1|/3e-37/gibberellin 2-oxidase [Populus alba x Populus tremuloides]
CL8064.Contig2_All	465	0.001	8.63045	13.0752	Up	2.49e-08	gi|224123002|ref|XP_002330417.1|/2e-25/predicted protein [Populus trichocarpa]
CL4832.Contig1_All	754	0.001	8.62611	13.0745	Up	1.98e-13	-
Unigene51205_All	610	0.001	8.6207	13.0736	Up	7.17e-11	-
Unigene36782_All	289	0.001	8.61913	13.0733	Up	2.87e-05	-
Unigene43950_All	273	0.001	8.61737	13.073	Up	5.4e-05	-
Unigene47998_All	450	0.001	8.61061	13.0719	Up	4.76e-08	-
CL6101.Contig2_All	209	0.001	8.60767	13.0714	Up	0.000649115	-
Unigene50134_All	370	0.001	8.6023	13.0705	Up	1.18e-06	-
Unigene49769_All	370	0.001	8.6023	13.0705	Up	1.18e-06	-
Unigene37312_All	338	0.001	8.59787	13.0698	Up	4.26e-06	-
CL4727.Contig1_All	306	0.001	8.59252	13.0689	Up	1.52e-05	-
Unigene7698_All	306	0.001	8.59252	13.0689	Up	1.51e-05	-
CL508.Contig3_All	306	0.001	8.59252	13.0689	Up	1.5e-05	gi|356501354|ref|XP_003519490.1|/4e-09/PREDICTED: uncharacterized protein LOC100792637 [Glycine max]
Unigene33923_All	564	0.001	8.58771	13.0681	Up	5.1e-10	-
Unigene50061_All	387	0.001	8.58201	13.0671	Up	6.25e-07	-
CL3644.Contig1_All	371	0.001	8.57911	13.0666	Up	1.19e-06	-
Unigene41719_All	242	0.001	8.57757	13.0664	Up	0.000187857	-
CL1986.Contig1_All	549	0.001	8.57028	13.0651	Up	9.79e-10	-
Unigene51141_All	420	0.001	8.56668	13.0645	Up	1.72e-07	gi|297745688|emb|CBI40973.3|/2e-16/unnamed protein product [Vitis vinifera]
CL1479.Contig1_All	840	0.001	8.56668	13.0645	Up	7.3e-15	-
Unigene4773_All	1454	0.001	8.56577	13.0644	Up	7.86e-26	-
Unigene41819_All	307	0.001	8.56453	13.0642	Up	1.52e-05	-
Unigene51169_All	404	0.001	8.56342	13.064	Up	3.3e-07	-
CL5772.Contig1_All	404	0.001	8.56342	13.064	Up	3.3e-07	-
Unigene46761_All	291	0.001	8.55989	13.0634	Up	2.84e-05	-
Unigene51279_All	275	0.001	8.5547	13.0625	Up	5.38e-05	-
CL5128.Contig1_All	518	0.001	8.54887	13.0615	Up	3.58e-09	-
Unigene43338_All	324	0.001	8.54227	13.0604	Up	8.01e-06	gi|225432604|ref|XP_002277936.1|/2e-13/PREDICTED: hypothetical protein [Vitis vinifera]
Unigene37383_All	405	0.001	8.54227	13.0604	Up	3.29e-07	-
Unigene39835_All	389	0.001	8.53788	13.0597	Up	6.25e-07	-
Unigene41526_All	292	0.001	8.53057	13.0584	Up	2.85e-05	gi|225428539|ref|XP_002284544.1|/2e-11/PREDICTED: hypothetical protein [Vitis vinifera]
CL4978.Contig1_All	438	0.001	8.53057	13.0584	Up	9.04e-08	gi|307136073|gb|ADN33922.1|/2e-16/hypothetical protein [Cucumis melo subsp. melo]
Unigene34499_All	438	0.001	8.53057	13.0584	Up	9.02e-08	-
Unigene35187_All	455	0.001	8.51599	13.056	Up	4.78e-08	-
Unigene34204_All	1300	0.001	8.51599	13.056	Up	6.15e-23	-
CL2608.Contig1_All	1024	0.001	8.51391	13.0556	Up	5.04e-18	gi|225432173|ref|XP_002268095.1|/1e-75/PREDICTED: hypothetical protein [Vitis vinifera]
Unigene40115_All	374	0.001	8.5103	13.055	Up	1.18e-06	-
CL193.Contig2_All	374	0.001	8.5103	13.055	Up	1.18e-06	gi|350543338|gb|AEQ29858.1|/1e-14/aquaporin TIP2 [Malus prunifolia]
Unigene50803_All	602	0.001	8.50538	13.0542	Up	1.38e-10	-
Unigene44556_All	293	0.001	8.50146	13.0535	Up	2.85e-05	-
CL5946.Contig1_All	1156	0.001	8.49941	13.0531	Up	2.48e-20	-
Unigene33838_All	228	0.001	8.49731	13.0528	Up	0.000354178	-
Unigene43522_All	261	0.001	8.48336	13.0504	Up	0.000100951	-
Unigene42545_All	261	0.001	8.48336	13.0504	Up	0.00010001	-
Unigene4016_All	310	0.001	8.48165	13.0501	Up	1.52e-05	-
Unigene36347_All	294	0.001	8.47254	13.0486	Up	2.87e-05	-
Unigene43453_All	245	0.001	8.47254	13.0486	Up	0.00018883	-
CL5586.Contig1_All	392	0.001	8.47254	13.0486	Up	6.26e-07	-
CL974.Contig3_All	637	0.001	8.47254	13.0486	Up	3.73e-11	-
CL2304.Contig2_All	392	0.001	8.47254	13.0486	Up	6.22e-07	-
Unigene46594_All	245	0.001	8.47254	13.0486	Up	0.000186833	-
Unigene40282_All	621	0.001	8.46799	13.0478	Up	7.16e-11	-
CL3767.Contig2_All	229	0.001	8.46021	13.0465	Up	0.000352334	-
Unigene50899_All	491	0.001	8.45529	13.0456	Up	1.3e-08	-
CL2408.Contig1_All	311	0.001	8.45438	13.0455	Up	1.52e-05	-
Unigene35936_All	262	0.001	8.45098	13.0449	Up	9.98e-05	-
Unigene35521_All	1556	0.001	8.44895	13.0446	Up	2.79e-27	-
Unigene33968_All	819	0.001	8.4484	13.0445	Up	2.75e-14	-
Unigene37505_All	426	0.001	8.44602	13.0441	Up	1.72e-07	-
Unigene46542_All	213	0.001	8.44602	13.0441	Up	0.000651944	-
CL6223.Contig1_All	590	0.001	8.44382	13.0437	Up	2.65e-10	-
CL6494.Contig2_All	1705	0.001	8.44107	13.0432	Up	6.75e-30	gi|296084617|emb|CBI25667.3|/e-121/unnamed protein product [Vitis vinifera]
CL3796.Contig1_All	787	0.001	8.44024	13.0431	Up	1.03e-13	gi|351725897|ref|NP_001238132.1|/2e-75/uncharacterized protein LOC100306136 [Glycine max]
Unigene41724_All	246	0.001	8.4381	13.0427	Up	0.00018771	-
Unigene34319_All	279	0.001	8.43205	13.0417	Up	5.35e-05	-
CL2330.Contig1_All	394	0.001	8.42953	13.0412	Up	6.22e-07	-
CL6082.Contig1_All	312	0.001	8.42728	13.0409	Up	1.51e-05	-
CL816.Contig1_All	969	0.001	8.42591	13.0406	Up	7.17e-17	gi|225441639|ref|XP_002282201.1|/e-113/PREDICTED: hypothetical protein [Vitis vinifera]
Unigene36813_All	1002	0.001	8.42463	13.0404	Up	1.9e-17	-
Unigene41420_All	230	0.001	8.42343	13.0402	Up	0.000350206	-
Unigene40645_All	411	0.001	8.41757	13.0392	Up	3.3e-07	-
Unigene42601_All	296	0.001	8.41529	13.0388	Up	2.87e-05	-
CL4280.Contig1_All	905	0.001	8.41013	13.0379	Up	1.01e-15	gi|255544351|ref|XP_002513237.1|/3e-13/r2r3-myb transcription factor, putative [Ricinus communis]
CL6998.Contig2_All	362	0.001	8.41013	13.0379	Up	2.23e-06	-
Unigene45189_All	214	0.001	8.40656	13.0373	Up	0.000652247	-
Unigene44970_All	247	0.001	8.40394	13.0368	Up	0.000188719	-
Unigene35880_All	494	0.001	8.40394	13.0368	Up	1.3e-08	-
Unigene37611_All	478	0.001	8.39573	13.0354	Up	2.49e-08	gi|224108850|ref|XP_002314990.1|/9e-07/predicted protein [Populus trichocarpa]
Unigene37073_All	495	0.001	8.38696	13.0339	Up	1.31e-08	-
Unigene40583_All	726	0.001	8.38696	13.0339	Up	1.41e-12	-
Unigene37930_All	330	0.001	8.38696	13.0339	Up	8.02e-06	-
Unigene50459_All	330	0.001	8.38696	13.0339	Up	7.98e-06	-
Unigene43664_All	231	0.001	8.38696	13.0339	Up	0.000348831	-
Unigene40063_All	545	0.001	8.37927	13.0326	Up	1.87e-09	gi|147802826|emb|CAN64154.1|/1e-38/hypothetical protein VITISV_000192 [Vitis vinifera]
Unigene41077_All	380	0.001	8.37592	13.032	Up	1.18e-06	-
Unigene37455_All	347	0.001	8.37488	13.0319	Up	4.25e-06	-
Unigene49986_All	281	0.001	8.37204	13.0314	Up	5.36e-05	-
CL10487.Contig2_All	281	0.001	8.37204	13.0314	Up	5.34e-05	-
Unigene38767_All	430	0.001	8.36746	13.0306	Up	1.71e-07	-
Unigene50613_All	480	0.001	8.36075	13.0294	Up	2.48e-08	gi|225469459|ref|XP_002267119.1|/1e-10/PREDICTED: hypothetical protein [Vitis vinifera]
Unigene39800_All	298	0.001	8.35882	13.0291	Up	2.86e-05	-
CL10617.Contig1_All	348	0.001	8.35081	13.0277	Up	4.22e-06	-
Unigene47971_All	348	0.001	8.35081	13.0277	Up	4.22e-06	-
Unigene10051_All	431	0.001	8.34804	13.0272	Up	1.72e-07	-
Unigene41782_All	315	0.001	8.34702	13.027	Up	1.52e-05	-
Unigene35201_All	713	0.001	8.34579	13.0268	Up	2.7e-12	gi|147795008|emb|CAN63069.1|/1e-06/hypothetical protein VITISV_002280 [Vitis vinifera]
Unigene37045_All	597	0.001	8.34481	13.0267	Up	2.64e-10	-
Unigene40133_All	365	0.001	8.341	13.026	Up	2.25e-06	-
Unigene35261_All	448	0.001	8.34016	13.0259	Up	9.06e-08	-
CL7949.Contig1_All	664	0.001	8.33644	13.0252	Up	1.94e-11	-
Unigene40052_All	249	0.001	8.33644	13.0252	Up	0.000188459	-
Unigene39595_All	465	0.001	8.33285	13.0246	Up	4.76e-08	-
CL12060.Contig1_All	299	0.001	8.33086	13.0242	Up	2.86e-05	-
CL4285.Contig5_All	299	0.001	8.33086	13.0242	Up	2.83e-05	-
Unigene46483_All	349	0.001	8.32688	13.0236	Up	4.25e-06	-
Unigene9446_All	266	0.001	8.3239	13.023	Up	0.000100923	-
Unigene45251_All	316	0.001	8.32061	13.0225	Up	1.52e-05	-
Unigene44986_All	316	0.001	8.32061	13.0225	Up	1.52e-05	-
Unigene47087_All	466	0.001	8.31497	13.0215	Up	4.77e-08	-
Unigene2679_All	233	0.001	8.31497	13.0215	Up	0.000349582	gi|393707|emb|CAA47926.1|/2e-16/3-ketoacyl-CoA thiolase [Cucumis sativus]
CL5432.Contig2_All	483	0.001	8.30882	13.0204	Up	2.49e-08	-
CL7220.Contig3_All	300	0.001	8.30309	13.0194	Up	2.86e-05	-
CL3439.Contig5_All	300	0.001	8.30309	13.0194	Up	2.84e-05	gi|147777887|emb|CAN77974.1|/2e-45/hypothetical protein VITISV_006175 [Vitis vinifera]
CL8642.Contig1_All	350	0.001	8.30309	13.0194	Up	4.22e-06	-
Unigene39083_All	517	0.001	8.29774	13.0185	Up	6.85e-09	-
Unigene37361_All	467	0.001	8.29716	13.0184	Up	4.77e-08	-
Unigene51309_All	417	0.001	8.29645	13.0183	Up	3.28e-07	-
Unigene50083_All	367	0.001	8.29555	13.0181	Up	2.24e-06	-
CL9052.Contig2_All	317	0.001	8.29436	13.0179	Up	1.51e-05	-
Unigene51187_All	267	0.001	8.29272	13.0176	Up	0.00010086	-
Unigene39455_All	267	0.001	8.29272	13.0176	Up	9.96e-05	-
Unigene36726_All	217	0.001	8.29034	13.0172	Up	0.000645789	-
Unigene36062_All	384	0.001	8.28868	13.0169	Up	1.19e-06	-
Unigene46558_All	284	0.001	8.2836	13.016	Up	5.38e-05	-
Unigene42509_All	284	0.001	8.2836	13.016	Up	5.33e-05	gi|225451449|ref|XP_002273971.1|/2e-08/PREDICTED: hypothetical protein [Vitis vinifera]
Unigene43954_All	234	0.001	8.27943	13.0153	Up	0.00034851	-
Unigene36001_All	301	0.001	8.27551	13.0146	Up	2.85e-05	gi|225437444|ref|XP_002272464.1|/3e-18/PREDICTED: hypothetical protein [Vitis vinifera]
Unigene38809_All	301	0.001	8.27551	13.0146	Up	2.85e-05	gi|356495651|ref|XP_003516688.1|/4e-07/PREDICTED: ethylene-responsive transcription factor ERF025-like [Glycine max]
CL7103.Contig4_All	301	0.001	8.27551	13.0146	Up	2.84e-05	-
Unigene39537_All	485	0.001	8.27456	13.0145	Up	2.48e-08	-
CL405.Contig1_All	268	0.001	8.26178	13.0122	Up	0.000100979	-
Unigene43761_All	536	0.001	8.26178	13.0122	Up	3.57e-09	-
Unigene49356_All	1039	0.001	8.25781	13.0115	Up	9.78e-18	-
Unigene43476_All	386	0.001	8.24573	13.0094	Up	1.18e-06	-
CL5261.Contig1_All	1176	0.001	8.23719	13.0079	Up	4.84e-20	-
Unigene35149_All	286	0.001	8.22567	13.0059	Up	5.39e-05	gi|255569956|ref|XP_002525941.1|/7e-33/ubiquitin-protein ligase, putative [Ricinus communis]
Unigene51186_All	673	0.001	8.22495	13.0058	Up	1.93e-11	-
CL9975.Contig1_All	387	0.001	8.22442	13.0057	Up	1.18e-06	-
CL4795.Contig2_All	1565	0.001	8.22351	13.0055	Up	1.06e-26	-
Unigene46773_All	236	0.001	8.20927	13.003	Up	0.000349883	-
Unigene38277_All	607	0.001	8.20734	13.0027	Up	2.65e-10	gi|255575740|ref|XP_002528769.1|/5e-62/conserved hypothetical protein [Ricinus communis]
CL10301.Contig1_All	388	0.001	8.20323	13.002	Up	1.18e-06	-
Unigene33398_All	270	0.001	8.20058	13.0015	Up	0.000100916	-
CL7129.Contig1_All	270	0.001	8.20058	13.0015	Up	0.000100319	-
Unigene41388_All	287	0.001	8.19701	13.0009	Up	5.38e-05	-
Unigene38272_All	287	0.001	8.19701	13.0009	Up	5.35e-05	gi|255559737|ref|XP_002520888.1|/5e-07/snf2 histone linker phd ring helicase, putative [Ricinus communis]
Unigene33661_All	439	0.001	8.19591	13.0007	Up	1.72e-07	gi|255537823|ref|XP_002509978.1|/1e-17/zinc finger protein, putative [Ricinus communis]
CL1208.Contig1_All	777	0.001	8.19267	13.0001	Up	3.82e-13	-
CL3262.Contig2_All	338	0.001	8.18845	12.9994	Up	7.96e-06	-
CL1254.Contig3_All	693	0.001	8.18727	12.9992	Up	1.01e-11	-
CL6616.Contig2_All	693	0.001	8.18727	12.9992	Up	1e-11	gi|357502661|ref|XP_003621619.1|/4e-37/DNA-directed RNA polymerases I and III subunit RPAC2 [Medicago truncatula]
Unigene36075_All	355	0.001	8.18615	12.999	Up	4.23e-06	-
Unigene35213_All	372	0.001	8.18405	12.9986	Up	2.23e-06	-
Unigene35835_All	423	0.001	8.17877	12.9977	Up	3.3e-07	-
Unigene40666_All	880	0.001	8.17729	12.9974	Up	7.29e-15	-
Unigene43383_All	457	0.001	8.17591	12.9972	Up	9.07e-08	-
Unigene45532_All	237	0.001	8.17463	12.9969	Up	0.000353759	-
CL7248.Contig2_All	237	0.001	8.17463	12.9969	Up	0.000351506	-
CL168.Contig2_All	745	0.001	8.17306	12.9967	Up	1.41e-12	-
Unigene46380_All	271	0.001	8.17032	12.9962	Up	0.000101056	-
Unigene36294_All	271	0.001	8.17032	12.9962	Up	0.000100333	-
Unigene35721_All	271	0.001	8.17032	12.9962	Up	0.000100285	-
CL1088.Contig5_All	1423	0.001	8.16889	12.9959	Up	4.27e-24	gi|297746410|emb|CBI16466.3|/4e-20/unnamed protein product [Vitis vinifera]
CL11234.Contig1_All	305	0.001	8.16697	12.9956	Up	2.86e-05	-
Unigene41345_All	339	0.001	8.1643	12.9951	Up	7.97e-06	-
CL1525.Contig2_All	424	0.001	8.15948	12.9943	Up	3.3e-07	-
Unigene38333_All	424	0.001	8.15948	12.9943	Up	3.29e-07	-
Unigene40026_All	441	0.001	8.15874	12.9941	Up	1.72e-07	-
Unigene50108_All	458	0.001	8.15806	12.994	Up	9.07e-08	-
CL2177.Contig2_All	713	0.001	8.1517	12.9929	Up	5.21e-12	-
Unigene47448_All	255	0.001	8.14028	12.9909	Up	0.000188632	-
CL8480.Contig1_All	340	0.001	8.14028	12.9909	Up	8.03e-06	-
Unigene42283_All	323	0.001	8.14028	12.9909	Up	1.51e-05	-
Unigene38870_All	289	0.001	8.14028	12.9909	Up	5.34e-05	-
Unigene37269_All	562	0.001	8.1258	12.9883	Up	1.87e-09	-
CL10079.Contig1_All	511	0.001	8.12435	12.988	Up	1.31e-08	-
CL10783.Contig2_All	511	0.001	8.12435	12.988	Up	1.3e-08	gi|356515490|ref|XP_003526433.1|/3e-24/PREDICTED: protein TIFY 8-like [Glycine max]
Unigene41390_All	494	0.001	8.12381	12.9879	Up	2.48e-08	-
Unigene34893_All	307	0.001	8.11377	12.9862	Up	2.85e-05	-
Unigene44130_All	273	0.001	8.11047	12.9856	Up	0.000100804	-
CL1495.Contig5_All	273	0.001	8.11047	12.9856	Up	0.000100195	-
CL8066.Contig1_All	256	0.001	8.10849	12.9852	Up	0.000189351	-
Unigene45062_All	478	0.001	8.10623	12.9848	Up	4.77e-08	-
CL9778.Contig1_All	239	0.001	8.10623	12.9848	Up	0.000349517	-
Unigene44524_All	461	0.001	8.10497	12.9846	Up	9.06e-08	-
Unigene35778_All	222	0.001	8.10362	12.9844	Up	0.000646459	-
CL9729.Contig1_All	1298	0.001	8.10266	12.9842	Up	8.9e-22	-
CL4594.Contig1_All	1180	0.001	8.09199	12.9823	Up	9.39e-20	gi|224121976|ref|XP_002330700.1|/0.0/predicted protein [Populus trichocarpa]
CL3366.Contig1_All	308	0.001	8.08743	12.9815	Up	2.84e-05	gi|297733857|emb|CBI15104.3|/2e-06/unnamed protein product [Vitis vinifera]
Unigene39988_All	428	0.001	8.08323	12.9807	Up	3.28e-07	-
Unigene39937_All	274	0.001	8.08087	12.9803	Up	0.000100147	-
Unigene47141_All	257	0.001	8.07694	12.9796	Up	0.000187502	-
CL12344.Contig2_All	240	0.001	8.07245	12.9788	Up	0.000353319	-
Unigene35765_All	669	0.001	8.06728	12.9779	Up	3.73e-11	-
Unigene43881_All	326	0.001	8.06537	12.9775	Up	1.51e-05	-
CL7747.Contig1_All	515	0.001	8.06125	12.9768	Up	1.31e-08	gi|350540060|ref|NP_001234630.1|/1e-27/autophagy 8a [Solanum lycopersicum]
Unigene48045_All	395	0.001	8.05785	12.9762	Up	1.19e-06	-
CL9808.Contig1_All	361	0.001	8.05009	12.9748	Up	4.22e-06	-
Unigene37546_All	447	0.001	8.04923	12.9746	Up	1.72e-07	-
Unigene48328_All	258	0.001	8.04563	12.974	Up	0.000189252	-
Unigene40048_All	258	0.001	8.04563	12.974	Up	0.000187575	-
Unigene40356_All	258	0.001	8.04563	12.974	Up	0.000187356	-
Unigene40584_All	327	0.001	8.04071	12.9731	Up	1.52e-05	-
CL1560.Contig1_All	327	0.001	8.04071	12.9731	Up	1.51e-05	-
Unigene49932_All	327	0.001	8.04071	12.9731	Up	1.51e-05	-
CL3214.Contig1_All	396	0.001	8.0375	12.9725	Up	1.19e-06	-
CL1208.Contig2_All	396	0.001	8.0375	12.9725	Up	1.18e-06	-
Unigene35513_All	551	0.001	8.03687	12.9724	Up	3.58e-09	-
Unigene35071_All	379	0.001	8.03289	12.9717	Up	2.23e-06	-
Unigene36557_All	362	0.001	8.02785	12.9708	Up	4.25e-06	-
CL2633.Contig1_All	500	0.001	8.02632	12.9705	Up	2.48e-08	-
CL7559.Contig1_All	345	0.001	8.02231	12.9698	Up	8.02e-06	-
Unigene46600_All	414	0.001	8.02231	12.9698	Up	6.26e-07	-
Unigene40266_All	276	0.001	8.02231	12.9698	Up	0.000100395	gi|225454965|ref|XP_002277774.1|/2e-10/PREDICTED: hypothetical protein [Vitis vinifera]
Unigene33750_All	276	0.001	8.02231	12.9698	Up	0.000100058	gi|297830766|ref|XP_002883265.1|/1e-12/hypothetical protein ARALYDRAFT_318821 [Arabidopsis lyrata subsp. lyrata]
Unigene50464_All	328	0.001	8.0162	12.9687	Up	1.52e-05	-
CL1382.Contig1_All	380	0.001	8.01175	12.9679	Up	2.24e-06	-
Unigene33575_All	311	0.001	8.00941	12.9675	Up	2.86e-05	gi|297739750|emb|CBI29932.3|/8e-09/unnamed protein product [Vitis vinifera]
Unigene41792_All	311	0.001	8.00941	12.9675	Up	2.85e-05	-
CL5493.Contig2_All	242	0.001	8.00573	12.9668	Up	0.000351593	-
Unigene42470_All	242	0.001	8.00573	12.9668	Up	0.000348959	-
Unigene48884_All	415	0.001	8.00298	12.9663	Up	6.26e-07	-
Unigene50575_All	294	0.001	8.00184	12.9661	Up	5.36e-05	-
Unigene36189_All	467	0.001	8.00084	12.9659	Up	9.09e-08	gi|356555602|ref|XP_003546119.1|/1e-15/PREDICTED: F-box/kelch-repeat protein At3g23880-like [Glycine max]
CL5089.Contig3_All	346	0.001	7.99912	12.9656	Up	7.96e-06	-
Unigene48825_All	623	0.001	7.99656	12.9652	Up	2.65e-10	-
Unigene47914_All	381	0.001	7.99073	12.9641	Up	2.24e-06	-
Unigene35359_All	433	0.001	7.98989	12.964	Up	3.28e-07	gi|225427116|ref|XP_002277673.1|/1e-21/PREDICTED: hypothetical protein [Vitis vinifera]
Unigene39848_All	260	0.001	7.98374	12.9628	Up	0.000189289	-
Unigene36339_All	260	0.001	7.98374	12.9628	Up	0.000187661	-
Unigene50091_All	243	0.001	7.97279	12.9609	Up	0.000353869	-
Unigene51341_All	243	0.001	7.97279	12.9609	Up	0.000350595	-
CL8112.Contig2_All	521	0.001	7.96842	12.9601	Up	1.31e-08	-
Unigene48304_All	469	0.001	7.96672	12.9598	Up	9.05e-08	-
CL1398.Contig1_All	591	0.001	7.96123	12.9588	Up	9.78e-10	-
Unigene51218_All	452	0.001	7.96019	12.9586	Up	1.72e-07	-
Unigene48942_All	313	0.001	7.95823	12.9582	Up	2.85e-05	-
Unigene38338_All	261	0.001	7.95315	12.9573	Up	0.000188855	-
CL3892.Contig1_All	435	0.001	7.95315	12.9573	Up	3.29e-07	gi|255557955|ref|XP_002520006.1|/6e-33/conserved hypothetical protein [Ricinus communis]
Unigene37384_All	296	0.001	7.94778	12.9563	Up	5.35e-05	-
Unigene42643_All	366	0.001	7.94011	12.9549	Up	4.26e-06	-
Unigene48384_All	244	0.001	7.94011	12.9549	Up	0.000351723	-
CL12764.Contig2_All	279	0.001	7.93605	12.9542	Up	0.000101014	-
CL314.Contig5_All	279	0.001	7.93605	12.9542	Up	0.000100888	-
Unigene37966_All	279	0.001	7.93605	12.9542	Up	0.00010012	-
Unigene46538_All	279	0.001	7.93605	12.9542	Up	9.97e-05	-
CL6140.Contig2_All	227	0.001	7.92512	12.9522	Up	0.000648177	gi|255571115|ref|XP_002526508.1|/1e-13/dynamin, putative [Ricinus communis]
Unigene47904_All	489	0.001	7.92388	12.952	Up	4.75e-08	gi|323451474|gb|EGB07351.1|/1e-06/hypothetical protein AURANDRAFT_71850 [Aureococcus anophagefferens]
CL2670.Contig6_All	262	0.001	7.9228	12.9518	Up	0.000189041	-
Unigene45103_All	262	0.001	7.9228	12.9518	Up	0.000188546	-
Unigene37266_All	262	0.001	7.9228	12.9518	Up	0.000188336	-
Unigene36277_All	297	0.001	7.92102	12.9515	Up	5.39e-05	-
Unigene35214_All	332	0.001	7.91961	12.9512	Up	1.52e-05	-
Unigene33666_All	367	0.001	7.91848	12.951	Up	4.23e-06	-
Unigene43874_All	367	0.001	7.91848	12.951	Up	4.21e-06	gi|238908348|emb|CAZ40333.1|/8e-27/hypothetical protein [Raphanus sativus]
Unigene41407_All	245	0.001	7.90771	12.949	Up	0.000353605	-
[truncated: 12,607 more rows]
