# Supplementary material for: Transcriptome Comparison Reveals Key Candidate Genes Responsible for the Unusual Reblooming Trait in Tree Peonies
Source: PLoS One. 2013 Nov 14;8(11):e79996. doi: 10.1371/journal.pone.0079996 (PMC3828231; doi:10.1371/journal.pone.0079996)
Supplement: Table S9 — KEGG pathways that were significantly enriched during the three floral inductions. The KEGG pathways significantly enriched were those pathways with P < 0.01. (XLS) [file pone.0079996.s009.xls]

## Sheet: Sheet1
Pathway	The percentage of DEGs with pathway annotation in H1-VS-H2 (%)	The percentage of DEGs with pathway annotation in L-VS-H1 (%)	The percentage of DEGs with pathway annotation in L-VS-H2 (%)
Photosynthesis	3.1		0.87
Metabolic pathway	30.66	24.77	25.29
Biosynthesis of secondary metabolites	16.56	13.47	13.5
Flavonoid biosynthesis	3.21	2.09	1.7
Phenylpropanoid biosynthesis	4.59	2.99	2.89
Stibenoid, diaryheptanoid and gingerol biosynthesis	2.88	1.9	1.87
Carotenoid biosynthesis	2.24
Diterpenoid biosynthesis	1.39
Starch and sucrose metabolism	3.95
Photosynthesis-antenna proteins	0.64		0.32
Ether lipid metabolism	3.31
Benzoxazinoid biosynthesis	0.85
Pentose and glucuronate interconversions	1.71
Phenylalanine metabolism	1.6
Flavone and flavonol biosynthesis	1.07	0.97	0.87
Alpha-lenolenic acid metabolism	1.5
Monoterpenoid biosynthesis	0.64
Carbon fixation in photosynthetic organisms	1.6
Spliceosome		5.52	5.22
Limonene and pinene degradation		1.29	1.32
Proteasome		0.92	0.89
Biosynthesis of unsaturated fatty acids		0.75	0.7
Pyrimidine metabolism		2.48
Circadian rhythm-plant		1.26
Ribosome			3.72
Glycolysis/Gluconeogenesis			1.61
Glucosinolate biosynthesis			0.28
